# Supplementary material for: Evaluation of LipL32 and LigA/LigB Knockdown Mutants in Leptospira interrogans Serovar Copenhageni: Impacts to Proteome and Virulence
Source: Front Microbiol. 2022 Feb 2;12:799012. doi: 10.3389/fmicb.2021.799012 (PMC8847714; doi:10.3389/fmicb.2021.799012)
Supplement: Supplementary Table 1 — Perseus analyzed differential evaluations of proteomic contrasts of interest. Sheets denote all major contrasts of interest (dCas9-alone versus LigAB mutant, and dCas9-alone versus LipL32 mutant). Significantly DE proteins (Perseus distinction with FDR of 0.05) are highlighted in orange, and biological replicates being compared have abundance scores highlighted in yellow. All output data from Perseus DE analysis with all conditions are also provided. [file Table_1.XLSX]

## Sheet: LigAB
Accession	UniProt	Description	Gene	LigAB: Significant FDR (0.01)	LigAB: Significant FDR (0.05)	LigAB: -Log(P-value)	LigAB: Log2(foldChange)	Cas9_A	Cas9_B	Cas9_C	Cas9_D	lipL32_A	lipL32_B	lipL32_C	lipL32_D	LigAB_A	LigAB_B	LigAB_C	LigAB_D
Q72NY5	Q72NY5_LEPIC	Uncharacterized protein	LIC_12693	+	+	2.73514	-1.68246	23.3276	23.7311	23.48	23.054	22.1287	22.5134	22.8376	23.3217	21.5747	NaN	21.8567	NaN
Q72QX5	Q72QX5_LEPIC	Uncharacterized protein	LIC_11983	+	+	3.30427	-2.54275	21.9628	22.0816	21.7213	21.9855	19.3031	19.5264	20.4195	20.2995	NaN	NaN	19.7507	19.0394
Q72MA6	DNLJ_LEPIC	DNA ligase	ligA	+	+	3.94991	-1.00276	22.7366	22.8825	22.6343	22.8254	21.7233	21.6038	21.5274	21.479	21.9027	21.4795	21.8907	21.7948
Q72UE6	Q72UE6_LEPIC	Cytoplasmic membrane protein	LIC_10711	+	+	3.43853	-1.94426	24.5231	24.3429	23.4917	23.9243	22.5198	22.121	22.3864	NaN	21.7779	22.045	22.2401	22.4418
Q72RI5	RL28_LEPIC	50S ribosomal protein L28	rpmB	+	+	3.78108	0.849434	24.1766	24.1077	24.2926	24.1921	25.169	24.8387	25.0005	25.3412	25.1521	24.7611	25.0897	25.1639
Q72N21	Q72N21_LEPIC	Acriflavine resistance	LIC_13017	+	+	3.03413	-1.24603	23.8139	23.8947	24.1075	24.3703	22.4127	22.4386	22.4616	22.5989	22.7816	22.3437	23.0624	23.0147
Q72UE5	Q72UE5_LEPIC	Cytochrome c domain-containing protein	LIC_10712	+	+	3.11173	-2.58547	25.6412	25.5343	25.5581	25.8735	22.2458	22.6513	22.8616	23.1621	23.0046	21.9484	23.7738	23.5384
Q72S85	Q72S85_LEPIC	Uncharacterized protein	LIC_11499	+	+	2.70692	2.69341	25.0846	25.4656	24.2755	23.8652	27.8077	28.1561	28.7305	28.1898	27.9276	28.0341	26.576	26.9268
Q72NG1	RL3_LEPIC	50S ribosomal protein L3	rplC	+	+	3.0043	2.87075	19.4823	20.8472	20.6333	20.7453	24.0012	23.5397	24.9383	24.3401	23.571	24.1874	22.8146	22.6179
Q72RL6	Q72RL6_LEPIC	2,4-dienoyl-CoA reductase	fadH	+	+	4.15449	1.78525	22.2232	22.4802	22.4352	22.3706	24.1632	24.2161	24.5874	24.3947	23.9099	23.8241	24.3628	24.5533
Q72V90	Q72V90_LEPIC	Uncharacterized protein	LIC_10411	+	+	2.8668	3.10936	21.3925	21.9433	20.2491	20.4015	24.8529	24.5384	25.2543	24.5542	24.5633	24.9305	23.4585	23.4716
Q72N59	Q72N59_LEPIC	PAS domain-containing protein	LIC_12979	+	+	2.9874	1.58813	22.3988	21.8935	21.8365	22.4169	24.0488	24.0173	24.905	25.1048	23.625	24.3332	23.3035	23.6364
Q72M00	ILVC_LEPIC	Ketol-acid reductoisomerase (NADP(+))	ilvC	+	+	3.55567	-0.886172	27.0385	27.4485	27.1875	27.1604	26.4323	26.3543	26.7129	26.2233	26.2889	26.2386	26.5554	26.2073
Q72UE3	Q72UE3_LEPIC	Outer membrane receptor protein	smc	+	+	5.36958	-1.88934	26.381	26.4046	26.245	26.488	24.3907	24.5147	24.5114	24.4403	24.5194	24.2091	24.4896	24.7431
Q72UE4	Q72UE4_LEPIC	Putative lipoprotein	LIC_10713	+	+	4.18346	-1.70515	28.6451	28.9172	28.7567	28.889	26.3241	26.5825	26.6031	26.0215	27.2619	26.6164	27.1873	27.3218
Q72RN7	Q72RN7_LEPIC	Histidine kinase response regulator hybrid protein	LIC_11708		+	2.78114	-0.601584	23.7694	23.6383	23.8397	NaN	22.5666	22.5116	22.3775	23.3988	23.0153	23.0879	23.3477	23.1393
Q72QA5	Q72QA5_LEPIC	Uncharacterized protein	LIC_12207		+	1.70519	-2.87817	24.8086	25.0011	24.8622	22.9706	22.2748	22.368	NaN	NaN	21.1233	21.9416	NaN	NaN
Q75FT7	Q75FT7_LEPIC	Adenylate/guanylate cyclase	LIC_20094		+	2.40579	-0.842049	21.6756	21.8646	21.6016	NaN	21.0013	21.0338	NaN	NaN	20.8396	20.9042	NaN	NaN
Q72QV7	Q72QV7_LEPIC	Succinate dehydrogenase cytochrome B subunit	sdhC		+	2.85772	1.28384	NaN	20.5977	20.3954	20.3079	21.9772	21.488	20.4124	21.0299	21.4455	NaN	21.8135	21.8935
Q72RA8	ARLY_LEPIC	Argininosuccinate lyase	argH		+	2.91459	-0.879606	22.3441	22.023	21.9675	NaN	21.4474	21.4699	20.8579	20.9021	21.3957	21.0579	21.1554	21.3188
Q75G04	GSA_LEPIC	Glutamate-1-semialdehyde 2,1-aminomutase	hemL		+	2.04869	-1.95669	23.7268	22.6626	23.8293	23.939	20.765	21.2166	NaN	NaN	20.7257	21.1284	21.8332	22.6437
Q72W17	Q72W17_LEPIC	Uncharacterized protein	LIC_10124		+	2.95202	-0.605296	23.5104	23.2188	23.2376	NaN	22.8415	22.6329	22.021	22.0549	22.6999	22.6649	22.6767	22.8264
Q72S42	Q72S42_LEPIC	ABC transporter, ATP-binding protein	LIC_11544		+	2.34528	-0.771681	23.2383	23.4923	23.1284	23.0579	22.5339	22.5128	22.1196	22.2585	22.4953	22.2122	22.6652	NaN
Q75G02	Q75G02_LEPIC	Response regulator	LIC_20013		+	2.20709	-0.912323	NaN	21.8559	21.5547	22.0789	NaN	21.0595	NaN	NaN	21.0342	20.5289	21.1132	20.9937
Q72NH0	RS17_LEPIC	30S ribosomal protein S17	rpsQ		+	2.29719	1.41816	20.2378	20.1814	20.65	NaN	NaN	20.7171	21.9664	NaN	21.7632	21.786	NaN	NaN
Q72US5	Q72US5_LEPIC	Anthranilate synthase component 1	trpE		+	2.01277	-1.61953	22.7621	NaN	NaN	22.8328	21.5893	NaN	NaN	NaN	21.0211	21.3347	NaN	NaN
Q72SR5	Q72SR5_LEPIC	Bacterioferritin	bfr		+	2.28888	-0.891265	25.2536	25.7934	25.4202	25.496	24.3171	24.5182	NaN	23.9303	24.1216	24.5588	24.8682	24.8496
Q72S17	Q72S17_LEPIC	General secretory pathway protein D	gspD		+	2.47091	-0.932766	25.3495	25.3042	25.616	25.8013	24.2864	24.326	24.7744	24.7171	24.4617	24.1929	24.9143	24.7709
Q75G05	Q75G05_LEPIC	Delta-aminolevulinic acid dehydratase	hemB		+	2.4126	-1.34494	23.6263	23.406	23.3228	23.8519	21.6862	22.1311	21.8005	22.3316	22.2956	21.4185	22.5217	22.5914
Q72VQ9	Q72VQ9_LEPIC	Cyclic nucleotide binding protein	LIC_10237		+	2.18755	-0.942006	23.2503	23.1566	23.4237	NaN	22.5149	22.5433	22.5257	22.4729	22.0552	22.0536	22.4992	22.7314
Q72SK1	Q72SK1_LEPIC	RNA polymerase sigma factor	LIC_11380		+	3.08256	-0.934211	23.9157	23.7938	23.9822	23.8541	23.0424	23.1219	21.6179	21.5311	22.6289	22.837	23.0288	23.3142
Q72R22	Q72R22_LEPIC	Short-chain dehydrogenase	LIC_11929		+	2.42413	1.15479	22.0779	22.9203	22.6726	22.3346	23.7779	23.7307	23.6862	23.6238	23.6584	24.0272	23.2019	23.7372
Q72NZ8	THIC_LEPIC	Phosphomethylpyrimidine synthase	thiC		+	2.25976	-1.04728	22.9612	22.4208	22.1069	22.6684	21.2059	21.305	21.492	20.6561	21.3947	NaN	21.6449	21.4365
Q72RQ7	Q72RQ7_LEPIC	Endonuclease	LIC_11687		+	2.55395	1.99784	22.8329	22.2101	22.4265	23.8694	24.6099	24.6187	24.5325	25.3814	24.9263	25.2591	24.3913	24.7534
Q72MF5	Q72MF5_LEPIC	Short-chain dehydrogenase	LIC_13232		+	1.88325	-1.77477	24.4614	23.9842	24.4034	23.2464	23.2289	23.0263	21.4685	21.3065	21.6827	22.0415	NaN	23.0229
Q72M01	Q72M01_LEPIC	Polysaccharide deacetylase	LIC_13392		+	2.66879	-1.45661	24.3907	24.1497	23.8824	24.4613	22.9134	22.3848	23.9259	23.6562	23.5099	22.4358	22.6202	22.4917
Q72UA9	RL7_LEPIC	50S ribosomal protein L7/L12	rplL		+	1.78918	1.83583	23.9064	22.868	23.7757	NaN	26.1087	26.2386	26.6249	26.1028	26.0162	25.9567	24.8469	24.5902
Q72RX1	Q72RX1_LEPIC	Transcriptional regulator (ArsR family)	LIC_11617		+	2.06063	1.22451	25.3519	25.2054	25.5232	25.0796	26.9046	26.5952	27.0428	27.0676	26.7974	27.2162	25.8457	26.1989
Q75FW7	Q75FW7_LEPIC	3-oxoacyl-[acyl-carrier-protein] reductase	fabG		+	2.4687	2.47101	24.0164	24.0062	24.8367	23.1324	27.1134	27.1281	27.7013	27.5763	27.132	27.145	25.5759	26.0228
Q72VT0	PCKA_LEPIC	Phosphoenolpyruvate carboxykinase (ATP)	pckA		+	2.17264	-0.919592	24.4585	24.5451	24.3799	24.5999	23.6155	23.566	23.5612	23.3117	24.0718	23.0443	23.7693	23.4196
Q72PA1	Q72PA1_LEPIC	Succinate--CoA ligase [ADP-forming] subunit alpha	sucD		+	2.02124	1.4607	22.6405	22.6194	22.2219	23.4054	24.6452	24.4268	24.8663	24.4427	24.5121	24.8594	23.7635	23.5949
Q72ST1	Q72ST1_LEPIC	Uncharacterized protein	LIC_11294		+	2.63027	1.01744	23.4839	23.5106	22.8136	23.334	24.4073	24.1661	24.3149	24.4879	24.439	24.0065	24.2197	24.5467
Q72MV0	Q72MV0_LEPIC	Uncharacterized protein	LIC_13089		+	2.07186	0.980014	24.7429	24.6965	25.0425	24.3424	24.4687	24.6656	24.482	25.1761	25.4625	26.3147	25.5294	25.4378
Q72VD8	Q72VD8_LEPIC	Electron transfer flavoprotein alpha-subunit	etfA		+	2.10041	1.69789	24.0329	23.6769	24.109	24.3751	26.5123	26.5835	26.8323	26.3598	26.427	26.4255	24.7744	25.3585
Q72MM7	Q72MM7_LEPIC	Uncharacterized protein	LIC_13166		+	2.05604	1.77016	25.4222	25.176	24.9852	25.5339	27.8091	27.9316	27.5754	27.9529	27.3902	28.1565	26.3923	26.259
Q72N71	Q72N71_LEPIC	LipL41	lipL41		+	2.17833	1.6895	25.3871	25.3514	25.5072	25.0498	27.4839	27.5508	27.4061	27.8374	27.5497	27.8382	26.149	26.5165
Q72W94	Q72W94_LEPIC	Aer	aer			1.36822	0.511757	23.3561	22.9608	23.4705	22.8021	23.2123	23.5253	23.3403	23.4566	23.9931	23.4679	23.6847	23.4908
Q72NR8	Q72NR8_LEPIC	Aldehyde dehydrogenase	alkH			0	NaN	NaN	NaN	NaN	NaN	NaN	NaN	NaN	NaN	NaN	20.6019	NaN	NaN
Q72SQ7	Q72SQ7_LEPIC	N-acyl-L-amino acid amidohydrolase	amaA			0	NaN	NaN	NaN	NaN	NaN	NaN	NaN	NaN	NaN	NaN	NaN	20.6367	NaN
Q75FC8	DHAS_LEPIC	Aspartate-semialdehyde dehydrogenase	asd			0	NaN	NaN	NaN	NaN	NaN	NaN	NaN	NaN	NaN	NaN	NaN	NaN	NaN
Q72QT4	SYN_LEPIC	Asparagine--tRNA ligase	asnS			0.990259	-0.942012	22.7878	22.8577	22.697	NaN	21.7158	22.2106	19.826	19.7767	20.9276	21.5385	22.0988	22.7903
Q72RF5	Q72RF5_LEPIC	Aminotransferase	aspC			0.179013	0.0783439	22.5623	22.2157	22.0272	21.867	22.9159	22.1717	21.9132	22.1166	22.197	22.0935	22.216	22.4791
Q72SY2	ATPD_LEPIC	ATP synthase subunit delta	atpH			0	NaN	NaN	NaN	NaN	NaN	21.0501	21.502	NaN	21.1245	20.6963	21.2926	NaN	NaN
Q72PU0	Q72PU0_LEPIC	Capsule biosynthesis protein	capA			0.193207	-0.281383	22.3698	22.6141	22.9078	23.9124	22.1648	22.2878	21.4956	22.0716	22.3574	21.5004	23.3757	23.4451
P62641	CHEB1_LEPIC	Protein-glutamate methylesterase/protein-glutamine glutaminase 1	cheB1			0.196272	-0.0610056	NaN	22.9677	23.1487	23.129	NaN	NaN	23.0207	23.0312	23.0079	22.764	23.1998	23.1116
Q72R77	Q72R77_LEPIC	Protein-glutamate O-methyltransferase	cheR			0	NaN	NaN	NaN	NaN	NaN	NaN	NaN	NaN	NaN	NaN	NaN	NaN	21.1891
Q72S60	Q72S60_LEPIC	Chemotaxis response regulator	cheY			0	NaN	NaN	NaN	NaN	NaN	NaN	NaN	NaN	NaN	NaN	NaN	NaN	NaN
Q72PE5	CYSA_LEPIC	Sulfate/thiosulfate import ATP-binding protein CysA	cysA			0.305892	-0.215422	22.4228	22.4456	22.7189	NaN	21.781	NaN	20.4571	NaN	21.7725	NaN	22.5734	22.595
Q72M20	Q72M20_LEPIC	ATP-sulfurylase small subunit	cysD			0	NaN	NaN	NaN	NaN	NaN	NaN	NaN	NaN	NaN	NaN	NaN	NaN	NaN
Q72M21	Q72M21_LEPIC	ATP-sulfurylase large subunit	cysN			0	NaN	NaN	20.2591	NaN	NaN	NaN	NaN	NaN	NaN	NaN	NaN	NaN	NaN
Q72TR8	Q72TR8_LEPIC	Aldo/keto reductase	dkgA			0	NaN	NaN	NaN	NaN	NaN	NaN	NaN	NaN	NaN	NaN	NaN	NaN	NaN
Q72SL5	Q72SL5_LEPIC	Short-chain dehydrogenase	dltE			0	NaN	NaN	NaN	NaN	NaN	NaN	NaN	NaN	21.5341	NaN	NaN	NaN	NaN
Q72LS7	Q72LS7_LEPIC	DNA polymerase III subunit gamma/tau	dnaX			0	NaN	NaN	NaN	NaN	NaN	NaN	NaN	NaN	20.7576	NaN	NaN	NaN	NaN
Q72NS3	Q72NS3_LEPIC	DshA	dshA			0	NaN	NaN	NaN	NaN	NaN	NaN	NaN	NaN	NaN	NaN	NaN	NaN	NaN
Q75FH2	Q75FH2_LEPIC	ExbD	exbD			0	NaN	NaN	NaN	NaN	NaN	22.1306	21.7514	21.9729	NaN	NaN	22.1345	NaN	NaN
Q72MJ4	Q72MJ4_LEPIC	Flagellar hook-associated protein 2	flgL			0	NaN	NaN	NaN	NaN	NaN	NaN	NaN	NaN	NaN	NaN	23.6285	NaN	NaN
Q72SI8	Q72SI8_LEPIC	Flagellar assembly protein	fliH			0.743115	-0.385586	21.7488	21.9689	21.5036	21.3727	20.8986	NaN	21.3077	20.8849	21.478	21.0478	NaN	NaN
Q72SJ1	Q72SJ1_LEPIC	H(+)-transporting two-sector ATPase	fliI			0	NaN	NaN	NaN	NaN	NaN	NaN	NaN	NaN	NaN	NaN	NaN	NaN	NaN
Q72UN3	Q72UN3_LEPIC	Flagellar protein FliL	fliL			0	NaN	NaN	23.2248	NaN	23.2104	23.899	NaN	NaN	NaN	NaN	NaN	NaN	NaN
Q72SK8	Q72SK8_LEPIC	Flagellar protein	fliO			0	NaN	NaN	NaN	NaN	NaN	19.7364	NaN	NaN	NaN	NaN	NaN	NaN	NaN
Q72N68	Q72N68_LEPIC	Cell division protein FtsZ	ftsZ			0	NaN	NaN	NaN	NaN	NaN	NaN	NaN	NaN	NaN	NaN	NaN	NaN	NaN
Q72SC3	GATA_LEPIC	Glutamyl-tRNA(Gln) amidotransferase subunit A	gatA			0	-1.13884	NaN	NaN	NaN	23.3991	NaN	NaN	22.7529	22.4564	NaN	NaN	22.3809	22.1396
Q72VI6	GCST_LEPIC	Aminomethyltransferase	gcvT			1	NaN	NaN	NaN	NaN	NaN	22.5142	22.681	22.7444	NaN	NaN	22.4153	NaN	NaN
Q72RD3	Q72RD3_LEPIC	Gamma-glutamyltranspeptidase	ggt			2.21957	-0.425077	23.2001	23.0926	22.9062	23.1872	NaN	22.4637	22.6435	22.7578	22.8344	22.4665	22.6654	22.7196
Q72RP5	Q72RP5_LEPIC	Glycerol-3-phosphate dehydrogenase	glpD			0	NaN	NaN	NaN	NaN	NaN	NaN	NaN	NaN	NaN	NaN	NaN	NaN	NaN
Q72UM8	Q72UM8_LEPIC	ATP:glycerol 3-phosphotransferase 5	glpK2			0	NaN	NaN	NaN	NaN	18.5382	NaN	NaN	NaN	NaN	NaN	NaN	NaN	NaN
Q75FG9	Q75FG9_LEPIC	Glutamate synthase	gltB			0	NaN	NaN	NaN	NaN	NaN	NaN	NaN	NaN	NaN	NaN	NaN	NaN	NaN
Q72PW7	SYG_LEPIC	Glycine--tRNA ligase	glyQS			0	-0.591436	NaN	NaN	NaN	21.8266	NaN	NaN	20.9137	21.3349	21.2352	NaN	NaN	NaN
Q72LV1	Q72LV1_LEPIC	Glutathione peroxidase	gpo			0	0.614958	19.393	NaN	NaN	NaN	20.0887	20.0721	20.4135	NaN	NaN	20.008	NaN	NaN
Q75G06	Q75G06_LEPIC	Hydroxymethylbilane synthase	hemC			0	NaN	NaN	NaN	NaN	NaN	NaN	NaN	NaN	NaN	NaN	NaN	NaN	19.8902
Q75G01	Q75G01_LEPIC	Uroporphyrinogen decarboxylase	hemE			0	NaN	NaN	NaN	NaN	NaN	NaN	NaN	NaN	NaN	NaN	NaN	NaN	20.9083
Q72PG3	HIS8_LEPIC	Histidinol-phosphate aminotransferase	hisC			0	NaN	NaN	NaN	NaN	NaN	NaN	NaN	NaN	NaN	NaN	NaN	NaN	NaN
P62347	HIS2_LEPIC	Phosphoribosyl-ATP pyrophosphatase	hisE			0	NaN	NaN	NaN	NaN	NaN	NaN	NaN	NaN	NaN	NaN	NaN	NaN	NaN
P62371	SYH_LEPIC	Histidine--tRNA ligase	hisS			1.28858	-0.751701	22.1769	22.2704	22.1803	21.9413	21.4844	21.905	NaN	NaN	20.755	20.9973	21.9563	21.8533
Q72LQ9	Q72LQ9_LEPIC	Branched-chain-amino-acid aminotransferase	ilvE			0	0.0196323	20.7343	NaN	NaN	NaN	NaN	20.1192	NaN	NaN	NaN	NaN	NaN	20.7539
P61690	IF1_LEPIC	Translation initiation factor IF-1	infA			0	NaN	NaN	NaN	NaN	NaN	20.7848	NaN	21.8358	20.8209	NaN	NaN	NaN	NaN
Q72WA6	Q72WA6_LEPIC	Beta-galactosidase	lacZ			0	NaN	NaN	NaN	NaN	NaN	NaN	NaN	NaN	NaN	NaN	NaN	NaN	NaN
Q72TG3	Q72TG3_LEPIC	Putative lipoprotein	lemA			0	NaN	NaN	NaN	NaN	20.3652	NaN	NaN	NaN	NaN	NaN	NaN	NaN	NaN
Q72QU8	LEPA_LEPIC	Elongation factor 4	lepA			0.167061	-0.138936	22.9227	22.7814	23.1665	23.4987	22.7876	22.2856	21.8879	NaN	22.6178	22.3805	23.1952	23.6201
Q72UY6	SYL_LEPIC	Leucine--tRNA ligase	leuS			0	0.12603	NaN	NaN	21.0653	NaN	NaN	NaN	NaN	NaN	NaN	NaN	NaN	21.1913
Q72WC5	Q72WC5_LEPIC	Uncharacterized protein	LIC_10012			0	NaN	NaN	NaN	NaN	18.6532	NaN	NaN	NaN	NaN	NaN	NaN	NaN	NaN
Q72WC2	Q72WC2_LEPIC	Uncharacterized protein	LIC_10015			0	NaN	NaN	NaN	NaN	NaN	NaN	NaN	NaN	NaN	NaN	NaN	NaN	NaN
Q72WB7	Q72WB7_LEPIC	YrdC-like domain-containing protein	LIC_10020			0	NaN	NaN	NaN	NaN	NaN	NaN	NaN	NaN	NaN	NaN	NaN	NaN	21.6606
Q72W71	Q72W71_LEPIC	Enoyl-Coa hydratase/isomerase family	LIC_10066			1.98764	-0.604288	23.3905	23.2757	23.0664	23.1805	22.5516	22.6449	22.5625	22.6372	22.7728	22.2057	22.8862	22.6313
Q72W62	Q72W62_LEPIC	PlsC domain-containing protein	LIC_10075			0	NaN	NaN	NaN	NaN	NaN	NaN	NaN	NaN	NaN	NaN	NaN	NaN	NaN
Q72W61	Q72W61_LEPIC	Uncharacterized protein	LIC_10076			0.112207	0.0704667	22.1914	22.0236	21.6686	21.9973	NaN	NaN	NaN	21.9781	21.8322	NaN	21.7932	22.4967
Q72W58	Q72W58_LEPIC	Uncharacterized protein	LIC_10079			0	NaN	NaN	NaN	NaN	NaN	NaN	NaN	NaN	NaN	NaN	NaN	NaN	21.059
Q72W45	Q72W45_LEPIC	Uncharacterized protein	LIC_10095			0.635473	-0.318473	23.1777	23.7284	23.1997	23.0327	23.1394	23.7183	NaN	22.2458	22.9206	23.3616	22.4844	23.0979
Q72W36	Q72W36_LEPIC	Uncharacterized protein	LIC_10104			0	-0.0218658	NaN	22.5379	NaN	NaN	NaN	NaN	NaN	NaN	NaN	NaN	NaN	22.5161
Q72W34	Q72W34_LEPIC	Uncharacterized protein	LIC_10106			0	NaN	NaN	NaN	NaN	NaN	21.8055	NaN	NaN	NaN	NaN	NaN	NaN	NaN
Q72W14	Q72W14_LEPIC	Lactamase_B domain-containing protein	LIC_10127			0.600852	-0.215073	NaN	21.9323	22.1342	NaN	NaN	21.9147	22.0207	22.6228	NaN	21.7294	NaN	21.9069
Q72W04	Q72W04_LEPIC	[protein-PII] uridylyltransferase	LIC_10137			0	NaN	21.118	NaN	21.1155	NaN	NaN	NaN	NaN	NaN	NaN	NaN	NaN	NaN
Q72W03	Q72W03_LEPIC	HD-GYP hydrolase domain protein	LIC_10138			0	NaN	NaN	NaN	NaN	NaN	NaN	NaN	23.0393	NaN	NaN	NaN	NaN	NaN
Q72VZ6	Q72VZ6_LEPIC	Uncharacterized protein	LIC_10145			0	NaN	NaN	NaN	NaN	20.1448	NaN	NaN	NaN	NaN	NaN	NaN	NaN	NaN
Q72VZ2	Q72VZ2_LEPIC	Uncharacterized protein	LIC_10151			0.615497	-0.470533	21.7093	21.266	21.9254	22.268	20.6629	20.5718	20.8675	20.9609	20.969	21.0703	21.9257	NaN
Q72VS1	Q72VS1_LEPIC	RNA polymerase ECF-type sigma factor	LIC_10225			0	NaN	21.9565	21.6313	21.9447	20.6067	20.0546	NaN	NaN	NaN	NaN	NaN	NaN	NaN
Q72VR9	Q72VR9_LEPIC	CHAT domain-containing protein	LIC_10227			0	NaN	NaN	NaN	NaN	NaN	NaN	NaN	NaN	NaN	NaN	NaN	NaN	NaN
Q72VR1	Q72VR1_LEPIC	Uncharacterized protein	LIC_10235			0	NaN	NaN	NaN	NaN	NaN	22.3575	21.1471	21.0865	NaN	20.8465	21.0971	NaN	NaN
Q72VH1	Q72VH1_LEPIC	Uncharacterized protein	LIC_10326			0	NaN	21.4924	NaN	NaN	NaN	NaN	NaN	NaN	NaN	NaN	NaN	NaN	NaN
Q72VF2	Q72VF2_LEPIC	PMT_2 domain-containing protein	LIC_10345			0.449351	-0.200706	NaN	20.95	NaN	21.1483	NaN	NaN	20.6866	NaN	NaN	20.5902	21.0116	20.9435
Q72VD9	Q72VD9_LEPIC	Uncharacterized protein	LIC_10359			0	NaN	NaN	NaN	NaN	NaN	NaN	NaN	NaN	21.875	NaN	NaN	NaN	21.5478
Q72VD6	Q72VD6_LEPIC	Uncharacterized protein	LIC_10362			0	NaN	NaN	NaN	NaN	NaN	NaN	NaN	NaN	NaN	NaN	NaN	NaN	NaN
Q72VC1	Q72VC1_LEPIC	AraC_E_bind domain-containing protein	LIC_10380			0	0.760632	20.869	NaN	NaN	21.2574	21.346	NaN	21.3124	21.1922	NaN	21.8238	NaN	NaN
Q72VB6	Q72VB6_LEPIC	Uncharacterized protein	LIC_10385			0	NaN	NaN	NaN	NaN	NaN	NaN	NaN	NaN	NaN	NaN	NaN	NaN	NaN
Q72VB4	Q72VB4_LEPIC	FecR domain-containing protein	LIC_10387			0	NaN	NaN	NaN	NaN	NaN	NaN	NaN	NaN	NaN	NaN	NaN	NaN	NaN
Q72V99	Q72V99_LEPIC	Uncharacterized protein	LIC_10402			0.803858	-0.301926	23.721	23.1891	23.3384	23.5292	23.2991	23.1986	23.2189	23.4139	23.1031	22.7432	23.3872	23.3365
Q72V92	Q72V92_LEPIC	2-isopropylmalate synthase	LIC_10409			0	NaN	NaN	NaN	NaN	NaN	NaN	NaN	NaN	NaN	NaN	NaN	NaN	NaN
Q72V76	Q72V76_LEPIC	WYL domain-containing protein	LIC_10425			0	NaN	NaN	NaN	23.2593	NaN	21.5093	21.7466	21.7049	NaN	NaN	NaN	NaN	NaN
Q72V29	Q72V29_LEPIC	Uncharacterized protein	LIC_10474			0	NaN	NaN	NaN	NaN	NaN	NaN	NaN	22.9129	23.1562	22.8522	23.0563	NaN	NaN
Q72UZ6	Q72UZ6_LEPIC	Putative lipoprotein	LIC_10507			0.723434	-0.225799	22.3617	22.7798	22.4121	22.1611	22.4103	22.4739	21.7097	21.9999	22.2639	21.9643	22.2545	22.3289
Q72UY1	Q72UY1_LEPIC	Oxidoreductase family	LIC_10522			0	NaN	NaN	NaN	NaN	NaN	NaN	NaN	21.8381	NaN	NaN	NaN	NaN	NaN
Q72UX5	Q72UX5_LEPIC	ABC transporter, ATP-binding protein	LIC_10532			0.220268	-0.0609417	21.0046	NaN	20.7535	20.9099	20.5679	NaN	20.5335	20.7251	20.9715	NaN	20.8155	20.6981
Q72UW1	Q72UW1_LEPIC	Lipase	LIC_10546			0	NaN	NaN	NaN	NaN	NaN	21.4663	21.4776	21.5499	21.6503	21.59	21.6321	21.0887	NaN
Q72UV8	IXTPA_LEPIC	dITP/XTP pyrophosphatase	LIC_10549			0	NaN	NaN	NaN	NaN	NaN	NaN	NaN	NaN	NaN	NaN	NaN	NaN	NaN
Q72UT7	Q72UT7_LEPIC	Anti-sigma factor antagonist	LIC_10570			0	-0.0424519	NaN	NaN	NaN	23.2281	NaN	NaN	NaN	23.0599	NaN	NaN	NaN	23.1856
Q72UT5	Q72UT5_LEPIC	Uncharacterized protein	LIC_10572			0	NaN	NaN	NaN	NaN	NaN	NaN	NaN	19.8705	NaN	NaN	NaN	NaN	NaN
Q72US0	Q72US0_LEPIC	Glycosyl transferase	LIC_10587			0	NaN	NaN	NaN	20.7133	NaN	NaN	NaN	NaN	NaN	NaN	NaN	NaN	NaN
Q72UQ8	Q72UQ8_LEPIC	Uncharacterized protein	LIC_10599			1.11914	-0.346965	21.1473	21.2134	20.8906	21.4853	21.0955	20.7768	NaN	NaN	20.706	20.8691	NaN	20.9365
Q72UN7	Q72UN7_LEPIC	Glycosyl transferase	LIC_10620			0	NaN	NaN	NaN	NaN	NaN	NaN	NaN	NaN	NaN	NaN	NaN	NaN	21.8466
Q72UL7	Q72UL7_LEPIC	Uncharacterized protein	LIC_10640			0.109766	-0.0734708	21.7559	21.6932	21.9771	22.56	21.4462	21.7172	21.7471	NaN	21.9448	21.7579	22.0665	NaN
Q72UK5	Q72UK5_LEPIC	Ubiquinone/menaquinone methyltransferase	LIC_10652			0	NaN	NaN	NaN	NaN	NaN	NaN	NaN	NaN	NaN	NaN	NaN	NaN	NaN
Q72UF8	Q72UF8_LEPIC	Abhydrolase_2 domain-containing protein	LIC_10699			0.593024	-0.372876	21.6552	NaN	21.3474	22.2796	20.9391	20.7458	20.0982	20.1071	21.309	20.9958	21.6351	21.6115
Q72U16	Q72U16_LEPIC	Uncharacterized protein	LIC_10848			0.760232	-0.339481	24.6524	25.243	25.1442	25.5162	24.4779	24.3288	25.1817	24.8177	24.5532	24.6979	25.1455	24.8013
Q72TY9	Q72TY9_LEPIC	Molybdopterin oxidoredutase membrane subunit	LIC_10875			1.20024	0.332174	22.387	22.9055	22.7129	22.8819	23.6682	22.8948	23.8874	NaN	22.9028	23.2922	23.0249	22.996
Q72TW2	Q72TW2_LEPIC	FecR domain-containing protein	LIC_10902			0	NaN	NaN	NaN	NaN	NaN	21.6076	NaN	NaN	NaN	20.8351	21.6702	NaN	NaN
Q72TV1	Q72TV1_LEPIC	Transglut_core2 domain-containing protein	LIC_10915			0	NaN	NaN	NaN	NaN	NaN	NaN	NaN	NaN	NaN	NaN	NaN	NaN	NaN
Q72TU8	Q72TU8_LEPIC	Uncharacterized protein	LIC_10918			0.0648036	0.110178	21.9863	23.5815	23.9533	23.844	22.9501	22.8158	23.0498	22.8962	23.5574	23.919	NaN	22.878
Q72TU4	Q72TU4_LEPIC	Histidine kinase	LIC_10922			0	NaN	NaN	NaN	NaN	NaN	NaN	NaN	NaN	NaN	NaN	NaN	NaN	NaN
Q72TQ8	Q72TQ8_LEPIC	Monooxygenase	LIC_10959			0	NaN	NaN	NaN	NaN	NaN	NaN	NaN	NaN	NaN	NaN	NaN	NaN	NaN
Q72TN3	Q72TN3_LEPIC	FGE-sulfatase domain-containing protein	LIC_10984			1.56802	0.649406	22.3367	22.5173	22.662	22.77	NaN	22.573	23.0447	22.8621	NaN	22.88	23.6123	23.1704
Q72TN2	Q72TN2_LEPIC	Uncharacterized protein	LIC_10985			0	0.501554	20.6828	NaN	NaN	NaN	22.1262	21.3413	NaN	NaN	21.2919	NaN	NaN	21.0767
Q72TL4	Q72TL4_LEPIC	Anti-sigma factor antagonist	LIC_11004			0	1.78752	NaN	20.8361	NaN	NaN	NaN	22.6062	21.6506	21.5972	21.8146	23.4326	NaN	NaN
Q72TL0	Q72TL0_LEPIC	Uncharacterized protein	LIC_11008			0	-0.0299511	23.182	23.0996	NaN	NaN	23.0362	23.0359	NaN	NaN	23.1108	NaN	NaN	NaN
Q72TJ5	Q72TJ5_LEPIC	Uncharacterized protein	LIC_11026			0	NaN	NaN	NaN	18.4149	NaN	NaN	NaN	NaN	NaN	NaN	NaN	NaN	NaN
Q72TJ4	Q72TJ4_LEPIC	Uncharacterized protein	LIC_11027			0	-0.719133	22.6927	22.3147	22.5549	NaN	21.9122	21.9925	NaN	NaN	NaN	21.8016	NaN	NaN
Q72TI3	Q72TI3_LEPIC	Aminotransferase	LIC_11038			1.099	-0.916424	23.2086	23.7288	23.8538	24.3522	21.5436	22.1416	23.0367	22.7127	22.72	21.909	23.5761	23.2726
Q72TF4	Q72TF4_LEPIC	Uncharacterized protein	LIC_11067			0	NaN	NaN	NaN	NaN	NaN	NaN	NaN	NaN	NaN	NaN	NaN	NaN	NaN
Q72TD9	Q72TD9_LEPIC	Cytoplasmic membrane protein	LIC_11082			0	NaN	NaN	NaN	NaN	NaN	NaN	NaN	NaN	NaN	NaN	NaN	22.0129	NaN
Q72TC6	Q72TC6_LEPIC	Adenylate/guanylate cyclase	LIC_11095			0	-0.419655	22.1532	NaN	NaN	NaN	21.9868	NaN	NaN	NaN	21.7335	NaN	NaN	NaN
Q72TC5	Q72TC5_LEPIC	YCII domain-containing protein	LIC_11096			0	NaN	NaN	NaN	NaN	NaN	NaN	NaN	21.0773	NaN	NaN	20.8726	21.3939	21.7993
Q72TC3	Q72TC3_LEPIC	Uncharacterized protein	LIC_11098			0	NaN	NaN	NaN	NaN	NaN	NaN	NaN	NaN	NaN	NaN	NaN	NaN	NaN
Q72T48	Q72T48_LEPIC	Uncharacterized protein	LIC_11173			0	NaN	NaN	NaN	NaN	NaN	NaN	NaN	NaN	NaN	NaN	NaN	NaN	NaN
Q72T44	Q72T44_LEPIC	Uncharacterized protein	LIC_11177			0	NaN	NaN	NaN	NaN	NaN	NaN	NaN	19.7298	NaN	NaN	NaN	NaN	NaN
Q72T21	Q72T21_LEPIC	Histidine kinase sensor protein	LIC_11200			0	NaN	NaN	NaN	NaN	NaN	NaN	NaN	NaN	NaN	NaN	NaN	NaN	NaN
Q72T19	Q72T19_LEPIC	Histidine kinase response regulator hybrid protein	LIC_11202			0	NaN	NaN	NaN	NaN	19.433	NaN	NaN	NaN	NaN	NaN	NaN	NaN	NaN
Q72T11	Q72T11_LEPIC	Uncharacterized protein	LIC_11211			0	NaN	NaN	NaN	NaN	NaN	NaN	NaN	NaN	NaN	NaN	NaN	20.2725	20.3408
Q72T10	Q72T10_LEPIC	YceI domain-containing protein	LIC_11212			0	NaN	NaN	NaN	NaN	NaN	NaN	NaN	NaN	NaN	NaN	NaN	NaN	NaN
Q72T02	Q72T02_LEPIC	ABC transporter permease protein	LIC_11220			0	NaN	NaN	NaN	NaN	NaN	NaN	NaN	21.9184	NaN	NaN	NaN	NaN	NaN
Q72SX5	Q72SX5_LEPIC	cGMP-specific phosphodiesterase	LIC_11247			0	0.0885315	NaN	21.8814	NaN	NaN	NaN	NaN	NaN	NaN	21.9699	NaN	NaN	NaN
Q72SV4	Q72SV4_LEPIC	Alginate_exp domain-containing protein	LIC_11268			0	NaN	NaN	NaN	NaN	NaN	NaN	NaN	NaN	NaN	18.764	NaN	NaN	NaN
Q72SU5	Q72SU5_LEPIC	Putative acetyl-coa carboxylase/pyruvate carboxylase	LIC_11278			0	NaN	NaN	NaN	NaN	NaN	NaN	NaN	NaN	NaN	NaN	NaN	NaN	NaN
Q72ST9	Q72ST9_LEPIC	ABM domain-containing protein	LIC_11284			0.116127	-0.0462076	21.6693	21.6179	NaN	21.1927	21.4761	21.5429	21.2617	NaN	21.4333	21.2891	21.4719	21.5942
Q72SR9	Q72SR9_LEPIC	Uncharacterized protein	LIC_11306			0.603021	-0.37326	21.5948	21.3359	21.1954	21.865	21.2285	21.222	21.4318	21.5109	21.4218	20.5826	21.3691	NaN
Q72SP5	Q72SP5_LEPIC	ATP-grasp domain-containing protein	LIC_11332			0	-0.794591	22.0644	20.8749	NaN	20.3696	20.6432	20.8005	NaN	19.7469	20.3084	NaN	NaN	NaN
Q72SN6	Q72SN6_LEPIC	Adenylate/guanylate cyclase	LIC_11343			0	NaN	NaN	NaN	NaN	NaN	NaN	NaN	20.0683	NaN	NaN	NaN	NaN	NaN
Q72SM3	Q72SM3_LEPIC	ClpS domain-containing protein	LIC_11356			0	NaN	NaN	NaN	NaN	NaN	NaN	NaN	NaN	NaN	NaN	NaN	NaN	NaN
Q72SJ7	Y1384_LEPIC	Putative regulatory protein LIC_11384	LIC_11384			0.197064	-0.235999	22.9443	24.1854	23.5607	NaN	23.0572	23.116	23.3033	23.5188	23.0077	23.9046	23.0701	NaN
Q72SH6	Q72SH6_LEPIC	Uncharacterized protein	LIC_11406			0	NaN	NaN	NaN	NaN	NaN	NaN	NaN	23.5612	NaN	NaN	NaN	NaN	NaN
Q72SH5	Q72SH5_LEPIC	Putative methyl-accepting chemotaxis transmembrane protein	LIC_11407			0	NaN	NaN	NaN	NaN	NaN	NaN	NaN	NaN	NaN	NaN	NaN	NaN	NaN
Q72SF7	Q72SF7_LEPIC	Sigma factor regulatory protein	LIC_11426			0	NaN	NaN	NaN	NaN	NaN	NaN	NaN	NaN	NaN	20.049	22.5964	NaN	NaN
Q72SE7	Q72SE7_LEPIC	FecR domain-containing protein	LIC_11436			0.711177	-0.0703249	21.7586	21.7219	21.7496	NaN	21.1826	NaN	21.4838	21.6117	NaN	21.6197	21.7264	NaN
Q72SD9	Q72SD9_LEPIC	Response regulator	LIC_11444			0	NaN	21.8549	NaN	NaN	NaN	NaN	NaN	NaN	NaN	NaN	NaN	NaN	NaN
Q72SB0	Q72SB0_LEPIC	Uncharacterized protein	LIC_11474			0.430521	-0.475068	20.5924	20.341	20.4144	21.6768	NaN	NaN	NaN	20.5739	20.3919	NaN	NaN	20.1702
Q72S99	Q72S99_LEPIC	Uncharacterized protein	LIC_11485			0.301165	-0.339813	21.8773	21.7201	21.1725	20.2376	20.7948	21.1066	20.2525	NaN	20.6883	20.748	21.2999	NaN
Q72S44	Q72S44_LEPIC	Uncharacterized protein	LIC_11542			0	NaN	NaN	NaN	NaN	NaN	NaN	NaN	NaN	NaN	NaN	NaN	NaN	NaN
Q72S18	Q72S18_LEPIC	Uncharacterized protein	LIC_11569			0	NaN	NaN	NaN	NaN	NaN	NaN	NaN	NaN	NaN	NaN	NaN	NaN	NaN
Q72S07	Q72S07_LEPIC	Uncharacterized protein	LIC_11580			0.563149	-0.324964	22.0657	21.5694	21.4668	NaN	21.541	21.3823	NaN	NaN	21.4361	21.3152	NaN	NaN
Q72RZ3	Q72RZ3_LEPIC	Uncharacterized protein	LIC_11595			0	-0.694985	20.9308	NaN	20.9509	NaN	NaN	NaN	20.5507	NaN	20.2459	NaN	NaN	NaN
Q72RX3	Q72RX3_LEPIC	Uncharacterized protein	LIC_11615			0	NaN	NaN	NaN	NaN	NaN	NaN	NaN	NaN	NaN	NaN	NaN	NaN	NaN
Q72RW3	Q72RW3_LEPIC	Uncharacterized protein	LIC_11625			0	NaN	NaN	NaN	NaN	NaN	NaN	20.7022	20.7689	20.7165	20.71	21.0893	NaN	NaN
Q72RV3	Q72RV3_LEPIC	Uncharacterized protein	LIC_11635			0	NaN	NaN	NaN	NaN	NaN	NaN	NaN	NaN	17.8616	NaN	NaN	NaN	NaN
Q72RT7	Q72RT7_LEPIC	Uncharacterized protein	LIC_11653			0	NaN	NaN	NaN	NaN	NaN	NaN	NaN	NaN	NaN	NaN	NaN	NaN	NaN
Q72RS4	Q72RS4_LEPIC	Uncharacterized protein	LIC_11668			0	NaN	NaN	NaN	NaN	NaN	NaN	NaN	NaN	NaN	NaN	NaN	NaN	19.618
Q72RN4	Q72RN4_LEPIC	Putative lipoprotein	LIC_11711			0.359504	-0.267609	22.4544	22.3226	22.4997	22.859	22.1492	NaN	22.6515	22.8185	22.5591	21.5839	22.656	NaN
Q72RN2	Q72RN2_LEPIC	Motility protein B	LIC_11713			0.0026474	-0.00218773	21.7173	NaN	21.4246	20.887	21.3442	19.33	21.2831	21.1494	21.178	21.2756	21.5687	NaN
Q72RL7	Q72RL7_LEPIC	N-acetylmuramoyl-L-alanine amidase	LIC_11728			0	-0.342044	NaN	NaN	NaN	22.2464	NaN	NaN	NaN	22.0061	21.9854	21.8234	NaN	NaN
Q72RJ6	Q72RJ6_LEPIC	Uncharacterized protein	LIC_11749			0	NaN	NaN	NaN	NaN	20.8381	NaN	NaN	NaN	20.6314	NaN	NaN	NaN	NaN
Q72RJ2	Q72RJ2_LEPIC	Exopolysaccharide production protein	LIC_11753			1.4369	-0.508958	20.8413	21.1198	20.863	NaN	20.436	20.7816	19.7629	NaN	20.2594	20.3321	20.7058	NaN
Q72RC3	Q72RC3_LEPIC	FHA domain-containing protein	LIC_11823			0	NaN	NaN	NaN	NaN	NaN	NaN	NaN	NaN	NaN	NaN	NaN	NaN	NaN
Q72RC0	Q72RC0_LEPIC	Uncharacterized protein	LIC_11826			0.956953	-0.260479	23.1584	22.9029	22.7671	22.8491	22.5997	22.5567	22.5719	NaN	22.7952	22.7348	NaN	22.4466
Q72RB1	Q72RB1_LEPIC	Uncharacterized protein	LIC_11837			0	NaN	NaN	NaN	NaN	NaN	NaN	NaN	NaN	20.4818	NaN	NaN	NaN	NaN
Q72R89	Q72R89_LEPIC	MlaD domain-containing protein	LIC_11859			1.22428	-0.403993	20.7402	20.727	20.662	NaN	20.839	20.5862	NaN	NaN	20.4841	20.1273	NaN	NaN
Q72R74	Q72R74_LEPIC	Uncharacterized protein	LIC_11874			0	-0.300251	NaN	NaN	21.0297	NaN	20.777	NaN	NaN	NaN	20.911	20.5479	NaN	NaN
Q72R73	Q72R73_LEPIC	Putative hydrolase	LIC_11875			0	NaN	20.1531	20.8336	20.2496	NaN	NaN	19.5145	NaN	NaN	NaN	NaN	NaN	NaN
Q72R68	Q72R68_LEPIC	Putative lipoprotein	LIC_11880			0	NaN	NaN	NaN	NaN	NaN	NaN	NaN	NaN	NaN	NaN	NaN	NaN	NaN
Q72R64	Q72R64_LEPIC	Uncharacterized protein	LIC_11884			0	NaN	NaN	NaN	NaN	NaN	NaN	NaN	NaN	NaN	21.0842	NaN	NaN	NaN
Q72R45	Q72R45_LEPIC	Uncharacterized protein	LIC_11904			0.26611	-0.880266	23.4288	NaN	NaN	21.0263	NaN	NaN	NaN	NaN	NaN	NaN	21.223	21.4715
Q72R42	Q72R42_LEPIC	Uncharacterized protein	LIC_11909			0.25681	-0.32627	23.6192	23.3624	23.5405	24.6733	22.9649	23.1224	23.4368	23.6063	23.4335	22.7145	24.2697	NaN
Q72R33	Q72R33_LEPIC	Uncharacterized protein	LIC_11918			0	-0.387715	20.8914	20.5937	20.5028	NaN	NaN	NaN	NaN	NaN	NaN	NaN	20.2749	NaN
Q72R09	Q72R09_LEPIC	Uncharacterized protein	LIC_11943			0	NaN	NaN	NaN	NaN	NaN	NaN	NaN	NaN	NaN	NaN	18.8906	NaN	NaN
Q72QZ4	Q72QZ4_LEPIC	ARM repeat superfamily protein	LIC_11958			0.948621	-0.401097	22.5861	22.3672	22.2987	22.7309	22.17	22.1356	21.0589	20.0584	22.0678	21.5634	22.3432	22.4041
Q72QY5	Q72QY5_LEPIC	Uncharacterized protein	LIC_11972			0.10077	0.190059	20.5369	NaN	20.6675	NaN	20.5324	20.4972	NaN	NaN	20.5444	21.7764	20.0559	NaN
Q72QX6	Q72QX6_LEPIC	Uncharacterized protein	LIC_11982			0	NaN	NaN	NaN	NaN	NaN	NaN	NaN	NaN	NaN	NaN	NaN	NaN	NaN
Q72QX0	Q72QX0_LEPIC	Uncharacterized protein	LIC_11988			0	-0.616934	NaN	NaN	NaN	22.4189	NaN	NaN	NaN	21.6586	NaN	NaN	NaN	21.802
Q72QV8	Q72QV8_LEPIC	Aldo_ket_red domain-containing protein	LIC_12000			0	NaN	NaN	NaN	NaN	NaN	NaN	NaN	NaN	NaN	NaN	NaN	NaN	NaN
Q72QR5	Q72QR5_LEPIC	Cytoplasmic membrane protein	LIC_12047			0	NaN	NaN	NaN	NaN	NaN	NaN	18.2783	NaN	NaN	NaN	NaN	NaN	NaN
Q72QQ0	Q72QQ0_LEPIC	Acyltransferase	LIC_12063			0	NaN	NaN	NaN	NaN	NaN	NaN	NaN	NaN	NaN	NaN	NaN	NaN	NaN
Q72QL2	CINAL_LEPIC	CinA-like protein	LIC_12101			0	NaN	NaN	NaN	NaN	18.6784	NaN	NaN	NaN	NaN	NaN	NaN	NaN	NaN
Q72QK7	Q72QK7_LEPIC	HD domain-containing protein	LIC_12106			0	NaN	NaN	NaN	NaN	NaN	NaN	NaN	NaN	NaN	NaN	NaN	NaN	NaN
Q72QK6	Q72QK6_LEPIC	Phosphate starvation-inducible protein	LIC_12107			0	NaN	NaN	NaN	NaN	NaN	NaN	NaN	NaN	NaN	NaN	NaN	20.7632	NaN
Q72QJ9	Q72QJ9_LEPIC	Putative lipoprotein	LIC_12114			0	-1.84026	NaN	NaN	NaN	22.7809	NaN	NaN	NaN	21.1001	NaN	NaN	20.9406	NaN
Q72QI2	Q72QI2_LEPIC	FdtA domain-containing protein	LIC_12131			0	NaN	NaN	NaN	NaN	NaN	NaN	NaN	NaN	NaN	NaN	NaN	NaN	NaN
Q72QH3	Q72QH3_LEPIC	Nucleoside-diphosphate-sugar epimerase	LIC_12140			0	NaN	NaN	NaN	NaN	NaN	NaN	NaN	NaN	NaN	NaN	NaN	NaN	NaN
Q72QG8	Q72QG8_LEPIC	Putative glycosyltransferase	LIC_12145			0	NaN	NaN	NaN	NaN	NaN	NaN	NaN	NaN	NaN	NaN	NaN	NaN	NaN
Q72QF5	Q72QF5_LEPIC	3-deoxy-manno-octulosonate cytidylyltransferase	LIC_12157			0	NaN	NaN	NaN	NaN	NaN	NaN	NaN	20.5534	NaN	19.5338	NaN	NaN	NaN
Q72QE5	Q72QE5_LEPIC	CMP-N-acetlyneuraminic acid synthetase	LIC_12167			0	NaN	NaN	NaN	NaN	NaN	NaN	NaN	NaN	NaN	NaN	NaN	NaN	NaN
Q72QD2	Q72QD2_LEPIC	Methyltransferase	LIC_12180			0.50926	0.249243	NaN	22.2591	22.6275	NaN	NaN	22.5632	22.3666	22.7243	NaN	NaN	22.7053	22.6797
Q72QC6	Q72QC6_LEPIC	Methionyl-tRNA(Fmet) n-formyltransferase	LIC_12186			0	NaN	NaN	NaN	NaN	NaN	NaN	NaN	NaN	NaN	NaN	NaN	NaN	21.1099
Q72QB9	Q72QB9_LEPIC	Uncharacterized protein	LIC_12193			0	NaN	22.2185	NaN	22.1088	NaN	19.7785	NaN	NaN	NaN	NaN	NaN	NaN	NaN
Q72QB0	Q72QB0_LEPIC	UDP-glucose 4-epimerase	LIC_12202			0	NaN	NaN	NaN	NaN	NaN	NaN	NaN	NaN	NaN	NaN	NaN	NaN	NaN
Q72QA9	Q72QA9_LEPIC	Phosphoheptose isomerase	LIC_12203			0	NaN	NaN	NaN	NaN	NaN	NaN	NaN	NaN	NaN	NaN	NaN	NaN	NaN
Q72Q91	Q72Q91_LEPIC	Cation:proton antiporter	LIC_12221			0	NaN	NaN	NaN	NaN	NaN	NaN	NaN	NaN	18.8024	NaN	NaN	NaN	NaN
Q72Q87	Q72Q87_LEPIC	DUF4105 domain-containing protein	LIC_12225			0.396682	-0.278978	NaN	21.242	NaN	21.2556	NaN	NaN	20.4892	20.5321	NaN	20.5273	21.1766	21.2056
Q72Q81	Q72Q81_LEPIC	Uncharacterized protein	LIC_12231			0	NaN	NaN	NaN	NaN	NaN	NaN	NaN	NaN	NaN	NaN	NaN	NaN	NaN
Q72Q55	Q72Q55_LEPIC	Bac_surface_Ag domain-containing protein	LIC_12258			0	NaN	NaN	NaN	NaN	NaN	NaN	NaN	NaN	22.8387	NaN	NaN	NaN	NaN
Q72Q16	Q72Q16_LEPIC	Uncharacterized protein	LIC_12298			0	NaN	NaN	NaN	NaN	NaN	NaN	NaN	NaN	NaN	NaN	NaN	NaN	NaN
Q72Q04	Q72Q04_LEPIC	ABC transporter ATP-binding protein	LIC_12311			0.243246	-0.134432	21.4029	21.626	NaN	21.7792	21.3212	NaN	NaN	21.2521	21.2558	NaN	NaN	21.6807
Q72PZ5	Q72PZ5_LEPIC	3-oxoacyl-[acyl-carrier protein] reductase	LIC_12320			0	NaN	NaN	NaN	NaN	NaN	NaN	NaN	NaN	NaN	NaN	NaN	NaN	NaN
Q72PZ3	Q72PZ3_LEPIC	Glutaconate CoA transferase-like protein	LIC_12322			0	NaN	NaN	NaN	NaN	NaN	NaN	NaN	NaN	NaN	NaN	20.7244	NaN	NaN
Q72PY8	Q72PY8_LEPIC	Adenylate/guanylate cyclase	LIC_12327			1.69073	0.744333	20.3596	20.0664	19.9285	NaN	20.2628	20.4556	20.6136	NaN	20.8867	20.8383	NaN	NaN
Q72PR8	Q72PR8_LEPIC	Uncharacterized protein	LIC_12399			1.03109	-0.474263	22.454	22.36	21.6653	22.1565	21.9981	22.3298	21.9034	21.5834	22.1525	21.6265	21.5016	21.458
Q72PQ4	Q72PQ4_LEPIC	Uncharacterized protein	LIC_12414			0	NaN	NaN	NaN	NaN	NaN	NaN	NaN	NaN	20.9692	NaN	NaN	NaN	NaN
Q72PN0	Q72PN0_LEPIC	Transcriptional regulator	LIC_12438			0	NaN	NaN	NaN	NaN	NaN	20.0453	NaN	20.8673	NaN	19.9522	20.1586	NaN	NaN
Q72PL4	Q72PL4_LEPIC	Chemotaxis protein	LIC_12457			0	NaN	NaN	NaN	NaN	NaN	NaN	NaN	NaN	NaN	NaN	22.7289	NaN	NaN
Q72PL3	Q72PL3_LEPIC	5-formyltetrahydrofolate cyclo-ligase	LIC_12458			0	NaN	NaN	NaN	NaN	NaN	NaN	NaN	NaN	NaN	NaN	NaN	NaN	NaN
Q72PK4	Q72PK4_LEPIC	Uncharacterized protein	LIC_12467			0	NaN	NaN	NaN	NaN	NaN	NaN	NaN	NaN	19.0542	NaN	NaN	NaN	NaN
Q72PK2	Q72PK2_LEPIC	HtpG	LIC_12469			0	NaN	NaN	NaN	NaN	NaN	NaN	NaN	NaN	NaN	NaN	NaN	NaN	NaN
Q72PJ3	Q72PJ3_LEPIC	Lactamase_B domain-containing protein	LIC_12478			0	NaN	NaN	NaN	NaN	NaN	NaN	NaN	NaN	NaN	NaN	NaN	NaN	21.6654
Q72PI1	Q72PI1_LEPIC	RNA polymerase sigma factor	LIC_12490			0	NaN	NaN	21.9938	21.8896	NaN	NaN	NaN	NaN	NaN	NaN	NaN	NaN	NaN
Q72PH2	Q72PH2_LEPIC	Uncharacterized protein	LIC_12499			0	NaN	22.9194	NaN	21.8003	NaN	21.4577	NaN	NaN	NaN	NaN	NaN	NaN	NaN
Q72PH0	Q72PH0_LEPIC	TPR_REGION domain-containing protein	LIC_12501			0	-0.00715923	NaN	22.0294	21.7839	NaN	NaN	21.8061	NaN	NaN	NaN	NaN	21.8995	NaN
Q72PG7	Q72PG7_LEPIC	Response regulator	LIC_12504			0	NaN	NaN	NaN	NaN	NaN	NaN	NaN	NaN	NaN	NaN	NaN	NaN	NaN
Q72PG5	Q72PG5_LEPIC	Adenylate/guanylate cyclase	LIC_12506			0	NaN	NaN	NaN	NaN	NaN	NaN	NaN	NaN	NaN	NaN	NaN	NaN	20.2692
Q72PF6	Q72PF6_LEPIC	Cystine-binding periplasmic protein	LIC_12515			0	NaN	NaN	21.6485	21.8991	NaN	NaN	NaN	NaN	NaN	NaN	NaN	NaN	NaN
Q72PF5	Q72PF5_LEPIC	Acetoacetyl-CoA synthetase	LIC_12516			0	NaN	NaN	21.4451	20.9852	NaN	NaN	NaN	NaN	NaN	NaN	NaN	NaN	NaN
Q72PE0	Q72PE0_LEPIC	Uncharacterized protein	LIC_12531			0.498975	-0.616406	21.2848	22.6778	22.5594	22.7373	NaN	NaN	21.3794	21.543	NaN	20.8018	22.1412	22.1522
Q72PD2	Q72PD2_LEPIC	Uncharacterized protein	LIC_12539			0	NaN	NaN	NaN	NaN	NaN	20.4637	20.1879	NaN	NaN	19.7943	NaN	NaN	NaN
Q72P89	Q72P89_LEPIC	Uncharacterized protein	LIC_12586			0	NaN	22.5293	NaN	NaN	NaN	22.3573	NaN	NaN	21.9477	NaN	NaN	NaN	NaN
Q72P61	Q72P61_LEPIC	Phage-related protein	LIC_12615			0	NaN	NaN	NaN	NaN	NaN	NaN	NaN	22.1951	23.4413	21.5751	NaN	21.3168	NaN
Q72NU1	Q72NU1_LEPIC	Transcriptional regulator (MarR family)	LIC_12738			0	NaN	NaN	NaN	NaN	NaN	NaN	NaN	NaN	NaN	NaN	NaN	NaN	NaN
Q72NP5	Q72NP5_LEPIC	Anti-sigma factor antagonist	LIC_12787			0.30514	-0.055418	22.7188	22.5576	22.6314	NaN	NaN	22.6875	NaN	NaN	22.6326	NaN	22.5284	NaN
Q72NN4	Q72NN4_LEPIC	Transcriptional regulator (TetR family)	LIC_12798			0	NaN	NaN	NaN	NaN	NaN	NaN	NaN	NaN	NaN	NaN	NaN	20.8096	NaN
Q72NL0	Q72NL0_LEPIC	Uncharacterized protein	LIC_12824			0	NaN	NaN	20.4073	NaN	NaN	NaN	NaN	NaN	NaN	NaN	NaN	NaN	NaN
Q72NF6	Q72NF6_LEPIC	Thioredoxin domain-containing protein	LIC_12878			0	NaN	NaN	NaN	NaN	NaN	NaN	NaN	NaN	NaN	NaN	NaN	NaN	NaN
Q72ND9	Q72ND9_LEPIC	Putative lipoprotein	LIC_12895			1.60386	-0.784816	23.3705	23.8672	23.067	23.1602	22.3882	22.5757	21.2315	NaN	22.0469	22.8863	22.54	22.8525
Q72ND8	Q72ND8_LEPIC	INTEIN_C_TER domain-containing protein	LIC_12896			0	NaN	NaN	NaN	NaN	NaN	NaN	NaN	NaN	NaN	NaN	NaN	NaN	NaN
Q72NB1	Q72NB1_LEPIC	Citrate synthase	LIC_12925			0	-0.307669	22.226	NaN	NaN	NaN	21.3877	NaN	NaN	NaN	21.5607	NaN	NaN	22.2759
Q72NA5	Q72NA5_LEPIC	Chemotaxis motility protein A	LIC_12931			0	NaN	NaN	NaN	NaN	NaN	NaN	NaN	NaN	NaN	NaN	NaN	NaN	NaN
Q72N80	Q72N80_LEPIC	Uncharacterized protein	LIC_12957			0	NaN	NaN	NaN	NaN	NaN	21.6131	21.5837	NaN	21.3217	21.3703	21.342	NaN	21.7689
Q72MZ3	Q72MZ3_LEPIC	UDP glucosamine N-acyltransferase	LIC_13046			0	NaN	NaN	NaN	NaN	NaN	NaN	NaN	NaN	NaN	NaN	NaN	NaN	NaN
Q72MW8	Q72MW8_LEPIC	Uncharacterized protein	LIC_13071			0	NaN	NaN	NaN	NaN	NaN	21.3683	NaN	21.1898	21.1067	20.6989	NaN	20.3207	NaN
Q72MW4	Q72MW4_LEPIC	Putative lipoprotein	LIC_13075			0	NaN	NaN	NaN	NaN	NaN	NaN	NaN	NaN	NaN	NaN	NaN	NaN	NaN
Q72MV6	Q72MV6_LEPIC	Uncharacterized protein	LIC_13083			0	NaN	NaN	NaN	NaN	NaN	NaN	NaN	NaN	NaN	NaN	NaN	NaN	NaN
Q72MS0	Q72MS0_LEPIC	PHB_acc_N domain-containing protein	LIC_13122			0	NaN	NaN	NaN	NaN	NaN	NaN	NaN	NaN	NaN	NaN	NaN	NaN	NaN
Q72MP9	Q72MP9_LEPIC	Uncharacterized protein	LIC_13144			0	NaN	NaN	NaN	NaN	NaN	NaN	NaN	NaN	NaN	NaN	NaN	NaN	NaN
Q72ML6	Q72ML6_LEPIC	Exonuclease	LIC_13177			0	NaN	NaN	NaN	NaN	NaN	NaN	NaN	NaN	NaN	NaN	NaN	19.1601	NaN
Q72MK7	Q72MK7_LEPIC	Uncharacterized protein	LIC_13186			0	NaN	NaN	NaN	NaN	NaN	NaN	NaN	NaN	NaN	NaN	NaN	NaN	20.5196
Q72MH5	Q72MH5_LEPIC	Uncharacterized protein	LIC_13212			0	NaN	NaN	NaN	NaN	NaN	NaN	NaN	NaN	NaN	NaN	NaN	NaN	NaN
Q72MC2	Q72MC2_LEPIC	RNA polymerase ECF-type sigma factor	LIC_13266			0	NaN	NaN	NaN	NaN	NaN	NaN	NaN	NaN	NaN	NaN	NaN	NaN	NaN
Q72MC0	Q72MC0_LEPIC	Uncharacterized protein	LIC_13268			0	NaN	NaN	NaN	18.5407	NaN	NaN	NaN	NaN	NaN	NaN	NaN	NaN	NaN
Q72MB3	Q72MB3_LEPIC	SUFU domain-containing protein	LIC_13275			0	NaN	NaN	NaN	NaN	NaN	22.1496	NaN	NaN	NaN	NaN	NaN	NaN	NaN
Q72M96	Q72M96_LEPIC	HTH luxR-type domain-containing protein	LIC_13292			0	NaN	NaN	NaN	NaN	NaN	NaN	NaN	NaN	NaN	NaN	NaN	NaN	NaN
Q72M63	Q72M63_LEPIC	Isocitrate dehydrogenase [NADP]	LIC_13328			0.174801	-0.145732	24.3095	24.0731	24.1911	23.022	23.6165	23.6279	22.7402	22.5781	23.4869	23.6268	24.0953	23.8037
Q72LV8	Q72LV8_LEPIC	Uncharacterized protein	LIC_13435			0	NaN	NaN	NaN	NaN	NaN	NaN	NaN	18.7988	NaN	NaN	NaN	NaN	NaN
Q72LT8	Q72LT8_LEPIC	Putative lipoprotein	LIC_13461			0	-1.78602	22.288	NaN	NaN	NaN	NaN	20.488	NaN	19.9604	20.6673	20.3367	NaN	NaN
Q72LS4	Q72LS4_LEPIC	Uncharacterized protein	LIC_13477			0.36208	-0.156681	21.7916	NaN	21.3205	21.5299	20.7614	20.9442	NaN	21.2236	21.474	21.0256	21.5441	21.519
Q72LR2	Q72LR2_LEPIC	Metallopeptidase	LIC_13491			0	NaN	NaN	NaN	NaN	NaN	NaN	NaN	NaN	NaN	NaN	NaN	NaN	NaN
Q75G03	Q75G03_LEPIC	Histidine kinase sensor protein	LIC_20012			0	NaN	NaN	NaN	NaN	NaN	NaN	NaN	NaN	NaN	NaN	NaN	NaN	NaN
Q75FZ5	Q75FZ5_LEPIC	ParA	LIC_20020			0	NaN	NaN	NaN	NaN	NaN	NaN	NaN	NaN	NaN	NaN	NaN	NaN	NaN
Q75G28	Q75G28_LEPIC	ParB	LIC_20021			1.86365	-0.345428	22.7761	22.9883	22.7485	22.8973	22.1115	22.2605	22.0078	NaN	22.5188	22.2782	22.676	22.5555
Q75G27	Q75G27_LEPIC	Azoreductase	LIC_20022			0.761085	-0.212331	NaN	NaN	22.6189	22.639	NaN	22.5393	NaN	NaN	NaN	22.5189	22.2324	22.4986
Q75G14	Q75G14_LEPIC	Short-chain dehydrogenase	LIC_20031			0	-1.19285	NaN	NaN	21.1691	23.7248	NaN	NaN	21.7058	22.5439	NaN	NaN	21.2541	NaN
Q75G30	Q75G30_LEPIC	Uncharacterized protein	LIC_20036			0	NaN	NaN	NaN	NaN	NaN	NaN	NaN	18.9847	NaN	NaN	NaN	NaN	NaN
Q75FY2	Q75FY2_LEPIC	Uncharacterized protein	LIC_20049			0	NaN	NaN	NaN	NaN	NaN	NaN	NaN	20.3222	NaN	NaN	NaN	NaN	NaN
Q75FW2	Q75FW2_LEPIC	Small conductance mechanosensitive ion channel	LIC_20069			0	NaN	NaN	20.3267	NaN	NaN	NaN	NaN	NaN	NaN	NaN	NaN	NaN	NaN
Q75FW0	Q75FW0_LEPIC	Putative FAD-dependent dehydrogenase	LIC_20071			0	NaN	NaN	20.5836	19.8154	20.3237	NaN	19.8585	19.7053	NaN	NaN	NaN	NaN	NaN
Q75FT3	Q75FT3_LEPIC	Phage-related integrase/recombinase	LIC_20098			0	NaN	NaN	NaN	NaN	NaN	20.9741	NaN	20.2361	NaN	NaN	NaN	NaN	NaN
Q75FM6	Q75FM6_LEPIC	Uncharacterized protein	LIC_20156			0	NaN	NaN	NaN	NaN	NaN	NaN	NaN	NaN	NaN	NaN	NaN	NaN	NaN
Q75FM1	Q75FM1_LEPIC	Mannosyltransferase	LIC_20161			0	NaN	NaN	NaN	NaN	NaN	NaN	20.56	NaN	NaN	NaN	NaN	NaN	NaN
Q75FL5	Q75FL5_LEPIC	Uncharacterized protein	LIC_20167			1.6734	-0.713059	22.8365	22.5369	22.6679	22.7107	22.273	22.3705	NaN	NaN	21.5335	21.6528	22.3425	22.371
Q75FL0	Q75FL0_LEPIC	Lipoprotein	LIC_20172			0	NaN	NaN	NaN	NaN	NaN	NaN	NaN	21.9603	NaN	20.9548	NaN	NaN	NaN
Q75FJ0	Q75FJ0_LEPIC	PNPLA domain-containing protein	LIC_20192			0.608833	-0.243953	21.0365	20.9898	21.0414	NaN	NaN	20.8453	20.8415	NaN	20.9733	20.4212	20.9413	NaN
Q75FI8	Q75FI8_LEPIC	Uncharacterized protein	LIC_20196			0.495096	-0.0923955	25.4009	25.5423	NaN	25.5349	24.7779	24.7074	25.4206	25.0343	25.333	25.4676	NaN	NaN
Q75FI6	Q75FI6_LEPIC	EAL domain-containing protein	LIC_20198			0	NaN	NaN	NaN	NaN	NaN	NaN	NaN	NaN	NaN	NaN	NaN	NaN	NaN
Q75FH1	Q75FH1_LEPIC	TonB_C domain-containing protein	LIC_20218			0	NaN	NaN	NaN	NaN	NaN	NaN	NaN	NaN	NaN	NaN	NaN	NaN	NaN
Q75FF9	Q75FF9_LEPIC	Uncharacterized protein	LIC_20231			0	NaN	NaN	NaN	NaN	NaN	NaN	NaN	NaN	NaN	NaN	NaN	NaN	NaN
Q75FF1	Q75FF1_LEPIC	Putative acyltransferase	LIC_20242			0	NaN	NaN	NaN	NaN	NaN	NaN	21.675	NaN	NaN	NaN	NaN	NaN	NaN
Q75FE7	Q75FE7_LEPIC	Histidine kinase sensor protein	LIC_20246			0	NaN	NaN	NaN	NaN	NaN	NaN	NaN	NaN	NaN	NaN	NaN	NaN	NaN
Q75FE0	Q75FE0_LEPIC	Response regulator	LIC_20254			0	NaN	NaN	NaN	NaN	NaN	NaN	NaN	NaN	NaN	NaN	NaN	NaN	NaN
Q75FC2	Q75FC2_LEPIC	Uncharacterized protein	LIC_20272			0.715785	-0.506724	NaN	NaN	23.2462	23.7372	NaN	NaN	23.0937	23.0513	NaN	NaN	23.0754	22.8945
Q75FC1	Q75FC1_LEPIC	Putative transcriptional regulator	LIC_20273			0	NaN	NaN	NaN	NaN	NaN	NaN	NaN	NaN	NaN	NaN	NaN	NaN	19.8884
Q72UM6	Q72UM6_LEPIC	ABC transporter ATP-binding protein	lin			0	-0.63685	NaN	NaN	21.8175	22.2576	NaN	NaN	21.7653	21.7314	NaN	NaN	NaN	21.4007
Q72P58	Q72P58_LEPIC	Diaminopimelate decarboxylase	lysA			0	NaN	NaN	NaN	NaN	NaN	NaN	NaN	NaN	NaN	NaN	NaN	NaN	NaN
Q72VY5	Q72VY5_LEPIC	Malic enzyme	maeB			1.34345	-0.852662	22.4605	22.7751	23.1109	23.4885	21.4786	NaN	22.1091	NaN	21.9411	21.4793	22.6688	22.3351
Q72Q69	Q72Q69_LEPIC	Mannose-1-phosphate guanylyltransferase	manC			0	NaN	NaN	NaN	NaN	NaN	NaN	NaN	NaN	NaN	NaN	NaN	NaN	NaN
Q72N23	Q72N23_LEPIC	Endolytic murein transglycosylase	mltG			0.400649	-0.329043	NaN	23.0647	23.2493	23.1136	22.0577	22.9562	22.5453	23.1716	22.7157	22.008	23.2774	23.253
Q72QE7	Q72QE7_LEPIC	Putative molybdenum cofactor biosynthesis protein	moaA			0	NaN	NaN	NaN	20.5413	NaN	20.6136	20.8221	NaN	NaN	NaN	NaN	NaN	NaN
Q75FG2	MTND_LEPIC	Acireductone dioxygenase	mtnD			0.00866664	0.00165367	20.5017	20.6028	20.5409	20.7542	20.7759	20.5871	20.8227	NaN	20.6838	20.6204	20.5578	20.5443
Q72LZ4	MTAP_LEPIC	S-methyl-5-thioadenosine phosphorylase	mtnP			0	-0.125257	20.9087	NaN	NaN	NaN	20.9781	NaN	NaN	NaN	20.7834	NaN	NaN	NaN
Q72TI2	MURI_LEPIC	Glutamate racemase	murI			0	NaN	NaN	NaN	NaN	NaN	NaN	NaN	NaN	NaN	NaN	NaN	NaN	NaN
Q72Q62	Q72Q62_LEPIC	L-aspartate oxidase	nadB			0	NaN	NaN	NaN	NaN	NaN	NaN	NaN	NaN	NaN	NaN	NaN	NaN	NaN
Q72TE6	Q72TE6_LEPIC	Glutamine-dependent NAD(+) synthetase	nadE			0	NaN	NaN	NaN	NaN	NaN	NaN	NaN	NaN	NaN	NaN	NaN	NaN	NaN
Q72NT4	Q72NT4_LEPIC	NADH dehydrogenase I E subunit	nuoE			0	NaN	NaN	NaN	NaN	NaN	NaN	NaN	NaN	NaN	NaN	NaN	NaN	NaN
Q72W00	Q72W00_LEPIC	NADH dehydrogenase I G subunit	nuoG			0	NaN	NaN	NaN	NaN	NaN	NaN	NaN	NaN	NaN	NaN	21.3453	NaN	NaN
Q72UB3	Q72UB3_LEPIC	Transcription termination/antitermination protein NusG	nusG			0	NaN	NaN	NaN	NaN	NaN	22.1434	21.5723	NaN	NaN	NaN	NaN	NaN	NaN
Q72LR4	Q72LR4_LEPIC	ParA	parA			0	NaN	NaN	NaN	NaN	22.6839	NaN	NaN	NaN	NaN	NaN	NaN	NaN	NaN
Q72PF1	PDXH_LEPIC	Pyridoxine/pyridoxamine 5-phosphate oxidase	pdxH			0	NaN	NaN	NaN	NaN	NaN	NaN	NaN	NaN	NaN	NaN	NaN	NaN	NaN
Q72P84	Q72P84_LEPIC	Alanine aminopeptidase	pepN			0	-0.206701	21.6659	21.696	21.6597	NaN	21.2657	21.4021	21.6449	NaN	21.4672	NaN	NaN	NaN
Q72TQ3	Q72TQ3_LEPIC	TonB-dependent outer membrane hemin receptor	phuR			0	NaN	NaN	NaN	NaN	NaN	NaN	NaN	NaN	NaN	NaN	NaN	NaN	17.1605
Q72UQ5	Q72UQ5_LEPIC	Lysophospholipase	pldB			0.720345	0.453436	23.4338	22.9387	23.6556	22.5576	22.6486	23.0874	22.3109	22.3879	23.6796	23.1133	23.997	23.6095
Q72MG4	IPYR_LEPIC	Inorganic pyrophosphatase	ppa			0	NaN	NaN	NaN	NaN	NaN	NaN	NaN	NaN	NaN	NaN	NaN	NaN	20.0864
Q72SU3	Q72SU3_LEPIC	Peptide chain release factor 3	prfC			0	NaN	NaN	NaN	NaN	NaN	NaN	NaN	NaN	NaN	NaN	NaN	NaN	NaN
Q72RV6	Q72RV6_LEPIC	Phosphoenolpyruvate-protein phosphotransferase	ptsI			0	NaN	NaN	18.8212	NaN	NaN	NaN	NaN	NaN	NaN	NaN	NaN	NaN	NaN
Q72UH7	Q72UH7_LEPIC	Phosphoribosylformylglycinamidine synthase subunit PurS	purS			0	NaN	NaN	NaN	NaN	NaN	NaN	NaN	NaN	NaN	NaN	NaN	NaN	NaN
Q72T89	Q72T89_LEPIC	Pyruvate kinase	pykA			0	-0.727082	22.2497	22.0566	22.1491	22.2125	NaN	NaN	NaN	NaN	NaN	NaN	NaN	21.4399
Q72NJ5	PYRB_LEPIC	Aspartate carbamoyltransferase	pyrB			0.145843	-0.131655	21.3654	21.5632	NaN	21.0678	20.9155	21.0111	20.9934	NaN	20.6448	NaN	21.6878	21.2689
Q72T79	Q72T79_LEPIC	DNA repair protein RadA	radA			0	NaN	NaN	NaN	NaN	NaN	NaN	NaN	NaN	NaN	NaN	NaN	NaN	NaN
Q72MP3	Q72MP3_LEPIC	ATP-dependent DNA helicase RecG	recG			0	NaN	NaN	NaN	NaN	NaN	NaN	NaN	NaN	NaN	NaN	NaN	NaN	NaN
Q72S48	Q72S48_LEPIC	ADP-heptose synthase	rfaE2			0.435694	-0.446546	21.8093	NaN	22.3966	22.593	21.5459	21.6966	21.8099	NaN	22.2106	21.4288	NaN	NaN
Q72QG2	Q72QG2_LEPIC	Cdp-glucose 4,6-dehydratase	rfbG			0.658798	-0.255535	23.0007	23.1027	23.2341	23.5426	22.7014	22.8876	23.079	23.1001	22.9421	22.5728	23.2455	23.0977
Q72UC1	Q72UC1_LEPIC	ATP-dependent RNA helicase	rhlE			0.547666	-0.373059	22.9682	22.739	22.2121	23.0252	22.4739	22.6181	22.4696	22.9778	22.2359	21.6906	22.802	22.7238
P61724	RISB_LEPIC	6,7-dimethyl-8-ribityllumazine synthase	ribH			0.852043	-0.479365	23.4314	23.0626	22.6647	22.5179	22.698	22.6355	NaN	21.6822	22.9339	21.9896	22.4381	22.3974
Q72NQ4	RL21_LEPIC	50S ribosomal protein L21	rplU			0	2.42414	NaN	19.6531	NaN	NaN	22.6979	21.6231	22.6765	NaN	22.2612	21.8934	NaN	NaN
Q72NG9	RL29_LEPIC	50S ribosomal protein L29	rpmC			0.055071	-0.0392838	24.4279	24.6605	25.0092	24.2493	NaN	24.0893	23.1149	23.3641	NaN	NaN	24.55	24.5448
Q72P39	RL31_LEPIC	50S ribosomal protein L31	rpmE			0	NaN	NaN	NaN	NaN	NaN	19.8682	19.7686	20.906	20.312	19.9599	20.1978	NaN	NaN
Q72NI6	RS11_LEPIC	30S ribosomal protein S11	rpsK			0	NaN	NaN	NaN	NaN	NaN	NaN	NaN	NaN	22.0774	NaN	NaN	NaN	NaN
Q72QL8	Q72QL8_LEPIC	Protein-export membrane protein SecG	secG			0	NaN	NaN	NaN	NaN	NaN	NaN	NaN	NaN	NaN	NaN	22.5331	20.0479	NaN
Q72QW6	Q72QW6_LEPIC	2-oxoglutarate reductase	serA			0	1.11713	19.3823	NaN	NaN	NaN	20.3491	NaN	NaN	NaN	20.4367	20.5622	NaN	NaN
Q72LS1	SYS_LEPIC	Serine--tRNA ligase	serS			1.4173	-0.195042	NaN	NaN	21.9878	21.9174	NaN	21.9169	NaN	21.5967	NaN	NaN	21.7402	21.775
Q72UI2	Q72UI2_LEPIC	ABC transporter ATP-binding protein	sp			0	NaN	NaN	NaN	NaN	NaN	NaN	NaN	NaN	NaN	NaN	NaN	NaN	NaN
Q72U27	Q72U27_LEPIC	Cell division inhibitor	sulA			0	NaN	NaN	NaN	20.5022	NaN	NaN	NaN	NaN	NaN	NaN	NaN	NaN	NaN
Q72TV3	Q72TV3_LEPIC	Transketolase alpha subunit protein	tktA			0	NaN	NaN	NaN	NaN	NaN	NaN	NaN	23.3196	NaN	NaN	NaN	NaN	NaN
Q72NP6	TRPC_LEPIC	Indole-3-glycerol phosphate synthase	trpC			0	NaN	21.9551	21.7665	21.7165	NaN	NaN	NaN	NaN	NaN	NaN	NaN	NaN	NaN
Q72PD0	TRPD_LEPIC	Anthranilate phosphoribosyltransferase	trpD			0.617059	-0.240256	24.3263	24.3065	24.2317	24.782	24.0279	24.3512	24.3005	24.6038	24.1956	23.7793	24.3406	24.37
Q72QY0	Q72QY0_LEPIC	Thioredoxin	trxA			0	NaN	NaN	NaN	NaN	NaN	NaN	NaN	NaN	NaN	NaN	NaN	NaN	19.6767
Q72V30	SYV_LEPIC	Valine--tRNA ligase	valS			0	NaN	NaN	NaN	NaN	NaN	NaN	NaN	NaN	NaN	19.9692	NaN	NaN	NaN
Q72R37	Q72R37_LEPIC	Udp-n-acetyl-d-mannosamine transferase	wecG			0.599165	0.0643582	22.3453	22.262	22.2787	22.2081	21.7304	22.2802	21.9089	22.0166	22.3009	22.3749	NaN	NaN
Q72RZ7	EX7L_LEPIC	Exodeoxyribonuclease 7 large subunit	xseA			0	NaN	NaN	NaN	NaN	NaN	NaN	NaN	NaN	NaN	NaN	NaN	NaN	NaN
Q72PC1	Q72PC1_LEPIC	Acyl-CoA dehydrogenase	acd3			0.991004	-0.760519	24.9681	24.6365	25.0501	NaN	24.3653	23.8746	23.0305	24.1707	23.4608	23.7358	24.6555	24.6455
Q75FW6	ACP_LEPIC	Acyl carrier protein	acpP			0	NaN	NaN	NaN	NaN	NaN	25.5	25.5411	25.9239	NaN	25.6771	25.5052	NaN	NaN
Q72V44	CADD_LEPIC	Cyclic adenylate deaminase	add			0.195785	-0.223584	NaN	21.8018	21.7709	22.8697	21.5287	21.6525	22.0286	22.2018	NaN	21.4554	22.3039	22.0124
Q72U55	Q72U55_LEPIC	Zinc binding dehydrogenase	adh			0.0612679	-0.127041	21.2698	NaN	NaN	22.6111	NaN	NaN	NaN	20.9538	NaN	NaN	21.7222	21.9046
Q75FF2	ALR_LEPIC	Alanine racemase	alr			0.0776098	0.0411282	NaN	21.4837	21.846	NaN	NaN	21.7272	21.8708	22.0893	21.6932	21.5263	21.9881	21.6163
Q72MN1	Q72MN1_LEPIC	Phospho-2-dehydro-3-deoxyheptonate aldolase Chorismate mutase	aroA(G)			0.681784	-0.464499	24.69	24.8865	25.215	25.6294	24.3477	24.2932	24.5018	24.5753	24.4397	24.0086	25.1175	24.9971
Q72MJ9	Q72MJ9_LEPIC	Cholesterol oxidase	choB			0.333689	-0.121736	22.3213	22.2973	22.3007	22.1039	21.696	21.7756	NaN	NaN	22.1196	21.8493	NaN	22.4334
Q72R01	CLPP2_LEPIC	ATP-dependent Clp protease proteolytic subunit 2	clpP2			0	NaN	NaN	NaN	NaN	NaN	NaN	NaN	21.7478	21.8881	NaN	NaN	NaN	NaN
Q72QT1	SYC_LEPIC	Cysteine--tRNA ligase	cysS			0.400243	-0.185134	NaN	NaN	21.3173	21.6616	NaN	NaN	20.9328	20.9194	NaN	NaN	21.3266	21.282
Q72R15	Q72R15_LEPIC	Heavy metal efflux pump	czcA			0	NaN	NaN	NaN	NaN	NaN	NaN	NaN	NaN	NaN	NaN	NaN	NaN	NaN
Q72R93	DDL_LEPIC	D-alanine--D-alanine ligase	ddl			0	-1.41949	NaN	NaN	NaN	20.9744	NaN	NaN	19.5037	NaN	NaN	NaN	NaN	19.5549
Q75FK7	Q75FK7_LEPIC	DnaK suppressor	dksA			0	NaN	NaN	NaN	NaN	NaN	NaN	NaN	NaN	21.5522	NaN	21.6266	NaN	NaN
Q72VS4	Q72VS4_LEPIC	DNA polymerase III subunit alpha	dnaE			0.334947	-0.26112	22.3614	22.7487	NaN	NaN	22.1209	22.1217	22.3869	NaN	NaN	22.0786	22.5093	NaN
P61909	DUT_LEPIC	Deoxyuridine 5-triphosphate nucleotidohydrolase	dut			0.969005	-0.767453	22.1206	21.9326	22.3255	23.0173	21.5537	21.6934	21.5064	NaN	21.4063	NaN	21.7567	NaN
Q72U01	DXS_LEPIC	1-deoxy-D-xylulose-5-phosphate synthase	dxs			0.767432	-0.483535	22.3329	22.1579	22.3778	NaN	21.819	22.1834	NaN	NaN	21.2564	NaN	21.9697	22.1919
Q72SR4	Q72SR4_LEPIC	Acetyl-CoA C-acyltransferase	erg10			0	-1.35651	NaN	NaN	NaN	22.3622	NaN	NaN	21.589	22.2046	21.0057	NaN	NaN	NaN
Q72T33	Q72T33_LEPIC	Flagellar hook protein FlgE	flgE			0.164526	-0.283051	22.6349	NaN	NaN	23.8072	22.3913	22.8267	22.6268	23.2372	22.5998	22.5686	23.6455	NaN
Q72SK4	Q72SK4_LEPIC	Flagella-associated GTP-binding protein	flhF			0	-0.133514	21.5852	NaN	NaN	NaN	21.4244	21.5479	21.5093	NaN	21.4517	NaN	NaN	NaN
Q72WB4	Q72WB4_LEPIC	Flagellar motor switch protein FliG	fliG			0	NaN	NaN	NaN	NaN	NaN	NaN	NaN	NaN	NaN	NaN	NaN	NaN	NaN
Q72LY8	GCH1_LEPIC	GTP cyclohydrolase 1	folE			0.366814	-0.235177	23.1589	22.8303	23.0403	23.8312	22.5456	22.4392	22.8056	23.5394	23.0763	22.4854	23.0537	23.3047
Q72N67	Q72N67_LEPIC	Cell division protein FtsA	ftsA			0.583732	-0.274116	22.7611	23.2502	22.9336	22.6395	22.3546	22.4569	22.1495	22.1634	22.3539	22.2807	22.9357	22.9177
Q72VS5	GATB_LEPIC	Aspartyl/glutamyl-tRNA(Asn/Gln) amidotransferase subunit B	gatB			0.00963636	-0.00559759	22.9308	22.884	22.8434	22.868	22.8816	22.4655	22.7456	22.9075	23.0901	22.3273	22.8844	23.2019
Q72W68	Q72W68_LEPIC	Glyoxylase I	glo1			0	NaN	NaN	NaN	NaN	NaN	NaN	NaN	NaN	NaN	NaN	NaN	NaN	NaN
Q72PY2	GLYA_LEPIC	Serine hydroxymethyltransferase	glyA			0	NaN	NaN	NaN	NaN	NaN	NaN	NaN	NaN	NaN	NaN	NaN	NaN	22.2908
Q72SS3	Q72SS3_LEPIC	Phosphoglycolate phosphatase	gph			1.05452	-0.808186	22.2259	22.3379	22.2286	NaN	21.6393	21.7564	NaN	22.0019	20.7577	21.1284	21.7198	22.2178
Q72Q67	HFQ_LEPIC	RNA-binding protein Hfq	hfq			0	NaN	NaN	NaN	NaN	NaN	NaN	NaN	NaN	NaN	NaN	NaN	NaN	18.8771
P62359	HISZ_LEPIC	ATP phosphoribosyltransferase regulatory subunit	hisZ			0	NaN	NaN	NaN	NaN	NaN	NaN	NaN	NaN	NaN	NaN	NaN	NaN	NaN
Q72UT6	Q72UT6_LEPIC	Homoserine dehydrogenase	hom			1.92018	-0.364578	22.2343	22.2032	22.1916	NaN	21.8126	22.0412	21.6601	NaN	21.9318	21.7585	NaN	NaN
Q72PR7	SYI_LEPIC	Isoleucine--tRNA ligase	ileS			0	NaN	NaN	NaN	NaN	NaN	NaN	NaN	NaN	20.4378	NaN	NaN	NaN	NaN
Q72PK8	IF3_LEPIC	Translation initiation factor IF-3	infC			0.835813	-0.322682	23.9372	24.7543	24.1202	24.2381	24.2805	24.1898	23.9847	23.9575	23.7931	23.807	24.0547	24.1043
Q72TR2	ISPG_LEPIC	4-hydroxy-3-methylbut-2-en-1-yl diphosphate synthase (flavodoxin)	ispG			0.366142	-0.124366	21.0836	21.1515	20.9284	21.1904	20.752	21.0135	20.7609	21.0249	20.9466	20.589	21.1894	21.1314
Q72UN2	KDSB_LEPIC	3-deoxy-manno-octulosonate cytidylyltransferase	kdsB			0	0.366909	21.2131	21.4345	21.0494	NaN	21.3234	21.3099	20.9841	NaN	21.5992	NaN	NaN	NaN
Q72WB0	Q72WB0_LEPIC	Urate_ox_N domain-containing protein	LIC_10027			0.913837	0.390941	25.4059	25.259	25.0048	24.6969	25.9	25.3705	25.4521	25.7612	25.8984	25.3329	25.4999	25.1993
Q72WA8	Q72WA8_LEPIC	Inositol-1-monophosphatase	LIC_10029			0	-0.809536	23.5559	NaN	NaN	NaN	23.0129	22.9213	NaN	22.4906	23.02	22.3298	NaN	22.8894
Q72W99	Q72W99_LEPIC	Uncharacterized protein	LIC_10038			0.567459	-0.992009	21.1251	NaN	NaN	22.9277	20.7067	20.8506	NaN	20.3477	20.867	NaN	21.4964	20.7397
Q72W49	Q72W49_LEPIC	Putative lipoprotein	LIC_10091			0	NaN	21.2793	NaN	21.2258	NaN	NaN	NaN	NaN	NaN	NaN	NaN	NaN	NaN
Q72W35	Q72W35_LEPIC	Uncharacterized protein	LIC_10105			1.09008	0.80553	NaN	22.8696	22.7776	NaN	23.4039	23.5023	23.5198	23.9925	23.3881	23.3907	NaN	24.1085
Q72W26	Q72W26_LEPIC	VKc domain-containing protein	LIC_10115			1.29463	-0.221089	23.0484	22.9448	23.213	23.2381	22.8601	22.4741	22.5762	22.6043	22.8773	22.843	22.9497	NaN
Q72W24	Q72W24_LEPIC	Uncharacterized protein	LIC_10117			0	NaN	22.2701	22.5683	22.8148	21.9638	NaN	22.0806	NaN	NaN	NaN	NaN	NaN	NaN
Q72W07	Q72W07_LEPIC	Uncharacterized protein	LIC_10134			0	NaN	NaN	NaN	20.2455	NaN	NaN	NaN	19.4178	NaN	NaN	NaN	NaN	NaN
Q72VY7	Q72VY7_LEPIC	R3H domain-containing protein	LIC_10158			0.82845	0.19932	23.0917	22.9568	NaN	NaN	23.7186	23.443	22.9567	23.0149	23.3399	23.2317	NaN	23.0991
Q72VY4	Q72VY4_LEPIC	Uncharacterized protein	LIC_10161			0.348865	-0.102549	NaN	NaN	22.6119	22.6369	22.0699	NaN	22.4791	22.5951	NaN	NaN	22.413	22.6306
Q72VU4	Q72VU4_LEPIC	Uncharacterized protein	LIC_10202			0	NaN	NaN	NaN	NaN	NaN	NaN	NaN	NaN	NaN	NaN	NaN	NaN	NaN
Q72VT2	Q72VT2_LEPIC	Transcriptional regulator (CarD family)	LIC_10214			0	NaN	NaN	NaN	NaN	NaN	NaN	NaN	22.1366	NaN	NaN	NaN	NaN	NaN
Q72VS0	Q72VS0_LEPIC	Uncharacterized protein	LIC_10226			0.657719	-0.401437	NaN	22.8353	22.8564	23.3347	21.9824	22.3924	22.0728	22.1563	22.1906	22.3118	23.0836	22.8434
Q72VQ1	Q72VQ1_LEPIC	Adenylate/guanylate cyclase	LIC_10245			0	NaN	NaN	NaN	NaN	21.745	NaN	NaN	NaN	NaN	NaN	NaN	NaN	NaN
Q72VK5	Q72VK5_LEPIC	Uncharacterized protein	LIC_10292			0	NaN	NaN	NaN	NaN	NaN	NaN	NaN	17.6155	NaN	NaN	NaN	NaN	NaN
Q72VJ5	Q72VJ5_LEPIC	TPR_REGION domain-containing protein	LIC_10302			0	NaN	NaN	NaN	NaN	22.9053	21.2873	NaN	23.1941	23.4591	NaN	NaN	NaN	NaN
Q72VH9	Q72VH9_LEPIC	Uncharacterized protein	LIC_10318			2.0261	-0.520777	22.7363	22.6321	22.9108	23.0467	22.3797	22.4097	22.4911	22.932	22.1978	22.1005	22.572	22.3724
Q72VE9	Q72VE9_LEPIC	Uncharacterized protein	LIC_10348			0.0620428	-0.0830383	22.8061	24.3907	23.6722	24.0372	22.7514	23.1992	23.3519	22.8197	23.5456	24.4129	22.8134	23.8021
Q72VB2	Q72VB2_LEPIC	ABC transporter ATP-binding protein	LIC_10389			0	NaN	NaN	NaN	NaN	NaN	NaN	NaN	NaN	NaN	19.6922	NaN	NaN	NaN
Q72V96	Q72V96_LEPIC	Probable UDP-N-acetylglucosamine--peptide N-acetylglucosaminyltransferase SPINDLY	LIC_10405			0.00458752	0.00986036	NaN	21.1933	20.9098	22.2449	NaN	21.1206	NaN	NaN	NaN	20.8578	NaN	22.0606
Q72V95	Q72V95_LEPIC	Uncharacterized protein	LIC_10406			0	0.0871925	NaN	20.2296	NaN	NaN	NaN	NaN	NaN	NaN	NaN	NaN	20.3168	NaN
Q72V71	Q72V71_LEPIC	Peptidyl-tRNA hydrolase	LIC_10431			0	NaN	NaN	NaN	NaN	NaN	NaN	NaN	20.987	NaN	NaN	NaN	NaN	NaN
Q72V63	Q72V63_LEPIC	Uncharacterized protein	LIC_10439			1.4041	-0.563044	22.7736	22.8263	22.258	22.0623	21.988	22.1483	NaN	NaN	22.1027	21.7316	21.7522	22.0816
Q72V58	Q72V58_LEPIC	Glucose-1-phosphate thymidylyltransferase	LIC_10444			0.338971	-0.217545	21.9139	22.0966	22.3099	22.3945	21.6134	21.426	21.7856	22.2164	21.8797	21.3052	22.1652	22.4947
Q72V21	Q72V21_LEPIC	Uncharacterized protein	LIC_10482			0.826308	-0.653681	24.1309	22.7987	23.9966	24.6219	22.6232	22.7164	22.4253	22.6969	23.4331	23.0477	23.2676	23.1849
Q72V14	Q72V14_LEPIC	Uncharacterized protein	LIC_10489			0	-0.494115	21.9755	NaN	20.996	21.6446	19.4304	20.9638	NaN	21.0068	NaN	NaN	21.0446	NaN
Q72UZ3	Q72UZ3_LEPIC	Cytoplasmic membrane protein	LIC_10510			0	NaN	NaN	NaN	NaN	NaN	NaN	NaN	NaN	NaN	NaN	NaN	NaN	NaN
Q72UY5	Q72UY5_LEPIC	ABC transporter, atp-binding protein	LIC_10518			1.19452	-0.355628	21.4539	21.3811	21.362	21.674	20.9	20.9032	21.3642	NaN	21.3292	20.7392	21.3231	21.0571
Q72UY3	Q72UY3_LEPIC	Uncharacterized protein	LIC_10520			0.0755036	-0.0374289	23.4895	23.2247	NaN	NaN	23.1794	23.2346	23.5622	24.0003	23.5207	23.1518	NaN	23.2864
Q72US7	Q72US7_LEPIC	ABC transporter, atp-binding protein	LIC_10580			0	NaN	NaN	20.3875	19.7936	NaN	NaN	NaN	19.5588	NaN	NaN	NaN	NaN	NaN
Q72UK7	Q72UK7_LEPIC	Uncharacterized protein	LIC_10650			0	NaN	NaN	NaN	NaN	NaN	NaN	NaN	NaN	18.0444	NaN	NaN	NaN	NaN
Q72UJ2	Q72UJ2_LEPIC	Uncharacterized protein	LIC_10665			0	-0.506407	NaN	NaN	22.144	NaN	NaN	20.9744	19.5376	19.5732	NaN	21.6488	21.2823	21.9817
Q72UI5	Q72UI5_LEPIC	Uncharacterized protein	LIC_10672			0.910316	-0.443314	24.8026	24.7805	24.8067	24.8563	21.966	22.3109	22.2405	21.9265	24.4513	23.6483	24.7155	24.6577
Q72UH2	Q72UH2_LEPIC	Methyl-accepting chemotaxis transducer transmembrane protein	LIC_10685			0	NaN	NaN	NaN	NaN	NaN	NaN	NaN	NaN	NaN	NaN	NaN	NaN	NaN
Q72UG5	Q72UG5_LEPIC	PHB domain-containing protein	LIC_10692			1.00897	-0.638255	22.5225	23.6192	22.5869	NaN	21.7387	21.4278	NaN	NaN	22.1875	22.0917	22.489	22.3168
Q72UB9	Q72UB9_LEPIC	Uncharacterized protein	LIC_10740			0.0106126	-0.00956154	21.9997	21.9339	22.4489	22.4729	22.1501	22.3774	21.0964	21.2707	21.6639	21.8289	22.7065	22.6178
Q72TY6	Q72TY6_LEPIC	Uncharacterized protein	LIC_10878			0.501504	0.109447	NaN	23.4725	23.4418	NaN	22.8693	23.0314	NaN	22.8374	NaN	NaN	23.6475	23.4857
Q72TQ1	Q72TQ1_LEPIC	AB hydrolase-1 domain-containing protein	LIC_10966			0	NaN	NaN	NaN	NaN	NaN	NaN	NaN	NaN	NaN	NaN	NaN	NaN	NaN
Q72TM9	Q72TM9_LEPIC	Cytoplasmic membrane protein	LIC_10988			0	1.05738	NaN	20.626	20.7118	NaN	NaN	NaN	NaN	NaN	NaN	NaN	NaN	21.7263
Q72TJ8	Q72TJ8_LEPIC	Uncharacterized protein	LIC_11023			0	-0.483391	22.8902	22.93	22.7914	NaN	22.6073	22.8189	NaN	NaN	NaN	22.3871	NaN	NaN
Q72TB1	Q72TB1_LEPIC	Histidine kinase response regulator hybrid protein	LIC_11110			0	NaN	NaN	NaN	21.1134	NaN	NaN	NaN	NaN	NaN	NaN	NaN	NaN	NaN
Q72T93	Q72T93_LEPIC	GGDEF family protein	LIC_11128			0	NaN	NaN	NaN	NaN	NaN	NaN	NaN	NaN	NaN	NaN	NaN	NaN	20.8969
Q72T84	Q72T84_LEPIC	Uncharacterized protein	LIC_11137			0	-1.21663	NaN	22.0539	21.1205	NaN	20.2887	20.4697	NaN	NaN	NaN	20.3706	NaN	NaN
Q72T38	Q72T38_LEPIC	AB hydrolase-1 domain-containing protein	LIC_11183			0	NaN	23.0483	23.2653	NaN	NaN	NaN	NaN	NaN	NaN	NaN	NaN	NaN	NaN
Q72T32	Q72T32_LEPIC	HD-GYP domain-containing protein	LIC_11189			0.0425118	0.0172005	20.3592	20.1568	20.1728	20.0654	20.2488	20.2598	NaN	NaN	20.2246	20.4423	NaN	19.9503
Q72SW1	Q72SW1_LEPIC	Penicillin-binding protein	LIC_11261			0.0446626	-0.0198145	21.9449	21.7753	21.8333	21.3903	22.2087	21.9014	21.3371	21.2859	21.8328	21.922	21.5044	21.6055
Q72SV1	Q72SV1_LEPIC	Uncharacterized protein	LIC_11271			1.02161	-0.349309	21.1262	20.9665	20.7621	NaN	20.7273	21.0561	NaN	NaN	20.5349	20.6697	NaN	NaN
Q72SS6	Q72SS6_LEPIC	Putative lipoprotein	LIC_11299			0	NaN	NaN	NaN	NaN	NaN	NaN	NaN	NaN	21.6156	NaN	NaN	NaN	NaN
Q72SM6	Q72SM6_LEPIC	ParB family protein	LIC_11353			0.233207	0.284108	21.6152	NaN	22.022	NaN	21.3349	22.0293	19.5433	NaN	21.3681	21.8316	22.5091	22.7021
Q72SG0	Q72SG0_LEPIC	Glycine rich RNA-binding protein	LIC_11423			0	1.77643	NaN	19.8708	NaN	NaN	21.7387	20.9572	21.9102	NaN	21.5133	21.7811	NaN	NaN
Q72SF2	Q72SF2_LEPIC	Cyclic nucleotide binding protein	LIC_11431			1.07121	-0.337329	23.744	23.201	23.1271	23.5537	23.0521	23.016	22.7014	22.9833	23.2864	22.9906	23.0345	22.9649
Q72SE9	Q72SE9_LEPIC	ABC transporter ATP-binding protein	LIC_11434			0	NaN	NaN	NaN	NaN	NaN	NaN	NaN	NaN	NaN	NaN	NaN	NaN	NaN
Q72SB6	Q72SB6_LEPIC	Uncharacterized protein	LIC_11468			0.689845	-0.926307	NaN	NaN	22.1563	23.453	NaN	NaN	22.0376	NaN	21.7481	NaN	22.3402	21.5467
Q72S72	Q72S72_LEPIC	Uncharacterized protein	LIC_11514			1.62376	-0.917741	24.3311	23.7488	24.0655	24.0964	22.3599	23.0546	22.6654	22.2941	23.2708	22.3272	23.3677	23.605
Q72S24	Q72S24_LEPIC	HD-GYP domain-containing protein	LIC_11563			0	-0.901883	NaN	23.366	23.1437	NaN	22.2263	22.5014	22.5669	23.0894	NaN	22.353	NaN	NaN
Q72S19	Q72S19_LEPIC	Membrane peptidase	LIC_11568			0	NaN	NaN	NaN	NaN	18.7416	NaN	NaN	NaN	NaN	NaN	NaN	NaN	NaN
Q72RW9	Q72RW9_LEPIC	Uncharacterized protein	LIC_11619			0.460592	-0.458392	23.0837	22.447	22.2697	NaN	22.057	22.1194	22.2008	NaN	22.4899	21.7936	NaN	NaN
Q72RU6	Q72RU6_LEPIC	GSDH domain-containing protein	LIC_11642			0.999127	-0.382609	21.9838	21.9209	21.886	NaN	NaN	21.5137	NaN	NaN	NaN	21.335	21.7602	NaN
Q72RC6	Q72RC6_LEPIC	Cysteine synthase	LIC_11820			0.396266	-0.196027	23.072	22.6577	NaN	23.2101	22.6206	NaN	22.8023	22.9665	23.0591	22.4103	22.7746	22.8915
Q72RA1	Q72RA1_LEPIC	AAA family ATPase	LIC_11847			0	-0.475891	NaN	NaN	NaN	21.3526	NaN	NaN	NaN	21.0549	NaN	NaN	21.0367	20.7167
Q72R28	Q72R28_LEPIC	Uncharacterized protein	LIC_11923			0	0.020009	21.7834	NaN	NaN	NaN	21.5002	21.8104	NaN	NaN	21.7432	NaN	21.8637	NaN
Q72R12	Q72R12_LEPIC	Heavy metal efflux pump	LIC_11940			0.64481	0.287306	22.8125	22.7411	22.6083	22.229	22.1354	22.5365	22.043	23.0854	22.6326	22.5561	23.2081	23.1433
Q72R05	Q72R05_LEPIC	Putative lipoprotein	LIC_11947			0.764002	-0.448088	NaN	NaN	22.2078	22.806	NaN	NaN	21.3534	21.6612	21.9718	21.8744	21.9385	22.4505
Q72QZ7	Q72QZ7_LEPIC	Uncharacterized protein	LIC_11955			0.350243	0.124469	23.6021	NaN	23.1492	23.5458	23.6014	23.399	23.7052	23.716	23.6862	23.6956	23.4028	23.4427
Q72QY6	Q72QY6_LEPIC	Uncharacterized protein	LIC_11971			0	-0.147803	NaN	23.0185	NaN	21.4003	21.8471	22.147	NaN	NaN	NaN	22.0616	NaN	NaN
Q72QS8	Q72QS8_LEPIC	Histidine kinase sensor protein	LIC_12031			0.269529	-0.215963	20.9255	21.7329	20.627	21.0814	20.8008	21.2069	NaN	20.6301	20.9733	20.4771	NaN	21.1768
Q72QQ4	Q72QQ4_LEPIC	Response regulator	LIC_12059			0	NaN	NaN	NaN	NaN	NaN	NaN	NaN	NaN	NaN	NaN	NaN	NaN	NaN
Q72QH2	Q72QH2_LEPIC	UDP-glucose 4-epimerase	LIC_12141			0.191937	0.0686026	22.4667	22.3071	22.0179	22.5065	22.1404	22.314	22.4299	22.8174	22.56	22.4578	22.401	22.1538
Q72QF9	Q72QF9_LEPIC	D-3-phosphoglycerate dehydrogenase	LIC_12153			0.739433	-0.371984	23.8413	23.826	23.9785	24.1612	23.286	23.6353	23.2552	23.6399	23.4464	22.9842	24.0423	23.8461
Q72QF6	Q72QF6_LEPIC	Oxidoreductase family protein	LIC_12156			0	NaN	NaN	NaN	NaN	NaN	21.2521	21.7087	21.1434	21.3919	NaN	20.9815	NaN	23.788
Q72QE4	Q72QE4_LEPIC	Aspartate aminotransferase	LIC_12168			0	-1.28857	NaN	NaN	NaN	23.2278	NaN	NaN	22.5454	22.6877	21.9392	NaN	NaN	NaN
Q72QD1	Q72QD1_LEPIC	FdtA domain-containing protein	LIC_12181			0	NaN	NaN	NaN	NaN	NaN	NaN	NaN	NaN	NaN	NaN	NaN	NaN	NaN
Q72QD0	Q72QD0_LEPIC	ABC transporter, ATP-binding protein	LIC_12182			0.864455	-0.679301	23.6173	23.586	23.835	23.9905	22.7602	22.7763	22.6721	22.6067	22.9053	22.1032	23.9056	23.3974
Q72QC4	Q72QC4_LEPIC	Uncharacterized protein	LIC_12188			0	NaN	NaN	NaN	NaN	NaN	23.0266	23.5816	23.672	23.4852	23.0764	23.3719	22.4621	23.4907
Q72Q50	Q72Q50_LEPIC	Uncharacterized protein	LIC_12263			0	NaN	NaN	NaN	NaN	NaN	22.396	22.5771	NaN	NaN	NaN	22.7737	NaN	NaN
Q72Q40	Q72Q40_LEPIC	GGDEF family protein	LIC_12273			0	-2.62515	NaN	23.954	NaN	NaN	21.145	NaN	NaN	NaN	NaN	21.3289	NaN	NaN
Q72PY0	Q72PY0_LEPIC	Uncharacterized protein	LIC_12337			0	NaN	NaN	NaN	NaN	NaN	NaN	NaN	NaN	22.4551	NaN	NaN	NaN	22.4658
Q72PX5	Q72PX5_LEPIC	Export protein	LIC_12342			0.353957	-0.297798	23.2474	23.4428	23.1148	23.5352	22.4619	22.5375	22.6485	22.6035	22.6152	22.3553	23.261	23.9174
Q72PX1	Q72PX1_LEPIC	Ribokinase	LIC_12346			0.180023	-0.173631	22.0817	22.175	21.6241	22.6103	21.6601	21.9653	22.333	22.8588	21.6594	21.2221	22.2603	22.6548
Q72PW4	Q72PW4_LEPIC	Uncharacterized protein	LIC_12353			0	-2.46001	NaN	NaN	NaN	24.5283	NaN	NaN	NaN	22.3464	NaN	21.8422	NaN	22.2943
Q72PS9	Q72PS9_LEPIC	Cyclic nucleotide binding protein	LIC_12388			0.341993	-0.251314	NaN	22.6592	23.0882	22.4992	21.7448	22.1031	21.9252	22.1858	22.2749	21.953	22.8767	22.8858
Q72PP7	Q72PP7_LEPIC	Uncharacterized protein	LIC_12421			0	-0.638213	22.6169	23.1059	NaN	23.0585	21.837	NaN	NaN	22.1491	NaN	NaN	22.2889	NaN
Q72PI7	Q72PI7_LEPIC	DNA binding protein	LIC_12484			0.406933	-0.467688	20.8724	NaN	NaN	22.2726	19.9372	NaN	NaN	21.2135	21.2893	20.7223	21.4135	20.994
Q72PG6	Q72PG6_LEPIC	Response regulator	LIC_12505			0	-0.530413	21.9047	NaN	NaN	NaN	NaN	NaN	NaN	NaN	NaN	NaN	NaN	21.3743
Q72PA9	Q72PA9_LEPIC	Glycerol-3-phosphate dehydrogenase	LIC_12563			0	NaN	NaN	NaN	NaN	NaN	NaN	NaN	NaN	NaN	NaN	NaN	NaN	NaN
Q72P30	Q72P30_LEPIC	Penicillin-insensitive transglycosylase	LIC_12646			0.0611903	0.0957441	NaN	NaN	20.978	20.7709	NaN	NaN	NaN	NaN	NaN	20.4701	21.4703	NaN
Q72NZ3	Q72NZ3_LEPIC	ABC transporter ATP-binding protein	LIC_12684			0.29984	0.163185	24.1276	23.876	23.8996	23.6248	23.8994	23.9284	23.2524	23.1266	NaN	23.6004	24.3435	24.1916
Q72NY6	Q72NY6_LEPIC	Thioredox_DsbH domain-containing protein	LIC_12692			0	NaN	NaN	23.1166	23.2167	NaN	NaN	NaN	22.612	NaN	NaN	NaN	NaN	NaN
Q72NU8	Q72NU8_LEPIC	TPR_REGION domain-containing protein	LIC_12731			0	-0.173716	22.1677	NaN	NaN	22.4344	NaN	22.2445	22.0055	22.2558	NaN	NaN	NaN	22.1273
Q72NU2	Q72NU2_LEPIC	Site-specific DNA-methyltransferase (adenine-specific)	LIC_12737			0	NaN	NaN	NaN	NaN	NaN	NaN	NaN	NaN	NaN	NaN	21.1936	NaN	NaN
Q72NR7	Q72NR7_LEPIC	HDOD domain-containing protein	LIC_12762			0	NaN	NaN	NaN	NaN	NaN	NaN	NaN	NaN	NaN	NaN	NaN	NaN	NaN
Q72NN6	Q72NN6_LEPIC	Uncharacterized protein	LIC_12796			0.134838	0.199741	NaN	NaN	21.1057	22.1154	NaN	NaN	NaN	21.4644	NaN	NaN	21.8826	21.738
Q72NL7	Q72NL7_LEPIC	Uncharacterized protein	LIC_12816			0	NaN	NaN	NaN	NaN	NaN	NaN	NaN	NaN	20.9321	NaN	NaN	NaN	NaN
Q72NB3	Q72NB3_LEPIC	PpiC domain-containing protein	LIC_12922			0	0.102184	21.6045	NaN	NaN	NaN	21.8318	21.8808	21.4195	NaN	21.7103	21.6877	NaN	21.722
Q72N35	Q72N35_LEPIC	Short-chain dehydrogenase	LIC_13003			0.514312	0.326404	20.6484	20.6446	20.7234	20.3502	20.5209	20.6628	20.419	NaN	20.8971	20.1365	21.3749	21.2638
Q72N26	Q72N26_LEPIC	Uncharacterized protein	LIC_13012			0.677089	-0.220376	21.912	21.4399	21.6404	21.3294	21.013	21.2346	21.1686	21.5509	21.6065	21.174	21.3675	21.2923
Q72MW9	Q72MW9_LEPIC	Uncharacterized protein	LIC_13070			0.645867	-0.190197	22.2024	22.1764	21.9595	22.399	22.4598	22.6026	22.6896	22.8348	22.046	21.7035	21.9997	22.2273
Q72MU9	Q72MU9_LEPIC	Acriflavin resistance	LIC_13090			0.564761	-0.25516	22.6136	22.3947	22.3903	22.5144	21.94	22.0972	22.0946	22.2726	22.2931	21.6305	22.4203	22.5485
Q72MP0	Q72MP0_LEPIC	UDP-glucose 4-epimerase	LIC_13153			0.0913999	-0.0887319	NaN	22.2908	22.462	23.1103	22.5807	22.3755	22.6162	22.8158	22.4757	21.8851	22.9522	22.8164
Q72MN8	Q72MN8_LEPIC	HPt domain-containing protein	LIC_13155			0	NaN	NaN	NaN	NaN	NaN	20.5579	NaN	NaN	NaN	20.2135	20.0143	NaN	NaN
Q72MI3	Q72MI3_LEPIC	Uncharacterized protein	LIC_13204			0	NaN	NaN	NaN	NaN	NaN	NaN	NaN	NaN	NaN	NaN	NaN	NaN	20.0532
Q72M28	Q72M28_LEPIC	Uncharacterized protein	LIC_13363			0.216081	0.0760231	20.2857	20.0372	19.8405	20.0398	20.2395	20.1325	19.9959	NaN	20.1191	NaN	20.1346	NaN
Q72M03	Q72M03_LEPIC	Uncharacterized protein	LIC_13390			0	NaN	NaN	NaN	NaN	NaN	NaN	NaN	NaN	NaN	NaN	NaN	NaN	NaN
Q72LY3	Q72LY3_LEPIC	Uncharacterized protein	LIC_13410			0	NaN	NaN	NaN	NaN	NaN	NaN	NaN	NaN	NaN	NaN	NaN	NaN	NaN
Q72LV7	Q72LV7_LEPIC	Uncharacterized protein	LIC_13436			0	NaN	NaN	NaN	NaN	22.9166	NaN	NaN	NaN	NaN	NaN	NaN	NaN	NaN
Q75FU2	Q75FU2_LEPIC	Sigma factor regulatory protein	LIC_20089			0	NaN	NaN	NaN	NaN	NaN	NaN	NaN	NaN	NaN	NaN	NaN	NaN	22.8619
Q75FT1	Q75FT1_LEPIC	HDOD domain-containing protein	LIC_20100			0	NaN	NaN	NaN	NaN	NaN	NaN	NaN	NaN	NaN	NaN	NaN	NaN	NaN
Q75FI1	Q75FI1_LEPIC	Methylmalonyl-COA mutase small subunit	LIC_20208			0.515283	-0.356665	23.3287	23.1409	23.4924	23.9131	22.9419	22.8049	23.5757	23.574	22.8178	22.5567	23.2777	23.7962
Q75FH7	Q75FH7_LEPIC	Uncharacterized protein	LIC_20212			0	NaN	NaN	NaN	NaN	NaN	22.953	NaN	NaN	NaN	22.3648	NaN	NaN	NaN
Q75FG7	Q75FG7_LEPIC	Uncharacterized protein	LIC_20222			0.179668	-0.137399	22.6362	22.5727	23.1999	23.0171	22.0502	22.0354	21.7358	21.9902	22.5775	22.0619	23.2266	23.0102
Q75FF3	Q75FF3_LEPIC	Uncharacterized protein	LIC_20240			1.24595	0.845065	20.1327	NaN	19.9314	NaN	20.7556	20.5422	21.1078	NaN	20.6923	21.0618	NaN	NaN
Q75FB9	Q75FB9_LEPIC	ParB	LIC_20275			0	NaN	NaN	NaN	NaN	NaN	21.9371	NaN	NaN	NaN	21.4425	NaN	NaN	NaN
Q72VR3	Q72VR3_LEPIC	ABC transporter ATP-binding protein	lolD			0.47729	-0.218361	22.6498	22.4776	22.3937	22.0427	21.8926	22.3205	21.9027	21.8162	22.0472	21.8386	22.1922	22.6123
Q72VR4	Q72VR4_LEPIC	Lipoprotein releasing system transmembrane protein	lolE			0.577483	-0.248498	23.3969	23.317	23.9284	23.4777	NaN	23.0148	21.9334	23.1298	NaN	23.5366	23.2354	23.0725
Q72V59	Q72V59_LEPIC	3-methylcrotonoyl-CoA carboxylase beta subunit	mccB			0.262728	-0.205011	22.2042	NaN	22.8942	NaN	21.995	22.216	NaN	22.741	22.2204	22.2223	22.5899	NaN
Q72RQ3	Q72RQ3_LEPIC	Methyl-accepting chemotaxis protein	mcp-2			0	NaN	NaN	NaN	NaN	NaN	NaN	21.5892	NaN	NaN	NaN	NaN	NaN	NaN
Q75G11	Q75G11_LEPIC	Methylenetetrahydrofolate reductase	metF			0	NaN	NaN	NaN	NaN	NaN	23.6163	23.6024	NaN	NaN	NaN	NaN	NaN	NaN
Q75FU6	Q75FU6_LEPIC	Methionine synthase	metH			0.212963	0.103226	NaN	NaN	24.0768	23.6346	24.1639	NaN	23.5971	23.4282	23.9105	23.8846	24.0817	NaN
Q72SC9	Q72SC9_LEPIC	Transcription-repair-coupling factor	mfd			0	NaN	NaN	19.7602	NaN	NaN	19.4027	NaN	NaN	NaN	NaN	NaN	NaN	NaN
Q72RN3	Q72RN3_LEPIC	Magnesium transporter MgtE	mgtE			0	NaN	NaN	NaN	NaN	20.3229	NaN	NaN	NaN	NaN	NaN	NaN	NaN	NaN
Q72ND3	Q72ND3_LEPIC	Molybdate metabolism regulator	molR			0	-0.565499	23.4476	NaN	NaN	24.0373	23.1024	23.2823	23.6072	NaN	NaN	23.177	NaN	NaN
Q75FZ4	Q75FZ4_LEPIC	Methanol dehydrogenase regulator	moxR			0	0.712359	21.3572	NaN	NaN	NaN	21.9061	21.701	22.0791	22.5138	22.0845	22.0547	NaN	NaN
Q72T46	MTNA_LEPIC	Methylthioribose-1-phosphate isomerase	mtnA			0.964965	-0.642742	22.4476	22.5795	22.7868	23.6797	21.9637	22.0458	22.9178	22.5188	22.0443	21.7624	22.5864	22.5296
Q72VE7	Q72VE7_LEPIC	ABC transporter ATP-binding protein	nosF			0.0155807	-0.0105367	21.6701	21.2831	20.8682	21.6847	22.213	22.2435	22.5863	22.5459	21.6727	21.0785	21.3185	21.3944
Q72NT6	Q72NT6_LEPIC	NADH-quinone oxidoreductase subunit C	nuoC			1.71319	-0.663257	23.873	23.4969	23.5359	24.0088	22.7026	23.2877	22.7008	22.7102	22.9219	22.6625	23.2973	23.3799
Q72NT3	Q72NT3_LEPIC	NADH-quinone oxidoreductase subunit F	nuoF			0.683516	0.534596	NaN	21.8129	21.6035	NaN	22.1023	22.1333	21.9425	22.3636	NaN	21.9717	NaN	22.5139
Q72VL1	Q72VL1_LEPIC	Penicillin G acylase	paC			0	-0.0752621	NaN	NaN	NaN	23.1666	NaN	NaN	NaN	NaN	NaN	NaN	23.0914	NaN
Q72QN9	PAND_LEPIC	Aspartate 1-decarboxylase	panD			0	-0.912255	21.9621	22.0241	21.5373	20.9844	20.7837	NaN	NaN	20.9263	NaN	20.7147	NaN	NaN
Q72PL9	Q72PL9_LEPIC	Bifunctional chorismate mutase/prephenate dehydratase	pheA			0.816876	-0.232151	22.1267	22.2231	22.1103	NaN	21.8981	22.1542	21.1647	21.4439	21.6979	21.9289	NaN	22.1369
Q72M80	SYFA_LEPIC	Phenylalanine--tRNA ligase alpha subunit	pheS			0.618192	-0.43504	22.5529	22.4196	NaN	NaN	22.0266	22.2671	22.1338	22.5677	22.3064	21.796	NaN	NaN
Q72UG8	Q72UG8_LEPIC	Phosphate transport system protein	phoU			0	NaN	NaN	NaN	NaN	NaN	NaN	NaN	NaN	NaN	NaN	NaN	NaN	NaN
Q72RK5	Q72RK5_LEPIC	Peptide maturation protein	pmbA			1.16543	-0.823483	NaN	22.7881	22.3844	22.6294	21.8314	21.7811	21.8007	NaN	22.1166	21.4377	NaN	NaN
Q72UD8	Q72UD8_LEPIC	Polyphosphate kinase	ppk			1.25902	-0.618783	22.4555	22.4954	22.5876	NaN	NaN	21.5822	NaN	NaN	NaN	NaN	21.6312	22.1569
Q72NX8	Q72NX8_LEPIC	Metalloprotease	pqqL			2.118	-0.364	21.8504	NaN	NaN	21.8511	21.2566	NaN	NaN	NaN	21.4548	NaN	21.5187	NaN
Q72N82	Q72N82_LEPIC	Nitrogen regulatory IIA protein	ptsN			0	NaN	NaN	NaN	NaN	NaN	NaN	NaN	NaN	NaN	NaN	NaN	NaN	NaN
Q72RT5	PUR9_LEPIC	Bifunctional purine biosynthesis protein PurH	purH			0	0.511995	NaN	NaN	NaN	20.5879	21.5122	21.1035	21.0501	20.9401	21.4784	21.4115	NaN	20.4099
Q72PR5	PURL_LEPIC	Phosphoribosylformylglycinamidine synthase subunit PurL	purL			0.544774	-0.480058	NaN	22.8046	23.2956	22.4051	21.8278	22.234	21.587	21.5103	22.5417	21.5937	22.961	22.3237
Q72LY0	PURT_LEPIC	Formate-dependent phosphoribosylglycinamide formyltransferase	purT			0	NaN	NaN	NaN	NaN	NaN	NaN	NaN	NaN	NaN	NaN	NaN	NaN	NaN
Q72S46	PYRG_LEPIC	CTP synthase	pyrG			0.290261	-0.411707	22.0641	21.7857	22.828	23.774	22.01	21.5207	22.0817	23.2787	22.1711	21.6273	23.312	21.6947
P62217	RECA_LEPIC	Protein RecA	recA			2.65285	-0.538028	20.8459	20.6923	NaN	20.9058	21.4009	NaN	NaN	NaN	20.4345	20.1683	20.1719	20.3318
Q72N76	Q72N76_LEPIC	DNA helicase	recQ			0	NaN	NaN	NaN	NaN	NaN	NaN	NaN	NaN	NaN	NaN	NaN	NaN	18.1767
Q72VU3	Q72VU3_LEPIC	Oxidoreductase	rmd			0	NaN	NaN	NaN	NaN	NaN	NaN	NaN	NaN	NaN	NaN	20.4824	NaN	NaN
P62436	RL11_LEPIC	50S ribosomal protein L11	rplK			1.20335	0.396499	21.723	21.797	21.9095	21.7343	22.8063	21.995	21.6678	22.8502	22.1636	22.6595	21.8727	22.0541
Q72UA0	Q72UA0_LEPIC	50S ribosomal protein L13	rplM			0.323712	-0.492663	23.6356	23.2626	23.2704	23.3847	24.1091	24.1868	23.7831	23.2805	23.8697	21.0135	23.4298	23.2696
Q72NG8	RL16_LEPIC	50S ribosomal protein L16	rplP			0	-0.355015	NaN	NaN	NaN	22.5679	22.9576	NaN	22.9859	22.3169	NaN	22.3594	22.0663	NaN
Q72NI9	RL17_LEPIC	50S ribosomal protein L17	rplQ			0.425404	-0.513243	24.831	26.1994	26.0914	26.1802	24.6541	24.8332	25.6703	25.0455	24.7634	25.0343	26.1391	NaN
Q72NH7	RL18_LEPIC	50S ribosomal protein L18	rplR			0.41098	0.363585	24.6145	24.4449	24.1295	25.3115	24.0198	24.0043	24.3115	24.9452	NaN	NaN	25.0343	24.9431
Q72NQ6	RL27_LEPIC	50S ribosomal protein L27	rpmA			0.106411	-0.123151	24.6385	25.6518	NaN	25.8001	24.1414	NaN	25.7087	25.304	24.9588	24.9922	25.9816	25.0288
Q72NH9	RL30_LEPIC	50S ribosomal protein L30	rpmD			0	NaN	NaN	NaN	NaN	NaN	NaN	NaN	NaN	NaN	NaN	NaN	NaN	NaN
Q72VZ0	RL34_LEPIC	50S ribosomal protein L34	rpmH			0	NaN	NaN	NaN	NaN	NaN	NaN	NaN	NaN	NaN	NaN	NaN	NaN	NaN
Q72V55	RS20_LEPIC	30S ribosomal protein S20	rpsT			0	NaN	NaN	NaN	NaN	NaN	20.8094	NaN	NaN	NaN	19.9798	NaN	NaN	NaN
Q72PE7	Q72PE7_LEPIC	Fatty acid transport protein	salD			0	0.575238	NaN	NaN	20.5583	20.8907	NaN	NaN	NaN	NaN	NaN	NaN	NaN	21.2998
Q72QE3	Q72QE3_LEPIC	Sialic acid synthase	sas			0.513652	-0.327061	NaN	NaN	22.0302	22.3588	NaN	NaN	21.996	21.8945	21.5902	21.5576	22.2521	22.0698
Q72PQ6	Q72PQ6_LEPIC	Chromosome partition protein Smc	smc			0.737243	-0.388339	22.4303	23.248	22.7267	NaN	22.3508	22.501	22.5164	23.2761	22.4699	22.4199	22.3502	NaN
Q75FF5	Q75FF5_LEPIC	S-adenosylmethionine decarboxylase like protein	speH			0.172326	0.178356	22.73	22.8176	22.8093	22.5295	23.2464	23.0273	21.8503	21.1823	22.6962	21.8792	23.6664	23.358
Q72VU8	Q72VU8_LEPIC	Inositol-1-monophosphatase	suhB			0.097978	-0.110612	22.257	22.4241	22.196	NaN	21.7862	21.8573	NaN	22.0348	21.8038	21.7627	NaN	22.9788
Q72MQ8	Q72MQ8_LEPIC	Outer membrane protein	tolC			0.284535	-0.194735	20.9298	NaN	20.444	NaN	20.6116	20.7421	19.9515	NaN	20.5565	NaN	NaN	20.4279
Q72RW7	Q72RW7_LEPIC	Biopolymer transport protein	tolQ			0	NaN	NaN	23.7815	NaN	NaN	NaN	NaN	NaN	NaN	NaN	NaN	NaN	NaN
Q72NR4	TPX_LEPIC	Thiol peroxidase	tpx			0.206582	-0.254576	22.7691	23.8527	24.0336	24.2019	22.856	22.923	23.2564	23.607	23.1857	22.5759	23.8224	24.255
Q72U04	TRPA_LEPIC	Tryptophan synthase alpha chain	trpA			1.05041	-0.59215	23.2443	23.573	23.3037	22.3241	22.636	22.8048	21.9263	21.2255	22.4452	22.2761	22.5729	22.7821
Q72SB4	Q72SB4_LEPIC	Thioredoxin reductase	trxB			0	-0.979987	NaN	NaN	NaN	23.1345	NaN	NaN	NaN	22.19	21.9213	NaN	NaN	22.3878
Q72N95	UVRB_LEPIC	UvrABC system protein B	uvrB			2.07083	-0.742343	22.8304	22.5606	22.6704	NaN	22.0765	22.1202	21.8256	21.6223	22.0313	21.8583	NaN	NaN
Q72LU9	Q72LU9_LEPIC	Glutathione-regulated potassium-efflux system protein	vc2606			0.278758	-0.147825	20.2301	20.5501	20.3787	20.312	19.9265	19.8414	20.0451	NaN	19.914	NaN	20.5257	NaN
Q75G17	Q75G17_LEPIC	Phosphotyrosine protein phosphatase	wzb			0	NaN	NaN	NaN	NaN	NaN	NaN	NaN	NaN	NaN	NaN	NaN	NaN	NaN
Q72RX5	Q72RX5_LEPIC	Ribosome-binding ATPase YchF	ychF			0	-0.54973	21.491	NaN	NaN	NaN	NaN	20.8234	20.7531	NaN	21.2133	20.6692	NaN	NaN
Q72R50	Q72R50_LEPIC	Pyruvate dehydrogenase E1 component subunit beta	acoB			2.16028	-0.731475	23.9628	24.151	23.58	24.1554	22.9	23.1801	23.1138	23.1299	22.9151	23.4842	23.1867	23.3373
Q72LY9	ACSA_LEPIC	Acetyl-coenzyme A synthetase	acsA			0.00972958	-0.0041728	23.7496	23.5608	23.7974	23.8613	22.5591	22.9562	22.8571	23.0962	23.4174	23.6417	23.9405	23.9528
Q72T26	OTC_LEPIC	Ornithine carbamoyltransferase	argF			0.208026	0.112534	22.5099	22.34	22.5305	21.9113	22.2621	22.2667	22.1827	NaN	22.8826	22.2764	22.4329	22.1499
Q72SY5	Q72SY5_LEPIC	ATP synthase subunit a	atpB			0.999143	0.326532	23.7822	23.5923	23.5634	24.0157	24.1686	24.1124	23.6444	23.9982	23.9813	23.836	23.9973	24.4451
Q72SY4	Q72SY4_LEPIC	ATP synthase subunit c	atpE			0.690192	0.70511	24.6538	25.1882	24.758	23.0311	25.3202	25.8846	24.6547	25.3742	25.3469	25.3295	24.7326	25.0425
Q72RV4	Q72RV4_LEPIC	CsgA	csgA			1.19111	-0.999846	23.5801	22.342	23.1899	23.6837	22.0509	21.6515	21.9178	22.6095	21.609	21.7376	22.4834	22.9663
Q72R11	Q72R11_LEPIC	Heavy metal efflux pump	czcC			0	NaN	NaN	NaN	NaN	NaN	NaN	NaN	NaN	NaN	NaN	19.8233	NaN	NaN
Q72U22	DAPA_LEPIC	4-hydroxy-tetrahydrodipicolinate synthase	dapA			0.523693	0.689534	22.6852	NaN	NaN	23.2408	24.0212	23.3457	23.96	24.2356	23.3367	24.4384	NaN	23.1824
Q72LZ9	Q72LZ9_LEPIC	Methyl-accepting chemotaxis transmembrane protein	dmcA			0.0572312	0.020347	21.3661	21.6638	21.6962	21.4606	21.1707	NaN	21.4192	21.6244	21.4557	21.4847	NaN	21.7606
P61440	DNAJ_LEPIC	Chaperone protein DnaJ	dnaJ			0.282486	-0.151157	NaN	22.3421	NaN	22.731	22.8386	22.7297	22.8216	22.5779	22.4124	22.3584	NaN	NaN
Q72P47	Q72P47_LEPIC	Enoyl-CoA hydratase	ech3			0.674881	0.269112	23.0017	22.7395	23.1393	22.897	22.6137	22.5496	22.8914	22.9706	22.7741	23.3318	23.5978	23.1502
Q75FH3	Q75FH3_LEPIC	ExbB	exbB			0	-0.17451	21.4249	NaN	21.7063	NaN	22.4841	21.6204	21.5775	21.7389	21.3911	NaN	NaN	NaN
Q72SJ0	Q72SJ0_LEPIC	Flagellar M-ring protein	fliF			0	NaN	22.3759	NaN	NaN	NaN	NaN	NaN	NaN	21.438	NaN	NaN	NaN	NaN
Q72SK9	Q72SK9_LEPIC	Flagellar motor switch protein FliN	fliN			1.18335	0.312725	22.3147	22.5819	22.5595	22.8072	23.0968	23.0877	23.5342	22.7657	22.755	23.0006	22.8801	NaN
Q72V62	Q72V62_LEPIC	Nitrogen regulatory protein pII	glnB			0.0820265	0.0331492	24.1231	24.0173	NaN	24.5251	23.1456	23.2352	22.8605	23.965	24.3272	24.3699	24.1564	24.1665
Q72RE6	Q72RE6_LEPIC	Glycerol kinase	glpK			0.488103	-0.170077	24.3184	24.41	23.9314	24.242	23.5759	23.9435	23.591	23.4061	24.3066	23.9776	24.179	23.7583
Q72M46	SYE_LEPIC	Glutamate--tRNA ligase	gltX			1.11196	-0.539956	22.1236	21.6399	21.9397	21.9552	21.6564	21.5489	NaN	NaN	20.9769	21.0408	21.5027	21.9781
P61444	GRPE_LEPIC	Protein GrpE	grpE			0	2.36659	NaN	NaN	21.6432	NaN	NaN	NaN	NaN	24.264	NaN	NaN	24.2947	23.7248
Q72S40	HPRK_LEPIC	HPr kinase/phosphorylase	hprK			0	NaN	NaN	NaN	NaN	NaN	NaN	NaN	NaN	NaN	NaN	NaN	NaN	NaN
Q72RY7	HSLU_LEPIC	ATP-dependent protease ATPase subunit HslU	hslU			1.77684	-0.784116	21.9739	22.149	22.3664	NaN	NaN	21.6884	21.7957	NaN	21.0555	21.566	21.5155	NaN
Q72VD5	Q72VD5_LEPIC	Isovaleryl-CoA dehydrogenase	ivd			2.31469	-0.505521	24.8825	24.7871	25.1098	25.1938	24.0846	24.2466	24.29	24.6073	24.325	24.5404	24.639	24.4468
Q72RC5	LEUD_LEPIC	3-isopropylmalate dehydratase small subunit	leuD			1.10184	0.493629	23.107	23.3115	23.1437	23.828	23.9618	23.7692	24.1069	23.9958	23.7026	23.4416	24.1065	24.1139
Q72W87	Q72W87_LEPIC	Peptidoglycan-associated cytoplasmic membrane protein	LIC_10050			0.483307	-0.255827	22.372	NaN	21.8499	22.4528	21.7498	NaN	21.9361	21.9332	21.7917	NaN	21.8899	22.2256
Q72W77	Q72W77_LEPIC	Uncharacterized protein	LIC_10060			1.01813	-0.608001	NaN	22.6809	21.6365	21.6451	21.3601	21.7345	NaN	NaN	21.3743	21.4692	21.2306	21.444
Q72W09	Q72W09_LEPIC	Sigma 54 activator	LIC_10132			0.373053	-0.178621	22.6083	22.575	22.7213	22.594	22.0674	22.2201	20.8711	20.9588	NaN	21.9704	22.7478	22.6199
Q72VQ5	Q72VQ5_LEPIC	Uncharacterized protein	LIC_10241			0.285299	-0.261478	22.5685	23.1042	22.5582	23.9022	22.2046	22.621	23.2782	23.4452	22.8821	22.3029	23.302	22.6001
Q72VP3	Q72VP3_LEPIC	Alcohol dehydrogenase	LIC_10253			1.10729	-0.385683	21.9222	22.2716	21.8672	22.0714	22.3009	22.0244	21.5269	21.2901	22.1022	21.6	21.5002	21.3872
Q72VJ6	Q72VJ6_LEPIC	Putative lipoprotein	LIC_10301			0	NaN	NaN	NaN	NaN	NaN	NaN	NaN	NaN	22.3461	NaN	NaN	NaN	NaN
Q72VB9	Q72VB9_LEPIC	Acyl-CoA dehydrogenase	LIC_10382			0.0563557	0.0437921	22.5044	NaN	21.7398	21.7236	21.6202	21.6598	NaN	NaN	22.0984	NaN	22.118	21.8827
Q72UU9	Q72UU9_LEPIC	Uncharacterized protein	LIC_10558			0.261898	0.520298	22.8661	NaN	NaN	23.227	24.4097	24.0303	23.4957	24.0022	22.9547	24.7394	NaN	23.0064
Q72UQ6	Q72UQ6_LEPIC	MaoC_dehydrat_N domain-containing protein	LIC_10601			0.100248	0.0513992	22.9158	23.125	23.2516	23.241	23.7653	23.4264	23.9505	23.7181	23.3427	23.5815	22.8192	22.9956
Q72UQ0	Q72UQ0_LEPIC	Aminotransferase	LIC_10607			1.74322	0.723604	22.5991	22.5587	22.9128	NaN	22.6474	22.677	23.2751	22.7337	22.9845	23.6549	23.3668	23.649
Q72UM3	Q72UM3_LEPIC	Cysteine desulfurase	LIC_10634			0	-0.706482	22.691	23.4579	22.8497	23.0946	NaN	21.704	NaN	NaN	NaN	NaN	NaN	22.3168
Q72U93	Q72U93_LEPIC	Metalloprotease	LIC_10768			0.831766	-0.505756	25.0816	25.5097	25.3724	25.3955	24.6323	24.8399	23.7487	23.0355	24.5767	24.136	25.306	25.3174
Q72U07	Q72U07_LEPIC	Integral membrane zinc metalloprotease	LIC_10857			0.331752	-0.22988	23.662	24.5895	24.2843	24.7459	23.8847	24.0531	24.0747	24.06	23.91	23.6929	24.3722	24.3871
Q72TT9	Q72TT9_LEPIC	Putative lipoprotein	LIC_10927			0	0.255054	NaN	NaN	NaN	20.6002	NaN	NaN	NaN	20.8004	NaN	20.8553	NaN	NaN
Q72TP7	Q72TP7_LEPIC	Acyl-CoA dehydrogenase	LIC_10970			0.340971	0.160397	22.7453	NaN	22.6968	23.1951	22.36	22.5573	23.7429	24.0098	23.2331	23.0425	22.8427	NaN
Q72TN0	Q72TN0_LEPIC	Uncharacterized protein	LIC_10987			1.95807	0.577692	24.7543	24.7395	24.735	24.4772	25.3586	24.6389	25.0567	25.1407	25.3145	25.5962	24.8951	25.211
Q72TE7	Q72TE7_LEPIC	Uncharacterized protein	LIC_11074			0	0.95089	NaN	NaN	NaN	21.6746	23.0356	22.9548	23.3979	23.0795	22.6717	23.4461	NaN	21.7588
Q72TA9	Q72TA9_LEPIC	Serine protease	LIC_11112			0.600442	-0.395222	22.2065	NaN	22.2084	22.4756	21.9813	21.8099	21.6559	21.8207	21.7136	21.5373	22.4539	NaN
Q72T39	Q72T39_LEPIC	Uncharacterized protein	LIC_11182			1.15085	1.23613	21.6149	21.661	21.7379	21.7661	23.9472	22.4897	22.7394	22.9044	22.4973	24.5585	21.9844	22.6841
Q72T25	Q72T25_LEPIC	Uncharacterized protein	LIC_11196			0	NaN	NaN	NaN	NaN	NaN	21.8918	21.7285	NaN	NaN	22.1718	21.9053	NaN	21.1069
Q72T13	Q72T13_LEPIC	4HBT domain-containing protein	LIC_11209			1.01128	-0.224422	25.601	25.8087	25.654	26.0236	25.5572	25.3412	25.561	25.5511	25.6755	25.6056	25.5317	25.3767
Q72SY9	Q72SY9_LEPIC	Signal peptidase I	LIC_11233			0.199598	-0.222565	23.5165	22.8939	23.1774	24.2972	22.5999	22.8518	23.8534	23.8498	23.2932	22.7149	23.738	NaN
Q72SQ5	Q72SQ5_LEPIC	ATP-cone domain-containing protein	LIC_11320			0.462231	-0.161109	24.2479	24.4554	24.1555	24.2114	23.8376	24.0904	23.9695	24.3736	24.2797	23.6821	24.2738	24.1902
Q72SK0	Q72SK0_LEPIC	Jag_N domain-containing protein	LIC_11381			0.00538381	-0.00671577	NaN	21.0039	21.3629	20.3322	NaN	NaN	20.79	20.8319	20.7695	NaN	21.0164	NaN
Q72SI9	Q72SI9_LEPIC	Flagellar motor switch protein	LIC_11393			0	NaN	NaN	NaN	NaN	NaN	NaN	NaN	19.6649	NaN	NaN	NaN	NaN	NaN
Q72SH3	Q72SH3_LEPIC	Acetolactate synthase	LIC_11409			0.143004	-0.121329	21.9883	22.4458	21.8779	23.0047	21.681	21.9963	22.1737	22.5036	21.7176	22.1134	22.3667	22.6338
Q72SG9	Q72SG9_LEPIC	Glycosyl hydrolase	LIC_11413			0	NaN	NaN	NaN	NaN	NaN	NaN	NaN	NaN	NaN	NaN	NaN	NaN	NaN
Q72S71	Q72S71_LEPIC	Uncharacterized protein	LIC_11515			2.07493	-0.807052	22.0435	21.5031	21.5176	21.3532	20.8867	20.7687	NaN	NaN	21.2196	20.5733	20.6524	20.7439
Q72S50	Q72S50_LEPIC	NLPC_P60 domain-containing protein	LIC_11536			0.855801	-0.224292	22.5308	22.6352	22.6467	22.3081	22.0483	22.3673	22.2542	22.1356	22.1093	22.1368	22.4849	22.4926
Q72S09	Q72S09_LEPIC	FtsA	LIC_11578			1.06538	-0.684594	23.8088	23.0167	23.0992	23.7992	22.9786	22.7611	22.7741	22.7742	22.4219	22.6217	NaN	23.1954
Q72RY4	Q72RY4_LEPIC	Uncharacterized protein	LIC_11604			0.445274	-0.211277	23.8068	NaN	23.7467	23.364	23.4873	23.6863	23.044	23.44	23.2631	23.0976	23.6941	23.6567
Q72RX0	Q72RX0_LEPIC	3-oxoacyl-[acyl-carrier-protein] reductase	LIC_11618			0	NaN	NaN	NaN	NaN	NaN	20.431	19.9836	NaN	20.3352	20.3101	20.3195	NaN	NaN
Q72RJ5	Q72RJ5_LEPIC	Uncharacterized protein	LIC_11750			1.76511	-0.419605	23.7774	24.0871	23.8563	23.7449	23.6145	23.2057	23.4176	22.5055	23.399	23.1769	23.5808	23.6306
Q72R87	Q72R87_LEPIC	Uncharacterized protein	LIC_11861			0.275906	-0.163282	22.0459	22.7276	22.5708	22.7769	22.8334	22.538	22.894	22.5884	22.5538	22.512	NaN	22.0353
Q72QY7	Q72QY7_LEPIC	AB hydrolase-1 domain-containing protein	LIC_11970			0.29947	-0.234386	21.6997	NaN	21.9222	NaN	21.4893	NaN	21.5755	NaN	21.8427	21.3105	NaN	NaN
Q72QY2	Q72QY2_LEPIC	Acyl-CoA dehydrogenase	LIC_11976			0.293426	-0.113344	24.2952	24.0749	24.6344	24.7278	23.965	24.4024	24.2585	24.6486	24.2522	24.3072	24.4822	24.2374
Q72QQ3	Q72QQ3_LEPIC	Histidine kinase	LIC_12060			0	NaN	NaN	20.2815	NaN	NaN	NaN	NaN	NaN	NaN	NaN	NaN	NaN	NaN
Q72QE9	Q72QE9_LEPIC	Uncharacterized protein	LIC_12163			0	NaN	NaN	NaN	NaN	NaN	20.2416	NaN	20.0727	NaN	NaN	NaN	NaN	NaN
Q72QE0	Q72QE0_LEPIC	Putative UDP-N-acetylglucosamine-2-epimerase	LIC_12172			1.23324	-1.5165	21.6913	22.703	22.9894	NaN	20.25	21.0491	NaN	NaN	NaN	NaN	20.9429	20.9466
Q72QC9	Q72QC9_LEPIC	Uncharacterized protein	LIC_12183			0.709153	-0.68285	20.7152	20.2288	19.7568	NaN	19.8731	19.7361	19.964	NaN	19.8241	19.2774	NaN	NaN
Q72Q88	Q72Q88_LEPIC	Heavy metal efflux pump	LIC_12224			0.530013	-0.19618	22.059	21.8633	21.9211	21.7782	21.3072	21.544	21.571	21.7789	21.4857	NaN	21.9327	NaN
Q72Q59	Q72Q59_LEPIC	Outer membrane protein	LIC_12254			1.32468	-0.326947	22.6748	22.6506	22.565	22.8017	21.6508	21.6761	21.8712	21.8369	22.4918	NaN	22.2004	NaN
Q72PZ4	Q72PZ4_LEPIC	Uncharacterized protein	LIC_12321			0.00611043	-0.00472323	22.745	22.7478	23.0788	22.3965	22.1869	22.5987	22.4533	NaN	22.7982	22.303	23.1107	NaN
Q72PZ0	Q72PZ0_LEPIC	Uncharacterized protein	LIC_12325			0.0824965	0.0594769	23.2802	23.7265	23.4775	23.4635	22.2706	22.5161	22.7508	22.7278	23.234	24.1055	23.2998	NaN
Q72PT5	Q72PT5_LEPIC	DUF374 domain-containing protein	LIC_12382			0	0.544029	20.8422	NaN	NaN	NaN	21.0223	21.2819	21.2041	20.896	21.9819	21.0465	21.2381	21.2786
Q72PS0	Q72PS0_LEPIC	Uncharacterized protein	LIC_12397			0	NaN	NaN	NaN	NaN	NaN	22.059	22.0298	22.1441	NaN	22.4617	22.2516	NaN	NaN
Q72PI9	Q72PI9_LEPIC	Putative methyl-accepting chemotaxis I	LIC_12482			0.359149	-0.176177	NaN	NaN	22.4204	22.9067	NaN	NaN	22.5708	22.4848	NaN	22.4488	22.6053	22.408
Q72P95	Q72P95_LEPIC	Uncharacterized protein	LIC_12580			0	NaN	NaN	NaN	NaN	NaN	NaN	NaN	NaN	22.0796	NaN	NaN	NaN	21.491
Q72P56	Q72P56_LEPIC	Penicillin-insensitive transglycosylase	LIC_12620			0.278318	-0.371181	22.5861	21.7452	21.4504	21.8814	21.9241	22.0186	21.1198	21.4603	22.1915	20.8976	NaN	NaN
Q72NM7	Q72NM7_LEPIC	Uncharacterized protein	LIC_12805			1.704	-0.432284	23.1632	23.1356	NaN	23.1961	22.8575	23.1463	22.815	23.2374	22.8562	22.6092	NaN	NaN
P62038	Y2886_LEPIC	Probable transcriptional regulatory protein LIC_12886	LIC_12886			0.662326	0.296467	20.7206	20.8876	20.4173	NaN	21.9639	21.7747	21.7614	22.3107	21.2682	20.8477	NaN	20.7989
Q72N72	Q72N72_LEPIC	Putative lipoprotein	LIC_12965			0.0759542	-0.0886602	21.9969	NaN	NaN	22.3727	21.6434	22.7634	NaN	21.8663	21.7593	NaN	NaN	22.4329
Q72N17	Q72N17_LEPIC	Uncharacterized protein	LIC_13021			0.279189	-0.291446	22.6502	22.7719	22.4939	21.2391	21.3886	21.3701	NaN	21.4893	NaN	21.9199	22.1944	21.8777
Q72N16	Q72N16_LEPIC	Uncharacterized protein	LIC_13022			0.853386	-0.57533	22.5492	21.9171	21.7924	22.0655	21.1704	21.0394	20.8998	21.3602	21.1472	20.8653	22.0692	21.9411
Q72MY3	Q72MY3_LEPIC	Flagellar motor protein	LIC_13056			0.398614	0.584504	22.9507	21.2382	21.6801	23.9044	22.4983	21.7834	23.9576	23.1817	23.4955	22.507	22.8738	23.2351
Q72MQ6	Q72MQ6_LEPIC	cGMP-specific phosphodiesterase	LIC_13137			1.75678	-0.780139	23.2624	23.2656	23.2166	22.4424	22.5643	22.5832	NaN	21.7355	22.0762	22.0289	22.579	22.3823
Q72M77	Q72M77_LEPIC	DUF4340 domain-containing protein	LIC_13313			1.77063	0.634688	21.6347	NaN	22.199	22.0915	22.875	22.5507	23.6368	23.7192	22.4934	22.8356	22.4348	22.6753
Q75G18	Q75G18_LEPIC	Short-chain dehydrogenase	LIC_20026			0.0953656	0.0446949	24.9842	24.8856	25.014	25.5365	24.8785	25.0924	24.8594	24.7313	24.9419	25.1824	25.1048	25.3699
Q75FY6	Q75FY6_LEPIC	Uncharacterized protein	LIC_20045			0.108038	-0.0861592	22.1357	NaN	NaN	21.3779	21.5928	21.9623	21.1843	21.3294	21.5569	21.4484	21.7031	21.9741
Q75FT5	Q75FT5_LEPIC	Uncharacterized protein	LIC_20096			0.3532	-0.646237	21.4329	23.0756	23.2	24.4772	NaN	22.8197	22.2925	22.8794	22.9045	22.3897	21.9064	NaN
Q75FM9	Q75FM9_LEPIC	Uncharacterized protein	LIC_20153			0.973569	-0.943671	24.5161	26.1102	26.0491	24.8413	23.2859	24.2232	24.2602	24.425	23.9366	23.9626	24.9104	24.9323
Q75FH5	Q75FH5_LEPIC	Plug domain-containing protein	LIC_20214			0.707267	-0.106729	21.6442	21.6622	21.7589	21.8239	21.8033	21.7645	22.2015	22.4991	21.6496	21.4965	NaN	21.7005
Q72PC6	Q72PC6_LEPIC	Outer membrane lipoprotein carrier protein	lolA			0	1.46933	20.1755	NaN	NaN	NaN	22.8461	22.2844	23.2407	22.2456	22.0672	22.8441	20.7284	20.9396
Q72MN9	Q72MN9_LEPIC	Acyl-[acyl carrier protein]--UDP-N-acetylglucosamine O-acyltransferase	lpxA			0	0.388215	NaN	NaN	NaN	22.6814	NaN	22.9289	NaN	23.4953	23.1703	23.2076	NaN	22.831
Q72PH1	Q72PH1_LEPIC	Chemoreceptor (Methyl-accepting chemotaxis) transmembrane protein	mcpB			0	NaN	NaN	NaN	NaN	NaN	NaN	NaN	NaN	NaN	NaN	27.6686	NaN	NaN
Q72MD7	Q72MD7_LEPIC	UDP-N-acetylglucosamine 1-carboxyvinyltransferase	murA			0.0820282	0.0373983	21.7963	21.7668	21.7125	22.2908	21.2278	21.3335	21.6112	21.1555	21.9752	21.6502	22.0104	22.0801
Q72U69	LP49_LEPIC	Antigen Lp49	orfC			1.71815	-0.451073	NaN	23.3431	23.0241	23.2057	22.6447	22.7311	22.4865	22.5855	22.6663	22.5174	22.8738	22.9021
Q72QM8	Q72QM8_LEPIC	Carbonic anhydrase	paaY			1.00635	-0.3374	NaN	23.612	23.6381	23.8338	23.2666	23.0714	23.4506	23.4033	23.2089	23.0637	23.6129	23.5434
Q72MU7	Q72MU7_LEPIC	PfaP	pfaP			1.56217	-0.43316	20.9541	20.7078	20.8285	21.2832	20.7185	20.4724	20.8041	20.7578	20.4147	20.4516	20.7596	20.415
Q72MG8	SYFB_LEPIC	Phenylalanine--tRNA ligase beta subunit	pheT			0.593229	-0.301063	23.3786	23.6114	23.8913	23.9351	23.3951	23.503	23.028	23.134	23.1241	22.9966	23.6892	23.8023
Q72W38	RF1_LEPIC	Peptide chain release factor 1	prfA			0	-0.0141807	22.3992	22.3335	22.3079	22.7095	NaN	NaN	21.8583	22.422	NaN	NaN	22.4234	NaN
Q72NQ9	PROA_LEPIC	Gamma-glutamyl phosphate reductase	proA			2.20065	-0.447621	23.4428	23.2864	23.0547	23.3881	23.3346	22.4175	22.8143	22.3907	22.8986	22.6635	22.9804	22.8391
Q72QJ0	Q72QJ0_LEPIC	Glucose-1-phosphate thymidylyltransferase	rfbA			1.25149	-0.692408	23.6406	23.6079	23.3689	24.3485	23.05	22.9051	23.5035	24.0335	23.1693	22.5077	23.4819	23.0375
Q72PD7	Q72PD7_LEPIC	Riboflavin biosynthesis protein RibBA	ribA			0.268761	-0.13094	21.688	22.301	22.085	21.9636	21.6934	21.8218	21.7	21.7161	22.128	21.5987	21.9086	NaN
Q72VI0	Q72VI0_LEPIC	Ribose 5-phosphate isomerase B	rpiB			1.19873	-0.516907	22.8933	23.0177	23.224	23.4009	23.3546	23.5189	23.6398	23.9836	22.6504	22.0618	22.986	22.7701
Q72NG3	RL23_LEPIC	50S ribosomal protein L23	rplW			1.44838	1.2232	22.4782	21.3157	21.5646	NaN	23.6917	23.662	23.5496	23.2747	23.5087	23.4127	22.5102	22.6059
Q72NH2	RL24_LEPIC	50S ribosomal protein L24	rplX			1.89556	0.481513	22.1739	21.9153	22.5282	22.3712	23.0355	22.8599	22.8436	23.5318	22.7249	22.6389	22.8197	22.7312
Q72U99	RS9_LEPIC	30S ribosomal protein S9	rpsI			1.20221	0.828126	22.0254	22.1721	21.6341	NaN	23.602	22.6901	22.0249	23.303	23.2484	22.7924	NaN	22.2752
Q72UA6	RS12_LEPIC	30S ribosomal protein S12	rpsL			0.640637	-0.248749	27.6933	27.337	27.5705	27.7508	27.0231	26.7326	27.3174	27.4472	27.2484	26.936	27.4865	27.6857
Q72QK2	RS18_LEPIC	30S ribosomal protein S18	rpsR			0	-0.0782089	22.5189	NaN	NaN	NaN	23.1723	22.3192	23.3269	24.3898	22.5755	22.3188	22.7082	22.1602
Q72PD4	Q72PD4_LEPIC	Protein-export membrane protein SecF	secF			0	0.134984	21.7755	NaN	21.8245	NaN	23.1104	22.4184	NaN	NaN	NaN	NaN	21.935	NaN
Q72RF2	Q72RF2_LEPIC	Signal peptide peptidase	sppA			0	NaN	NaN	NaN	NaN	NaN	21.7663	NaN	NaN	NaN	NaN	NaN	NaN	NaN
Q72ML7	Q72ML7_LEPIC	Tas	tas			1.49162	-0.331855	23.0076	22.9341	22.704	22.9766	22.3408	22.2236	22.1992	22.1783	22.7539	NaN	22.5257	22.4415
Q72Q80	Q72Q80_LEPIC	Thymidylate synthase	thyX			0.101608	-0.0751734	24.1264	23.0657	23.0851	23.3676	23.1194	23.4292	23.5696	23.4815	23.1978	23.1028	23.4722	23.5714
Q72SG7	TIG_LEPIC	Trigger factor	tig			0	1.31981	19.928	NaN	NaN	NaN	21.54	20.7172	21.1908	20.9206	21.316	21.1796	NaN	NaN
Q72QB8	Q72QB8_LEPIC	Transketolase beta subunit	tktC			0.104136	-0.083972	23.3214	23.1484	23.1869	24.257	23.7125	23.4477	23.7493	23.623	23.6337	23.2177	23.0962	23.6302
Q72NX5	TRUB_LEPIC	tRNA pseudouridine synthase B	truB			1.19854	-0.430179	22.2086	22.1307	22.3224	22.3523	21.5151	21.7345	NaN	21.6446	21.9927	21.3543	22.2015	21.7448
Q72MQ7	Q72MQ7_LEPIC	Acyl-CoA dehydrogenase	acd			1.07294	-0.532029	22.1913	22.6842	22.462	23.1766	22.1553	22.2088	21.4342	NaN	22.0571	22.0895	22.143	NaN
Q72R51	Q72R51_LEPIC	Pyruvate dehydrogenase E1 component subunit alpha	acoA			1.91433	-0.651503	23.2718	22.8786	23.1051	23.4668	22.4321	22.3336	22.827	22.6922	22.3125	22.2963	22.8451	22.6624
Q72NI2	KAD_LEPIC	Adenylate kinase	adk			0	0.101176	NaN	NaN	23.8854	NaN	24.5021	24.1895	23.9699	23.8174	24.3562	23.9713	NaN	23.6322
Q72SY0	ATPG_LEPIC	ATP synthase gamma chain	atpG			1.19682	0.532635	22.3391	21.994	22.3556	22.3271	23.2057	22.9175	22.9	23.3848	22.9085	23.3321	22.322	22.5838
Q75FP4	Q75FP4_LEPIC	Capsular polysaccharide biosynthesis protein	capD			0.482762	-0.359106	NaN	21.3899	21.4016	21.9046	NaN	21.1944	21.2144	21.2721	21.0454	20.8085	21.9509	21.0202
Q72SG6	CLPP1_LEPIC	ATP-dependent Clp protease proteolytic subunit 1	clpP1			0.171118	0.0779715	24.8945	24.5951	24.8196	25.352	24.8529	24.8645	24.764	24.9297	24.9005	25.0537	25.1809	24.838
Q72PH6	Q72PH6_LEPIC	3-hydroxybutyryl-CoA dehydratase	crt			0	NaN	NaN	NaN	NaN	NaN	NaN	NaN	NaN	21.3497	NaN	22.3799	NaN	NaN
Q72VT7	Q72VT7_LEPIC	Cytochrome c oxidase subunit 1	cyoB			0.51109	0.263975	22.4171	23.1859	23.1172	22.6878	23.2063	23.313	23.3758	23.5026	22.9328	22.7838	23.3873	23.3598
Q72M24	Q72M24_LEPIC	Sulfite reductase	cysI			0.166952	-0.098134	24.8925	24.6139	24.5534	24.7319	24.4256	24.1812	24.1934	23.8071	24.5898	23.9971	24.8813	24.931
Q72Q09	Q72Q09_LEPIC	Heavy metal efflux pump	czcB			1.1321	-0.425836	21.7465	21.254	21.2892	21.5718	21.1078	21.1199	21.107	NaN	21.23	20.7381	NaN	21.1506
Q72W63	DAPF_LEPIC	Diaminopimelate epimerase	dapF			1.13732	-0.533467	24.5292	24.728	24.8297	25.0264	23.6474	23.6946	24.2383	23.9297	24.1502	23.672	24.7116	24.4456
Q72UQ1	Q72UQ1_LEPIC	DNA-binding stress protein	dps			0.0740222	-0.0329809	24.6632	24.824	25.1141	25.3278	23.5588	23.9006	24.1629	24.3936	24.807	24.941	25.099	24.9502
Q72T81	Q72T81_LEPIC	Alpha-galactosidase	galA			0.036215	-0.0448155	23.6118	22.5948	23.829	22.3595	23.0107	22.6365	23.9456	22.5741	22.6879	22.6461	23.4442	23.4376
Q72VI8	GCSP_LEPIC	Glycine dehydrogenase (decarboxylating)	gcvP			0.265319	0.0859046	22.2694	22.166	22.272	22.6486	NaN	22.0364	21.9577	22.2963	22.4226	NaN	22.3442	22.508
Q72MM5	Q72MM5_LEPIC	GDP-mannose 4,6-dehydratase	gmd			0.0535706	0.0977615	24.2	23.6312	23.4989	NaN	23.453	23.3592	24.5411	24.4942	24.6119	23.137	NaN	NaN
Q72S16	Q72S16_LEPIC	General secretion pathway protein E	gspE			1.00298	-0.434043	22.3437	22.2432	22.1734	22.7746	22.573	NaN	22.0924	21.0288	22.1264	NaN	22.1166	21.606
Q72VH2	Q72VH2_LEPIC	Hemolysin	hlyX			1.81088	-0.535003	24.2313	24.1725	24.2299	24.3734	23.6712	23.4854	23.5812	24.0022	23.7878	23.2781	23.8022	23.999
Q75FP1	HTPX_LEPIC	Protease HtpX homolog	htpX			0	-0.851796	NaN	NaN	NaN	23.8091	NaN	NaN	23.0225	23.2433	23.1671	NaN	22.7476	NaN
Q75FN9	Q75FN9_LEPIC	HtrA1	htrA1			0.71014	-0.347124	23.302	23.0661	23.1784	23.6836	22.6087	22.9383	22.6456	23.3619	22.5853	22.6902	23.4265	23.1397
Q72TC0	ILVD_LEPIC	Dihydroxy-acid dehydratase	ilvD			0.0316257	-0.0377566	NaN	21.2276	21.0756	22.2662	NaN	21.0684	NaN	21.2088	21.6879	21.1962	NaN	21.572
P61656	KDSA_LEPIC	2-dehydro-3-deoxyphosphooctonate aldolase	kdsA			1.00136	-0.253074	24.8088	24.8269	24.819	25.0378	24.3385	24.4795	24.6449	24.7158	24.7437	24.2836	24.8147	24.6383
Q72WB8	Q72WB8_LEPIC	3-oxoacyl-acyl carrier protein reductase	LIC_10019			0	NaN	NaN	NaN	NaN	NaN	22.8017	NaN	23.5024	22.9526	22.9112	23.1475	22.6321	22.68
Q72VX0	Q72VX0_LEPIC	Uncharacterized protein	LIC_10175			0	NaN	NaN	NaN	NaN	NaN	21.815	21.718	21.7776	21.531	21.5237	22.2765	21.5548	21.6885
Q72VG0	Q72VG0_LEPIC	TPR_REGION domain-containing protein	LIC_10337			0.787538	-0.349449	23.5002	23.3272	23.4655	23.9517	23.3586	23.2158	23.5733	23.7246	23.0729	22.7971	23.5772	23.3996
Q72V82	Q72V82_LEPIC	WYL domain-containing protein	LIC_10419			0.972282	-0.37494	23.7206	23.7648	23.1471	23.6266	23.073	23.1089	23.0551	23.331	23.2736	22.7958	23.2561	23.4338
Q72UG7	Q72UG7_LEPIC	WGR domain-containing protein	LIC_10690			1.10075	-0.355559	24.0516	24.15	23.8891	24.1543	23.2757	23.4578	23.5615	23.3309	23.4699	23.7247	24.1418	23.4864
Q72UA1	Q72UA1_LEPIC	YceI domain-containing protein	LIC_10760			0	NaN	NaN	NaN	NaN	NaN	21.2684	21.1785	21.1764	21.2139	21.087	22.3185	NaN	20.9147
Q72TT8	Q72TT8_LEPIC	Type I restriction enzyme R Protein	LIC_10929			0	NaN	NaN	19.4517	NaN	NaN	18.365	NaN	NaN	NaN	NaN	NaN	NaN	NaN
Q72TQ9	Q72TQ9_LEPIC	Alcohol dehydrogenase	LIC_10958			0.0828617	-0.0582441	22.1664	22.0863	22.1517	22.0176	22.1377	NaN	21.9256	22.1241	NaN	22.6366	21.8198	21.6855
Q72TL1	Q72TL1_LEPIC	Uncharacterized protein	LIC_11007			0.59886	-0.10904	22.5139	22.5214	22.4783	22.3609	21.9865	22.1471	22.5451	22.2864	22.435	22.3333	22.5148	22.1552
Q72TJ3	Q72TJ3_LEPIC	Uncharacterized protein	LIC_11028			0	-0.455891	NaN	NaN	NaN	22.1503	NaN	NaN	NaN	21.9219	NaN	21.3857	21.8104	21.8872
Q72SZ8	Q72SZ8_LEPIC	Uncharacterized protein	LIC_11224			0.695934	-0.223726	24.5424	24.6681	24.3393	24.8433	23.8808	23.763	23.8744	24.2931	24.3719	24.6607	24.1011	24.3647
Q72S33	Q72S33_LEPIC	Serine/threonine kinase	LIC_11553			1.01508	-0.342015	23.7116	23.5976	23.5666	23.9536	23.3344	23.3919	23.3882	23.5655	23.4554	22.9198	23.5379	23.5483
Q72S08	Q72S08_LEPIC	Uncharacterized protein	LIC_11579			0.0506059	-0.101893	21.7901	21.7717	NaN	22.9569	21.2507	NaN	NaN	NaN	21.4666	NaN	22.6754	NaN
Q72RA4	Q72RA4_LEPIC	PHB domain-containing protein	LIC_11844			0.916446	-0.830977	21.9018	22.6448	22.3177	NaN	22.2492	21.6945	20.3772	22.1976	21.4717	22.0816	20.8182	NaN
Q72RA3	Q72RA3_LEPIC	PHB domain-containing protein	LIC_11845			0.619209	0.926931	21.3435	NaN	20.2238	NaN	21.6812	21.0898	20.6991	20.7002	21.6742	21.7469	NaN	NaN
Q72QX3	Q72QX3_LEPIC	RNA-binding protein	LIC_11985			1.49472	-0.661898	25.4434	25.1272	24.9575	24.9451	25.0115	24.9887	25.6505	NaN	24.7011	24.8737	24.3066	23.9442
Q72PQ8	Q72PQ8_LEPIC	Uncharacterized protein	LIC_12410			0	NaN	NaN	NaN	NaN	NaN	21.8358	21.2526	21.359	22.6248	20.8563	22.0568	NaN	20.443
Q72PL6	Q72PL6_LEPIC	Response regulator	LIC_12454			0	1.16045	21.8256	NaN	NaN	NaN	23.124	22.6712	23.8426	23.5807	23.0043	23.9214	22.0325	NaN
Q72NU0	Q72NU0_LEPIC	MaoC family protein	LIC_12739			0	0.663127	NaN	NaN	21.6223	NaN	22.4557	22.5978	23.0996	22.6258	22.3052	22.8131	21.7381	NaN
Q72NF7	Q72NF7_LEPIC	Uncharacterized protein	LIC_12877			0.016178	0.0310373	20.9756	NaN	21.4488	NaN	NaN	20.4386	NaN	NaN	NaN	21.3269	20.4022	22.0007
Q72ML0	Q72ML0_LEPIC	Methyl-accepting chemotaxis-like	LIC_13183			0	NaN	NaN	NaN	NaN	NaN	22.0772	21.2083	22.0809	20.7768	22.4479	23.2187	20.6099	20.8439
Q72LW5	Q72LW5_LEPIC	Uncharacterized protein	LIC_13428			1.41237	-0.435638	22.4975	22.3209	22.1774	22.3727	21.0307	21.2496	NaN	21.77	21.7389	NaN	21.7505	22.2301
Q72LV9	Q72LV9_LEPIC	Peptidase_M43 domain-containing protein	LIC_13434			0.215289	-0.163651	25.9081	24.8913	24.9252	25.0554	25.0372	24.6819	24.6333	24.8178	24.998	24.5829	25.4889	25.0557
Q72LV0	Q72LV0_LEPIC	Uncharacterized protein	LIC_13443			0.14445	-0.0921702	23.2967	23.0056	22.8586	23.2804	22.5507	22.7483	22.5683	23.2521	22.9566	22.4486	23.1908	23.4765
Q75FZ6	Q75FZ6_LEPIC	Uncharacterized protein	LIC_20019			0.848952	-0.417128	23.0787	23.4129	23.2716	23.0234	22.5432	22.9249	22.3021	22.2871	22.3558	22.4087	23.1914	23.1621
Q75FV3	Q75FV3_LEPIC	Uncharacterized protein	LIC_20078			1.94902	0.912848	23.3944	22.8416	22.9524	23.1753	23.1713	23.1716	23.6707	23.5292	24.0754	23.4224	24.4975	24.0198
Q75FR7	Q75FR7_LEPIC	LipL45 homologue	LIC_20114			0.0248053	-0.0142159	23.2818	22.9282	23.3287	22.7892	22.5369	22.5938	22.6393	22.9112	22.7961	22.8457	23.3645	23.2647
Q75FN1	Q75FN1_LEPIC	TonB-dependent outer membrane receptor	LIC_20151			1.47212	-0.820517	22.1504	22.1816	NaN	22.8728	21.4494	NaN	NaN	21.8393	21.5529	NaN	21.777	21.4133
Q75FI7	Q75FI7_LEPIC	Cysteine protease	LIC_20197			0.545382	-0.199687	21.2717	21.6691	21.4983	NaN	21.9697	21.1816	21.1179	21.6268	21.227	21.3331	NaN	NaN
Q75FC9	Q75FC9_LEPIC	Uncharacterized protein	LIC_20265			0.924419	-0.515782	21.9347	22.0304	22.2461	21.5656	20.468	20.8816	NaN	19.9912	NaN	NaN	21.183	21.6738
Q72TB6	Q72TB6_LEPIC	Fused isobutyryl-CoA mutase	mcm1			0.97574	-0.350805	22.0138	21.7075	21.3177	22.0116	21.2394	21.1153	20.9531	21.2472	21.3342	21.2696	21.3968	21.6468
Q72S63	Q72S63_LEPIC	Chemotaxis protein	mcp			0	NaN	NaN	NaN	NaN	21.5029	NaN	NaN	NaN	NaN	NaN	NaN	NaN	NaN
Q75G16	Q75G16_LEPIC	NADH dehydrogenase	ndh			0.375861	-0.128651	23.5309	23.4536	23.7097	23.8546	23.1997	23.566	23.4758	23.9209	23.2287	23.3969	23.6796	23.729
Q72NT5	NUOD_LEPIC	NADH-quinone oxidoreductase subunit D	nuoD			0.065612	-0.0491896	23.6466	23.8149	24.3042	24.2037	23.3373	23.3657	23.407	23.7145	23.8384	23.3746	24.2885	24.2711
Q72LR5	Q72LR5_LEPIC	ParB	parB			0.583237	-0.209833	21.1368	21.1231	21.3745	NaN	20.9227	21.1939	NaN	NaN	21.0339	20.7479	NaN	21.2232
Q72PJ4	Q72PJ4_LEPIC	Penicillin-insensitive transglycosylase	pbp1a			1.947	-0.592609	23.8004	23.6235	23.8392	23.6132	23.166	23.5264	22.9126	23.2582	23.2423	22.6711	23.2488	23.3437
Q72UC6	AMPA_LEPIC	Probable cytosol aminopeptidase	pepA			0.139718	0.173301	22.1387	23.456	23.4296	24.0426	23.2364	23.0126	23.6582	23.2915	22.9035	23.6828	23.1854	23.9884
Q72US1	Q72US1_LEPIC	DNA polymerase I	polA			0.145543	0.0678759	22.5992	22.4074	22.0697	22.8339	22.5758	22.4581	22.8429	22.676	22.5665	22.6859	22.3391	22.5902
Q72SW5	Q72SW5_LEPIC	Exopolyphosphatase	ppx			0	NaN	NaN	NaN	20.9617	NaN	NaN	20.7023	NaN	NaN	NaN	NaN	NaN	NaN
Q72V73	KPRS_LEPIC	Ribose-phosphate pyrophosphokinase	prs			0.605896	-0.439634	24.3728	24.7495	24.2641	24.771	24.0482	24.0646	22.5443	22.8607	24.0523	23.22	24.4994	24.6272
Q72PA7	PURA_LEPIC	Adenylosuccinate synthetase	purA			1.01686	-0.159445	23.8001	23.7004	23.6014	23.9429	23.3903	23.4893	23.6052	23.8447	23.6607	23.5087	23.5868	23.6508
Q72TK3	Q72TK3_LEPIC	Adenylosuccinate lyase	purB			0.5604	-0.184065	24.4114	24.4167	24.7315	24.678	24.0928	24.0706	24.357	24.6235	24.4272	24.0056	24.4786	24.59
Q72MC6	Q72MC6_LEPIC	Amidophosphoribosyltransferase	purF			0.247378	-0.148011	23.7878	23.6425	23.8182	23.9982	23.7401	23.5374	23.7154	23.7301	23.9619	23.1274	NaN	23.9017
Q72QH4	Q72QH4_LEPIC	UDP-N-acetylglucosamine 2-epimerase	rffE			0.393053	-0.212461	23.944	23.9486	24.0177	24.4232	23.4188	23.5551	23.7097	23.9783	23.6172	23.4364	24.3305	24.0995
Q72W83	Q72W83_LEPIC	Probable endolytic peptidoglycan transglycosylase RlpA	rlpA			0	NaN	NaN	NaN	NaN	NaN	22.6023	22.0766	22.696	NaN	21.8355	21.661	22.052	NaN
Q72UB1	RL1_LEPIC	50S ribosomal protein L1	rplA			0.175021	0.222633	22.3199	23.5206	24.178	24.3436	23.8033	23.9097	24.259	24.0699	23.9579	23.3776	24.2313	23.6858
Q72UB0	RL10_LEPIC	50S ribosomal protein L10	rplJ			0.49133	-0.25218	26.1647	26.225	26.1769	26.5481	25.8892	25.7829	26.1722	26.1764	26.0144	25.4206	26.3393	26.3317
Q72NH1	RL14_LEPIC	50S ribosomal protein L14	rplN			0.73135	-0.381444	25.4137	25.3912	25.0812	25.7366	25.1147	24.9179	25.0229	25.1033	25.0373	24.4198	25.434	25.2058
Q72S27	RL19_LEPIC	50S ribosomal protein L19	rplS			0.132391	-0.0706534	26.1342	25.9242	25.7235	26.2437	26.0013	26.063	26.6509	26.6199	26.236	25.4782	26.0968	25.932
Q72PL0	RL20_LEPIC	50S ribosomal protein L20	rplT			0.30638	-0.185263	NaN	22.1149	22.5166	NaN	22.6991	22.1144	NaN	22.2868	21.8644	22.1691	22.358	NaN
Q72V72	RL25_LEPIC	50S ribosomal protein L25	rplY			0.777847	0.641389	21.6634	22.2875	22.2578	22.5556	23.4718	22.5495	23.6691	23.5511	23.377	23.5296	22.3027	22.1205
Q72NG0	RS10_LEPIC	30S ribosomal protein S10	rpsJ			0.120517	0.0821373	22.3455	22.3904	NaN	22.8416	23.6326	23.4378	23.3648	23.7565	22.9454	22.8964	22.3169	22.2732
P62232	RS16_LEPIC	30S ribosomal protein S16	rpsP			0	NaN	NaN	NaN	NaN	NaN	22.9372	22.4634	23.0679	22.9261	22.2732	22.1528	21.5135	NaN
Q72N46	Q72N46_LEPIC	Sulfate Permease	sulP			1.37377	0.301378	25.3017	24.8545	25.3121	25.0863	24.9659	24.9944	25.018	25.1882	25.3213	25.4325	25.4668	25.5395
Q72RT8	TAL_LEPIC	Probable transaldolase	tal			0.018232	-0.0106163	26.0164	25.7715	25.5629	25.2169	26.1991	25.7717	23.9336	24.626	25.4091	25.6333	25.5821	25.9008
Q72W01	AROC_LEPIC	Chorismate synthase	aroC			0.998207	-0.495413	23.7874	23.6323	23.4671	22.9534	22.7076	22.8744	22.6269	22.5589	23.1062	22.4363	23.072	23.2441
Q72MF7	Q72MF7_LEPIC	ATP-dependent RNA helicase	dead			1.38387	-0.461247	NaN	23.6835	23.7358	NaN	23.9878	23.3819	22.9903	NaN	22.9953	23.2006	23.3095	23.4882
Q72RB2	Q72RB2_LEPIC	Flagellar motor switch protein FliM	fliM			1.1149	-0.422956	23.3919	23.5116	23.5505	23.0759	22.8128	23.2704	22.0609	22.0466	22.7118	22.645	23.3239	23.1575
Q72U11	RRF_LEPIC	Ribosome-recycling factor	frr			0.162035	-0.190566	26.067	26.313	26.4065	24.7537	25.4392	25.5698	25.154	24.9581	25.3286	25.2483	25.9767	26.2245
Q72S14	Q72S14_LEPIC	General secretory pathway protein G	gspG			0.593561	-0.29704	23.6798	23.8262	23.6084	23.753	23.904	23.6843	23.7681	23.892	23.1733	24.1129	23.2206	23.1724
Q72UU2	Q72UU2_LEPIC	Enoyl-CoA hydratase	hbd1			0.144416	0.080966	23.6521	23.6582	23.0033	23.0622	23.8624	23.4233	23.7036	23.478	23.5371	23.2201	23.2508	23.6917
Q72M38	Q72M38_LEPIC	L-amino acid oxidase	lao			0.828394	0.380373	22.8655	23.3684	23.21	23.5083	22.7292	23.1217	NaN	23.5274	23.3047	NaN	23.6202	23.9304
Q72W92	Q72W92_LEPIC	dTDP-glucose 4-6-dehydratase	LIC_10045			0.0310266	-0.0248933	23.7467	23.6547	24.1565	24.3654	23.4467	23.5594	23.8934	24.2221	23.6247	23.534	24.2988	24.3663
Q72W16	Q72W16_LEPIC	Uncharacterized protein	LIC_10125			0.917878	-0.372828	23.8398	23.8132	24.129	24.5968	22.7074	22.9829	23.0294	23.4639	23.6808	23.483	23.7739	23.9498
Q72V56	Q72V56_LEPIC	Phosphomannomutase	LIC_10446			1.24154	-1.14918	23.6764	23.6327	23.5623	23.4526	22.8633	22.8295	20.753	21.7515	21.3161	21.9136	23.276	23.2216
Q72V20	Q72V20_LEPIC	Uncharacterized protein	LIC_10483			1.12858	1.1355	20.6357	20.9998	20.7503	NaN	22.2488	22.0189	23.2888	23.3137	22.2141	22.9869	21.153	21.3693
Q72US9	Q72US9_LEPIC	Uncharacterized protein	LIC_10578			0.11282	-0.0905333	23.6302	23.7591	24.1488	24.2638	23.6225	23.7393	23.109	23.8365	23.6977	23.232	24.418	24.0921
Q72UF7	Q72UF7_LEPIC	3-oxoacyl-[acyl-carrier-protein] reductase oxidoreductase	LIC_10700			0.559582	0.399024	21.3262	21.3878	20.7177	NaN	22.2955	21.6151	20.8553	21.0015	21.3642	22.2304	21.3306	21.2467
Q72T99	Q72T99_LEPIC	Putative lipoprotein	LIC_11122			1.17778	0.728186	22.7949	23.1522	22.9624	21.923	22.3575	21.4143	21.0336	21.3429	23.272	23.8986	23.066	23.5086
Q72T01	Q72T01_LEPIC	Histidine kinase sensor protein	LIC_11221			0	0.177987	24.2546	24.1805	NaN	NaN	NaN	NaN	NaN	NaN	NaN	NaN	NaN	24.3955
Q72SG2	Q72SG2_LEPIC	Phosphate transporter	LIC_11421			0.0338839	-0.0461292	22.9769	23.1802	21.8964	21.9447	22.4676	21.6327	22.1196	23.1599	22.6746	23.2056	22.2788	21.6546
Q72SC1	Q72SC1_LEPIC	Uncharacterized protein	LIC_11463			0	NaN	NaN	NaN	NaN	NaN	22.1098	22.3233	21.3161	21.7561	21.5507	22.5347	20.812	20.8248
Q72S86	Q72S86_LEPIC	Uncharacterized protein	LIC_11498			0.0936754	0.0552452	20.462	20.6685	20.0159	NaN	21.0376	21.1316	NaN	NaN	20.3809	20.2765	20.3064	20.7857
Q72NX0	Q72NX0_LEPIC	Uncharacterized protein	LIC_12708			2.3086	-0.603085	24.1653	23.9236	23.7231	24.2945	23.5623	23.4287	23.879	24.0484	23.2981	23.4144	23.5742	23.4074
Q75FJ7	Q75FJ7_LEPIC	FecR domain-containing protein	LIC_20185			0.942894	1.46934	NaN	20.2483	20.3327	NaN	22.4494	21.4687	21.316	22.4351	21.6514	23.0845	20.749	21.5544
Q75FM4	Q75FM4_LEPIC	Endopeptidase La	lonA			1.65673	-0.280387	23.2888	23.4874	23.3855	23.6003	22.8565	23.0921	23.1171	23.1092	23.0227	23.1216	23.3214	23.1747
Q72PJ6	Q72PJ6_LEPIC	Dihydrolipoyl dehydrogenase	lpdA			0.300699	-0.208474	24.4368	24.8593	24.8578	25.4556	23.9653	24.2191	25.0566	25.2244	24.3523	24.3473	25.123	24.953
Q75FI0	Q75FI0_LEPIC	Methylmalonyl-COA mutase large subunit	mcmA			0.300888	-0.162776	23.9077	24.098	23.852	24.6932	23.7003	23.8503	23.7006	23.6271	24.0424	23.7958	23.7755	24.2861
Q72MR4	SYM_LEPIC	Methionine--tRNA ligase	metG			0.350458	0.0907766	NaN	22.0001	22.1645	21.7527	22.0056	22.0633	22.3467	21.7022	22.002	22.014	22.0673	22.1694
Q72M65	NDK_LEPIC	Nucleoside diphosphate kinase	ndk			1.05368	-0.351274	24.8224	24.8462	24.9074	24.9062	24.4836	24.4332	24.4898	24.2685	24.7647	24.2542	24.1957	24.8624
Q72VA5	Q72VA5_LEPIC	Acetyl-CoA acetyltransferase	phbA			0.101423	-0.0432863	23.3355	23.5014	23.4516	23.8753	23.8676	23.7966	24.2865	24.3062	23.345	23.5539	23.322	23.7698
Q72RA9	Q72RA9_LEPIC	Peptidyl-prolyl cis-trans isomerase	ppiB			0.122143	0.139477	21.4186	22.3077	21.8182	21.3804	22.8491	22.5969	22.9051	22.7874	21.9015	22.8856	21.1962	21.4995
Q75FD0	Q75FD0_LEPIC	Pyruvate kinase	pykF			1.80956	-0.39657	23.642	23.7872	23.6225	23.8937	23.578	NaN	23.2787	23.573	23.3381	23.1674	23.2337	23.6199
Q72U12	PYRH_LEPIC	Uridylate kinase	pyrH			0.704683	-0.335196	24.624	24.8472	24.738	25.1825	24.1922	24.1872	24.6952	24.3431	24.3292	24.0824	24.6463	24.9932
Q72NG2	RL4_LEPIC	50S ribosomal protein L4	rplD			0.201124	0.128718	22.6383	22.4548	23.1735	23.4273	23.4649	23.1384	23.4646	23.5617	23.3491	23.1022	22.8556	22.9018
Q72NH6	RL6_LEPIC	50S ribosomal protein L6	rplF			1.2078	0.573355	21.7424	21.8826	22.2521	22.5776	23.8068	22.9668	23.3723	23.3406	22.728	23.0443	22.7311	22.2448
Q72NG6	RL22_LEPIC	50S ribosomal protein L22	rplV			0.272512	-0.207521	24.9499	25.1436	25.5408	25.5923	24.7548	24.7821	25.4815	25.3744	24.7208	24.5606	25.7053	25.4098
Q72NH5	RS8_LEPIC	30S ribosomal protein S8	rpsH			1.33715	1.74011	20.2424	19.8459	NaN	NaN	23.2353	22.8643	22.9623	23.2959	22.8441	21.9004	21.0094	21.3831
Q72NX6	RS15_LEPIC	30S ribosomal protein S15	rpsO			0.725646	0.504206	22.093	22.176	22.6244	21.7075	23.5028	23.2575	22.7341	22.7147	22.7569	22.884	21.8402	23.1365
Q72PZ8	Q72PZ8_LEPIC	Beta-ketoacyl synthase	sch1			1.74041	1.16312	23.2175	22.6061	22.4541	23.2621	23.9723	23.8616	23.9894	24.0092	24.0583	24.872	23.5204	23.7416
Q72RK4	Q72RK4_LEPIC	TldD	tldD			0	-0.262039	22.8584	NaN	NaN	NaN	NaN	NaN	NaN	NaN	NaN	NaN	NaN	22.5963
Q72U05	TRPB_LEPIC	Tryptophan synthase beta chain	trpB			1.18497	-0.380627	23.9638	24.1854	24.2195	24.0362	23.0414	23.5739	24.0127	22.9672	23.4658	23.4347	23.9367	24.0453
Q72RM8	UVRA_LEPIC	UvrABC system protein A	uvrA			1.87833	-0.682048	23.552	23.5427	23.4639	23.8415	22.7645	22.8476	23.0725	22.5034	23.1155	22.3942	23.1631	22.9992
Q72PD1	Q72PD1_LEPIC	Sec translocon accessory complex subunit YajC	yajC			0	1.69407	21.0195	NaN	NaN	NaN	23.2342	23.1615	23.0131	22.203	21.9922	23.4349	NaN	NaN
Q72UW9	Q72UW9_LEPIC	ABC transporter ATP-binding protein	ybiT			0.987742	-0.784078	25.0197	24.7034	24.7673	23.5492	23.885	23.9054	22.5716	22.2285	23.5068	23.1668	24.2659	23.9638
Q72SY3	ATPF_LEPIC	ATP synthase subunit b	atpF			1.26067	0.797429	21.9051	22.4364	22.0062	21.5383	23.3209	23.1467	24.0388	23.3163	22.9763	23.4666	22.3196	22.3133
Q72NJ3	DAPAT_LEPIC	LL-diaminopimelate aminotransferase	dapL			0.749494	-0.243183	24.2492	24.1848	23.7725	23.8457	23.7481	23.4901	23.7603	23.3695	23.6343	23.7746	NaN	23.9006
Q72QZ8	ENO_LEPIC	Enolase	eno			0.796118	-0.216768	24.975	24.846	25.0069	24.9013	24.5235	24.6667	24.7202	24.9649	24.7506	24.3374	24.9007	24.8734
Q72V57	GLMS_LEPIC	Glutamine--fructose-6-phosphate aminotransferase [isomerizing]	glmS			0.20174	0.0689685	22.1134	21.8665	21.8295	NaN	22.2753	21.9049	21.9759	22.5724	22.1807	21.9902	21.8453	NaN
Q72W18	Q72W18_LEPIC	LipL45-like protein	LIC_10123			0.0890829	-0.122634	22.2944	21.6278	20.7396	22.2881	22.2358	21.9998	22.4519	22.3567	21.8209	22.4853	21.0362	21.1169
Q72VT1	Q72VT1_LEPIC	TRAM domain-containing protein	LIC_10215			0.145746	-0.166406	25.417	24.9345	26.1659	26.5726	26.0514	25.7247	26.3932	26.1271	25.4257	25.7424	26.1709	25.0853
Q72U02	Q72U02_LEPIC	Adenylate/guanylate cyclase	LIC_10862			0.728664	-0.31071	23.8267	23.7108	23.4566	23.1036	23.3052	23.2561	23.3434	22.0256	22.8401	23.4343	23.2067	23.3738
Q72TP3	Q72TP3_LEPIC	Acyl-CoA thiolase	LIC_10974			0.0411212	-0.0247636	25.4635	25.3463	25.2558	25.9391	25.8477	25.5608	25.8748	26.1121	25.2907	25.1801	25.6484	25.7865
Q72T23	Q72T23_LEPIC	Adenylate/guanylate cyclase	LIC_11198			0.0477528	-0.0450654	24.7719	23.6042	23.9924	24.5326	23.5703	23.7516	23.7267	23.8175	23.9846	23.7144	24.4971	24.5247
Q72T06	Q72T06_LEPIC	Methyl-accepting chemotaxis transducer transmembrane protein	LIC_11216			1.41582	-0.572864	24.2216	23.959	23.7079	23.6453	NaN	23.562	23.4707	23.1997	23.3828	22.8438	23.674	23.3416
Q72SH7	Q72SH7_LEPIC	Uncharacterized protein	LIC_11405			0.109279	-0.0677323	23.4433	23.9142	23.9755	23.8544	23.836	24.1774	24.1635	24.3829	23.1757	23.8848	23.7754	24.0807
Q72SH4	Q72SH4_LEPIC	Uncharacterized protein	LIC_11408			0.533531	0.369568	23.2679	23.4942	NaN	23.6686	23.1993	23.5947	23.5615	23.6952	23.4259	23.3991	24.2005	24.3604
Q72RB4	Q72RB4_LEPIC	Putative lipoprotein	LIC_11834			0.0748798	-0.150565	21.9653	22.7157	22.9873	20.497	22.2927	21.6516	20.3084	20.9898	21.3424	23.2375	21.2974	21.6857
Q72R17	Q72R17_LEPIC	Uncharacterized protein	LIC_11935			0	NaN	NaN	NaN	NaN	NaN	21.8198	21.8155	21.964	22.1606	22.256	22.9809	NaN	NaN
Q72QY1	Q72QY1_LEPIC	Cyclic nucleotide binding protein	LIC_11977			0.389899	-0.24295	24.1765	24.1302	24.6692	23.9921	23.4853	23.6518	24.1374	23.9901	23.8354	23.5046	24.5961	24.0603
Q72QB5	Q72QB5_LEPIC	Aminotransferase	LIC_12197			0.417074	-0.226808	24.2763	24.3834	24.3768	24.5782	24.074	24.2202	24.7142	24.5787	24.3817	23.5275	24.6066	24.1917
Q72PC7	Q72PC7_LEPIC	DNA binding protein	LIC_12544			1.21996	-0.28858	23.7353	23.7129	23.5466	23.4016	23.6426	23.7435	23.6108	23.5563	23.5104	23.4437	23.123	23.1651
Q72NL3	Q72NL3_LEPIC	Uncharacterized protein	LIC_12821			0	2.23058	20.0152	NaN	NaN	NaN	23.3246	22.8113	23.4869	23.0113	23.023	23.6637	20.7845	21.512
Q72NA0	Q72NA0_LEPIC	Uncharacterized protein	LIC_12936			0.354365	-0.11892	22.8651	22.9156	23.1479	23.1951	22.3164	22.5976	23.1744	23.0935	22.8608	22.636	23.2118	22.9393
Q72MY0	Q72MY0_LEPIC	Putative lipoprotein	LIC_13059			1.60385	-0.650233	23.7239	23.3181	23.027	23.8728	22.5172	22.7021	23.002	23.1668	23.1265	22.8365	22.7182	22.6597
Q72MI6	Q72MI6_LEPIC	Adenylate/guanylate cyclase	LIC_13201			1.88543	-1.08364	25.6897	25.4405	24.8156	25.0838	24.4456	24.1985	24.5099	24.2964	24.1812	23.4869	24.4429	24.5841
Q72MD1	Q72MD1_LEPIC	NADH oxidoreductase	LIC_13257			1.00309	-0.635819	23.5923	22.9836	23.1862	24.0641	22.2845	22.2131	23.2821	23.106	22.5313	22.4416	23.422	22.888
Q72M40	Q72M40_LEPIC	Uncharacterized protein	LIC_13351			2.15028	-0.670154	24.4704	24.2869	24.3802	24.7513	23.9062	23.746	24.1611	24.489	23.9963	23.6009	23.5438	24.0673
Q72M30	Q72M30_LEPIC	Uncharacterized protein	LIC_13361			1.31402	-0.739063	21.9078	21.9308	21.6438	22.2741	20.8358	20.9504	20.9402	21.6329	21.1534	20.4561	21.6531	21.5376
Q72WC6	Q72WC6_LEPIC	LipL21	lipL21			1.38119	-0.910935	25.9449	26.7954	26.5718	26.8611	25.8905	25.2673	24.9245	25.8034	25.2999	25.0035	26.1017	26.1244
Q75FX3	Q75FX3_LEPIC	Methylmalonyl-CoA mutase	mcm2			0.960669	-0.290426	23.4629	23.3679	23.543	23.7741	23.4125	23.1927	23.378	23.5347	23.613	23.1026	23.0435	23.2271
Q72S00	NRDJ_LEPIC	Vitamin B12-dependent ribonucleotide reductase	nrdJ			1.68076	-1.09067	23.2288	23.4345	23.6729	NaN	23.2251	23.4907	22.0629	22.4321	21.9768	22.2208	NaN	22.8667
Q72NX2	Q72NX2_LEPIC	Transcription termination/antitermination protein NusA	nusA			1.15785	-0.541523	24.5136	24.5763	25.0494	24.5922	24.0569	24.2569	23.9221	23.7269	23.7367	23.8723	24.6749	24.2816
Q72TK6	Q72TK6_LEPIC	OppA	oppA			0.782925	-0.291505	23.1272	22.7362	22.6377	22.7087	22.7769	22.531	23.0369	22.8664	22.5388	22.8918	22.4341	22.1791
P62414	PGK_LEPIC	Phosphoglycerate kinase	pgk			0.440663	-0.135182	23.9048	23.5638	23.467	23.3717	23.5502	23.2888	23.3384	23.5769	23.5228	23.2236	23.4939	23.5264
Q72QK3	RL9_LEPIC	50S ribosomal protein L9	rplI			1.52236	-0.597338	22.8838	22.8584	23.2842	23.4909	23.144	22.7267	22.8573	23.3124	22.8506	22.3779	22.6822	22.2172
Q72PM2	Q72PM2_LEPIC	30S ribosomal protein S1	rpsA			0.110831	0.0309486	25.2856	25.2443	25.0293	25.2355	25.1164	25.1017	25.1848	24.7638	25.0089	25.1788	25.3504	25.3803
Q72QK0	RS6_LEPIC	30S ribosomal protein S6	rpsF			0.159062	0.0614123	25.1621	25.4479	25.4046	25.8555	25.7029	25.4611	25.7924	25.8422	25.5481	25.5119	25.6155	25.4403
P61703	SYA_LEPIC	Alanine--tRNA ligase	alaS			0.403555	-0.179044	26.3772	25.9605	26.1065	26.2566	25.7564	25.9931	25.4404	26.0332	26.0552	25.509	26.3274	26.0931
P61524	ASSY_LEPIC	Argininosuccinate synthase	argG			0.682403	-0.287665	24.8963	24.8338	25.0184	25.0315	24.1578	24.3272	24.6391	24.7538	24.6141	24.1448	25.0962	24.7741
Q72QK5	SYD_LEPIC	Aspartate--tRNA ligase	aspS			0.87891	-0.396171	24.9398	24.8921	25.18	24.872	24.3211	24.4539	24.5426	24.5773	24.4492	24.0359	25.0357	24.7784
Q72QU2	CLPB_LEPIC	Chaperone protein ClpB	clpB			0.857215	0.538443	22.298	21.0059	21.4498	21.4333	21.2073	22.137	22.4129	22.9139	21.7676	21.8519	22.2921	22.4291
Q72WD5	Q72WD5_LEPIC	Beta sliding clamp	dnaN			0.599885	-0.265177	25.1829	24.6964	24.4741	24.5596	24.3427	24.4107	24.8606	24.4958	24.5613	24.5608	NaN	24.2671
Q72QM3	Q72QM3_LEPIC	Glyceraldehyde-3-phosphate dehydrogenase	gapA			0.0107891	-0.00424099	26.3736	26.7698	26.3321	26.3819	26.426	26.146	26.7024	26.4374	26.3766	26.5646	26.6313	26.2679
Q72NK5	Q72NK5_LEPIC	Citrate synthase	gltA			1.51583	-0.557091	25.0916	25.4155	24.983	24.5321	24.7128	24.7587	24.009	23.5974	24.3558	24.6487	24.481	24.3084
Q72WD1	Q72WD1_LEPIC	DNA gyrase subunit A	gyrA			2.1803	-0.315658	24.5271	24.3823	24.2446	24.3436	23.5064	24.0467	23.9288	24.0266	24.036	23.9789	24.2075	24.0126
Q72RL9	LEU1_LEPIC	2-isopropylmalate synthase	leuA			1.83497	-0.809826	24.1707	23.8165	24.2687	24.1194	23.3612	23.3839	23.2849	22.9703	23.3055	22.6884	23.7284	23.4138
Q72W73	Q72W73_LEPIC	DUF2147 domain-containing protein	LIC_10064			1.39845	1.13383	26.3506	26.3574	26.1783	NaN	27.4895	27.9396	27.6701	28.0168	28.1317	27.8904	26.9985	26.6964
Q72W46	Q72W46_LEPIC	Long-chain-fatty-acid CoA ligase	LIC_10094			0.0722009	-0.0819683	21.7727	21.8425	22.4258	NaN	21.862	21.9156	NaN	NaN	22.1097	22.4106	NaN	21.2748
Q72VK7	Q72VK7_LEPIC	NAD(P) transhydrogenase subunit beta	LIC_10290			1.06207	-0.648912	26.4664	27.0147	27.1775	27.3405	26.1176	25.8687	25.3751	25.3059	25.8564	25.9751	26.8569	26.715
Q72V51	Q72V51_LEPIC	Glycosyltransferase	LIC_10452			0.508039	0.819612	22.8908	21.1383	23.2961	24.1109	23.7097	22.7295	24.3839	24.6052	23.7153	24.759	23.2901	22.9501
Q72US4	Q72US4_LEPIC	Acyl-CoA dehydrogenase	LIC_10583			0.0181264	0.0222745	22.5578	23.2689	23.7045	24.2291	23.557	23.3479	23.8625	23.6735	23.9332	22.9831	23.7252	23.208
Q72UQ7	Q72UQ7_LEPIC	Fatty acid synthase subunit beta	LIC_10600			0.503039	-0.212329	26.7712	26.5568	27.0888	27.0989	26.9233	26.606	27.2583	27.119	26.7903	27.0059	26.4717	26.3984
Q72TY7	Q72TY7_LEPIC	Cytochrome c domain-containing protein	LIC_10877			1.57644	-0.749218	25.1346	25.0788	24.7307	25.0629	25.0254	24.2694	24.4546	24.4371	24.4068	23.5698	24.3467	24.6868
Q72RR8	Q72RR8_LEPIC	Alkylglycerone-phosphate synthase	LIC_11674			0.738198	-0.389481	23.4786	22.6262	22.9432	23.5298	23.2377	23.2321	23.7672	23.9673	22.6517	22.7087	22.5064	23.1531
Q72RN6	Q72RN6_LEPIC	Histidine kinase response regulator hybrid protein	LIC_11709			2.38396	-0.553635	24.6819	24.7114	24.2257	24.6917	23.5731	23.6059	23.3491	23.4233	24.0558	24.0184	23.924	24.0979
Q72QN8	Q72QN8_LEPIC	Uncharacterized protein	LIC_12075			0.254305	0.245305	22.7685	22.857	23.0768	23.0878	22.9649	22.7842	23.9571	23.888	23.8153	23.8891	22.379	22.6879
Q72QE6	Q72QE6_LEPIC	Alcohol dehydrogenase	LIC_12166			0.355255	0.155491	23.9881	24.5826	24.4356	24.8585	24.4632	24.5512	24.7975	24.5365	24.7281	24.685	24.5489	24.5247
Q72QB4	Q72QB4_LEPIC	Aminotransferase	LIC_12198			0.138711	0.0457048	25.8766	25.9327	25.7895	26.0944	25.6182	26.0293	26.0182	25.8728	25.9418	25.7345	25.9461	26.2535
Q72QB3	Q72QB3_LEPIC	UDP-glucose 4-epimerase	LIC_12199			1.19359	-0.484286	24.2351	23.6357	23.6908	24.2475	23.6129	23.6639	23.2129	22.806	23.1843	23.3009	23.6586	23.7282
Q72PX8	Q72PX8_LEPIC	Uncharacterized protein	LIC_12339			1.21545	1.04499	20.6398	20.257	20.5366	20.6048	24.3981	25.1882	25.3427	24.7091	21.5927	22.7146	21.3529	20.5579
Q72PL1	Q72PL1_LEPIC	Uncharacterized protein	LIC_12460			0.249899	0.160371	24.3259	24.7689	24.3535	24.2241	24.5934	24.5231	24.8637	24.8733	24.0634	25.1136	24.3487	24.7881
Q72P55	Q72P55_LEPIC	Uncharacterized protein	LIC_12621			1.03466	1.05679	21.5811	22.2377	22.6435	22.9467	24.0678	23.9477	24.0318	23.9568	23.7508	24.4722	22.5225	22.8907
Q72NU9	Q72NU9_LEPIC	TPR_REGION domain-containing protein	LIC_12730			0.999237	-0.319267	24.1533	24.4673	24.5868	24.8835	23.9217	23.9162	24.3831	24.531	24.1955	24.0227	24.2992	24.2964
Q72M44	Q72M44_LEPIC	DNA topoisomerase (ATP-hydrolyzing)	LIC_13347			0.491594	-0.212156	21.7702	21.8019	21.5039	21.9799	22.2837	22.0655	21.9745	22.2186	21.7182	21.9461	21.3373	21.2056
Q72LT0	Q72LT0_LEPIC	Ferredoxin--NADP reductase	LIC_13470			0.53976	-0.239142	21.8735	22.4974	22.0598	21.8999	22.2679	22.0193	22.5161	22.3833	22.0375	22.1498	21.5863	21.6004
Q75FI4	Q75FI4_LEPIC	Rubrerythrin domain-containing protein	LIC_20205			1.31794	-0.934396	24.4925	24.2271	24.7799	24.3997	24.2898	24.1856	23.463	23.4827	23.3777	24.4515	22.712	23.6203
Q72MX9	Q72MX9_LEPIC	LipL36	lipL36			0.430663	-0.283475	23.0766	23.0183	22.4228	23.5207	23.3882	22.9171	23.5442	23.514	22.9337	22.8692	22.1658	22.9358
Q72MD8	LNT2_LEPIC	Apolipoprotein N-acyltransferase 2	lnt2			1.73174	-0.668952	25.3407	25.0841	25.4053	25.3935	24.2395	24.4681	24.2473	24.2319	24.5967	24.1341	25.0723	24.7447
Q72R38	SYK_LEPIC	Lysine--tRNA ligase	lysS			1.48815	-0.639234	23.9853	24.1856	24.1589	24.1865	23.2823	23.6773	23.593	23.6382	23.5192	23.0767	24.1099	23.2536
Q72TF6	Q72TF6_LEPIC	Poly(A) polymerase I	pcnB			0.189799	-0.168175	24.0134	24.0515	23.3042	24.6368	23.5274	23.7507	24.1916	24.3264	23.9473	23.3713	24.3768	23.6379
Q72NH8	RS5_LEPIC	30S ribosomal protein S5	rpsE			0.682674	-0.240471	25.601	25.9954	25.7004	26.2806	25.9228	26.0797	26.1293	25.8205	25.483	25.6503	25.6398	25.8424
Q72PJ5	Q72PJ5_LEPIC	Dihydrolipoyllysine-residue succinyltransferase component of 2-oxoglutarate dehydrogenase complex	sucB			0.0394464	-0.0242281	24.299	24.5179	24.8576	23.8891	24.2925	24.6955	24.2324	23.946	24.2608	24.3619	24.2931	24.5509
Q72U75	Q72U75_LEPIC	Flagellar filament sheath protein	flaA-2			0.699189	0.230301	25.3242	25.6474	25.6634	25.4733	25.6847	25.4497	25.9781	25.8331	25.7735	26.142	25.5824	25.5316
Q72R59	FLAB_LEPIC	Flagellar filament 35 kDa core protein	flaB			1.56276	0.387739	23.6795	24.0088	23.6861	23.9968	24.1899	24.0935	24.2106	24.3147	24.3489	24.4153	24.1742	23.9838
Q72VY3	FUMC_LEPIC	Fumarate hydratase class II	fumC			0.050879	-0.0461826	23.8361	24.6044	24.0309	23.4409	24.1902	24.0108	25.2541	23.5615	23.5023	24.2972	23.6533	24.2749
P61436	CH10_LEPIC	10 kDa chaperonin	groS			1.67749	1.841	24.5174	23.2245	23.2467	22.0955	26.04	25.5932	25.9096	25.6304	25.5651	25.7805	24.5858	24.5167
Q72M43	Q72M43_LEPIC	DNA topoisomerase (ATP-hydrolyzing)	gyrB			0.0741627	0.0541635	25.316	25.0499	24.9142	25.974	25.1752	24.9977	25.6538	25.9496	25.4447	25.0763	25.6236	25.3262
Q72RC4	LEUC_LEPIC	3-isopropylmalate dehydratase large subunit	leuC			0.673194	0.403354	25.1749	24.3959	24.1585	25.0346	25.158	24.9675	25.126	25.3153	25.2506	24.6412	25.1908	25.2947
Q72U89	Q72U89_LEPIC	Uncharacterized protein	LIC_10772			1.49721	-0.548779	24.0908	24.1168	24.0666	24.7236	23.8127	23.72	24.0529	24.1442	23.5043	23.8521	23.9498	23.4964
Q72QY9	Q72QY9_LEPIC	Uncharacterized protein	LIC_11966			0.0795849	-0.0472045	25.4753	25.3975	25.0015	25.0892	25.3241	25.1654	25.1779	25.3334	25.2936	25.3872	24.6609	25.4331
Q75FE4	Q75FE4_LEPIC	Peptidoglycan-associated cytoplasmic membrane protein	LIC_20250			0.264449	-0.291816	22.8783	22.7827	23.0213	23.1757	23.2337	23.1889	23.6326	23.4715	23.1982	23.6095	22.2238	21.6592
Q72NM1	Q72NM1_LEPIC	Serine protease MucD	mucD			0.569588	0.193572	26.1601	26.2733	26.4788	26.6777	25.931	26.1343	26.2972	26.5425	26.4474	26.8799	26.3917	26.6453
Q72TP4	Q72TP4_LEPIC	Outer membrane protein	ompL1			1.29116	-0.581412	26.1822	26.2975	26.7756	27.1596	25.9049	25.8239	25.9277	26.3525	25.9482	26.1765	26.1311	25.8334
Q72NH3	RL5_LEPIC	50S ribosomal protein L5	rplE			0.141155	-0.134075	26.2812	25.2261	25.1723	25.1952	26.1707	25.5163	24.3608	24.6287	25.9303	24.8221	25.1284	25.4577
Q72U14	RS2_LEPIC	30S ribosomal protein S2	rpsB			0.0326849	0.0438128	25.7428	25.729	24.4046	24.5156	25.8254	25.2267	25.7213	26.1319	25.6328	25.1772	24.357	25.4003
Q72PK6	SYT_LEPIC	Threonine--tRNA ligase	thrS			0.960268	-0.423412	24.8941	24.906	24.7889	24.6871	24.4237	24.7016	24.738	24.6019	24.2329	23.8871	24.5459	24.9165
Q72U13	EFTS_LEPIC	Elongation factor Ts	tsf			0.588896	0.272682	22.6435	22.4253	22.5667	23.1234	23.5772	23.125	23.057	23.0696	23.103	23.0993	NaN	22.6848
Q72S69	Q72S69_LEPIC	Acetyl-CoA carboxylase alpha subunit	accA2			0.460838	-0.234461	25.7927	25.8822	26.0149	26.6183	25.3593	25.5062	26.0137	25.9295	25.7787	25.5874	26.2205	25.7837
Q72VT8	Q72VT8_LEPIC	Cytochrome c oxidase subunit 2	cyoA			1.62275	-0.326998	26.6399	26.7598	26.6753	26.8322	26.664	26.2194	26.5213	26.5356	26.5109	26.1032	26.4597	26.5254
Q72M72	Q72M72_LEPIC	Fatty acid synthase subunit beta	fas1			0.147621	-0.0678225	24.8022	25.0755	25.1409	25.2509	25.3525	25.1229	25.2032	24.6232	25.2312	25.2736	24.7172	24.7762
Q72Q29	HPPA_LEPIC	Putative K(+)-stimulated pyrophosphate-energized sodium pump	hppA			0.189314	-0.0614491	24.0411	23.9552	24.0347	23.6329	24.1843	24.0628	23.7142	23.7184	23.7723	23.7734	24.1045	23.7678
Q72TK9	Q72TK9_LEPIC	Uncharacterized protein	LIC_11009			0.927551	0.285159	25.7973	25.7636	25.8454	25.8361	26.4127	26.3521	26.4509	26.433	25.9489	26.4301	25.7389	26.2652
Q72S54	Q72S54_LEPIC	Flagellin	LIC_11532			0.250442	-0.300411	22.6822	NaN	23.1543	23.0272	22.3435	22.4618	22.6142	22.1954	23.2381	23.2805	21.5906	22.5074
Q72PM3	Q72PM3_LEPIC	Uncharacterized protein	LIC_12446			0.344278	0.24545	22.9264	22.4453	22.7811	23.8485	23.4279	22.8687	23.9182	23.6786	23.2335	23.4072	23.133	23.2094
Q72M74	Q72M74_LEPIC	ABC transporter, ATP-binding protein	LIC_13316			0.0685184	-0.0307899	25.5486	25.4921	25.8207	25.9339	25.5419	25.7855	25.8062	25.6625	25.5702	25.4164	25.9827	25.7028
Q72RF4	Q72RF4_LEPIC	DNA helicase	recG			0.202015	-0.152477	25.0289	24.5667	25.0095	24.5929	24.5084	24.5268	23.8822	23.8547	24.4087	23.9972	25.0459	25.1364
Q72P40	Q72P40_LEPIC	Transcription termination factor Rho	rho			0.4917	0.121631	25.4224	25.3881	25.566	25.4837	26.0536	25.7367	25.9662	25.6406	25.4604	25.8797	25.5999	25.4066
Q72NI0	RL15_LEPIC	50S ribosomal protein L15	rplO			0.238256	0.0897522	24.2589	24.5625	24.4509	24.3932	25.0787	24.76	24.6698	24.8855	24.9092	24.3849	24.2802	24.4502
Q72UA5	RS7_LEPIC	30S ribosomal protein S7	rpsG			0.104511	-0.0601463	26.7133	27.1827	27.4916	27.2286	27.1576	26.6335	26.7838	26.7136	27.1891	26.7261	27.3769	27.0835
Q72NI5	RS13_LEPIC	30S ribosomal protein S13	rpsM			0.125866	0.0435085	25.8153	25.5109	25.5142	25.8131	25.9168	25.5842	25.6046	25.4622	25.7291	25.4307	25.808	25.8597
Q72PJ7	ODO1_LEPIC	2-oxoglutarate dehydrogenase E1 component	sucA			0.731471	-0.665716	25.2046	25.1563	24.8406	24.8864	24.3234	24.2888	24.5878	24.3126	23.2047	24.7073	24.2527	25.2603
Q75FU8	SAHH_LEPIC	Adenosylhomocysteinase	ahcY			0.568872	-0.305669	24.669	24.0979	24.0358	24.655	24.6549	24.2397	24.5121	24.4427	24.5632	24.0693	23.713	23.8895
Q72T03	Q72T03_LEPIC	Peroxiredoxin	ahpC			0.745136	-0.229932	27.5764	27.8138	27.7819	28.1384	27.3608	27.2042	27.748	27.4621	27.5467	27.5004	27.8843	27.4594
Q72NF1	CARB_LEPIC	Carbamoyl-phosphate synthase large chain	carB			0.176652	-0.113189	23.5398	23.4373	23.6192	23.5603	22.7486	NaN	22.4133	23.1564	NaN	23.2503	23.9927	23.0348
Q72RV8	Q72RV8_LEPIC	Long-chain-fatty-acid CoA ligase	fadD			0.284132	-0.166346	25.6483	25.7755	25.92	26.4984	25.5227	25.7177	26.0469	26.0487	25.6073	25.4658	25.9724	26.1314
Q72U74	Q72U74_LEPIC	Flagellar filament sheath protein	flaA-1			1.46953	0.234369	27.8541	27.8057	27.7977	28.1022	28.049	27.9091	28.1312	28.2174	28.1361	28.0395	28.0711	28.2505
Q72WC8	Q72WC8_LEPIC	Putative lipoprotein	LIC_10009			0.0801178	-0.0435271	23.0289	22.8784	22.153	22.7081	22.9187	22.7483	22.248	22.1852	22.7471	22.5549	22.6069	22.6854
Q72SC6	Q72SC6_LEPIC	Outer membrane protein, porin superfamily	LIC_11458			0.0184715	-0.0127001	23.5665	23.6541	23.2855	22.7181	23.3611	23.5101	23.2027	23.4353	23.3594	23.0412	23.2581	23.5146
Q72S68	Q72S68_LEPIC	Biotin carboxyl carrier protein of acetyl-CoA carboxylase	LIC_11518			0.444093	0.20902	24.0683	23.6338	23.4967	23.7423	23.5409	23.8066	23.6728	24.1304	24.0244	23.5515	23.831	24.3703
Q72PA0	Q72PA0_LEPIC	Cytoplasmic membrane protein	LIC_12575			1.12335	-0.399329	24.9922	25.0246	24.9833	25.1055	24.3746	24.5835	24.9147	25.0623	24.6396	24.1065	24.932	24.8301
Q72SC8	Q72SC8_LEPIC	LipL31	lipL31			0.380426	0.322878	23.7261	23.5337	23.2847	23.8219	24.8739	24.3142	24.7689	24.5694	24.2231	24.7486	23.2191	23.4672
P61975	MDH_LEPIC	Malate dehydrogenase	mdh			0.107308	0.18939	23.729	23.9067	24.0024	21.6575	24.2149	23.6371	23.9496	23.6369	23.8523	24.2917	23.0149	22.8942
Q72NG4	RL2_LEPIC	50S ribosomal protein L2	rplB			0.0759065	-0.0421987	26.3264	26.415	26.1746	26.8486	26.3732	26.3476	26.462	26.5792	26.3459	26.0326	26.5724	26.645
Q72NG7	RS3_LEPIC	30S ribosomal protein S3	rpsC			0.853891	0.682055	23.259	23.1661	22.1755	23.743	24.5423	24.3022	24.2984	24.2826	24.0327	24.0588	23.087	23.8934
Q72VF8	Q72VF8_LEPIC	Hemolysin B	tlyB			1.01586	-0.373169	24.5238	24.7846	24.6354	24.7257	24.5601	24.3833	24.3865	24.5204	24.3168	23.7917	24.6435	24.4247
Q72M90	Q72M90_LEPIC	3-hydroxyacyl-CoA dehydrogenase	fadB			1.72144	-0.486278	26.8758	27.0424	26.9543	27.383	26.771	26.6497	26.8495	26.7001	26.2938	26.7732	26.5601	26.6834
Q72R32	Q72R32_LEPIC	Inosine-5-monophosphate dehydrogenase	guaB			0.400901	-0.120267	25.832	25.9261	26.0036	26.2926	25.6516	25.7842	26.1561	26.1901	25.8947	26.1383	25.778	25.7624
Q72RK6	Q72RK6_LEPIC	Uncharacterized protein	LIC_11739			1.60781	-0.611684	25.1212	24.9039	24.9366	25.0974	24.0906	24.2266	24.1936	24.4969	24.4111	23.8789	24.8362	24.4863
Q72SM0	Q72SM0_LEPIC	MaoC	maoC			1.45013	-0.515522	26.3589	26.7804	26.6458	26.9118	25.5973	25.7989	25.8727	25.778	25.9095	25.8948	26.4668	26.3638
Q72V70	Q72V70_LEPIC	ATP-dependent zinc metalloprotease FtsH	ftsH			0.136039	-0.121599	25.4686	25.5144	25.4077	24.3863	25.3104	25.1931	24.6647	24.2771	24.8953	24.5846	25.3869	25.4239
Q72MR9	Q72MR9_LEPIC	Uncharacterized protein	LIC_13123			1.32074	-0.13743	24.735	24.6061	24.7624	24.7976	24.7662	24.5188	24.8573	24.8079	24.6452	24.6529	24.5054	24.5479
Q72M76	Q72M76_LEPIC	ABC_transp_aux domain-containing protein	LIC_13314			0.216638	0.149172	21.945	22.1239	22.068	22.0551	23.0761	22.8022	23.0342	23.0378	21.977	23.0131	21.9049	21.8939
P61540	RPOD_LEPIC	RNA polymerase sigma factor RpoD	rpoD			0.0950772	-0.0702639	25.6502	25.9357	26.0783	26.1186	26.0487	25.9926	25.6369	25.8556	25.1724	25.9403	26.3321	26.0569
Q72VD7	Q72VD7_LEPIC	Electron transport flavoprotein beta subunit	etfB2			0.420037	0.309133	25.1754	25.9907	25.6237	25.742	26.4254	26.3274	26.5591	26.3249	26.4496	26.3972	25.44	25.4814
Q72QS7	Q72QS7_LEPIC	Catalase	katE			2.73959	-0.212184	25.815	25.9172	25.7885	25.8599	25.0608	25.1822	25.2662	25.3123	25.5624	25.7005	25.6266	25.6423
Q72PZ1	Q72PZ1_LEPIC	Non-specific serine/threonine protein kinase	LIC_12324			0.0437069	0.0195432	24.4767	24.5003	24.598	24.5358	24.0239	24.1608	23.8717	24.4785	24.2224	24.4749	24.5301	24.9617
Q72PW0	Q72PW0_LEPIC	Elongation factor EF-G	LIC_12357			0.19932	-0.095264	26.1131	25.8899	25.9966	26.2848	25.7526	25.6638	25.6763	25.8016	25.9868	25.4991	26.2649	26.1526
Q75G12	Q75G12_LEPIC	F5/8 type C domain-containing protein	LIC_20001			0.262477	-0.100237	25.0701	24.5615	24.896	24.9273	24.5312	24.6394	24.716	24.5877	24.6828	24.5	25.0383	24.8329
G1UB65	G1UB65_LEPIC	Ig-like repeat domain protein 1	ligA			0	NaN	22.879	NaN	NaN	NaN	23.7067	23.7441	22.8069	22.6651	NaN	NaN	NaN	NaN
Q72NI7	RS4_LEPIC	30S ribosomal protein S4	rpsD			0.201782	-0.0824428	27.1512	27.2595	27.181	27.305	26.8843	27.0451	27.077	27.0508	27.1313	26.7046	27.4267	27.3043
Q72QN1	Q72QN1_LEPIC	Cysteine synthase	cysK			0.60107	0.384713	25.6028	26.0499	26.3871	26.9879	26.9684	26.5926	26.7801	27.0547	26.6381	26.8526	26.6099	26.4661
Q72T27	Q72T27_LEPIC	Putative citrate lyase	LIC_11194			2.25358	-0.465323	25.5714	25.5908	25.8031	25.9799	25.4811	25.3987	25.1651	25.4164	25.3746	25.3498	25.1666	25.1929
Q72S95	Q72S95_LEPIC	Uncharacterized protein	LIC_11489			0.353491	0.0608683	23.9783	24.0612	23.821	23.8521	24.2078	24.1147	24.3981	24.5739	24.0348	24.0641	23.8465	24.0107
Q72S55	Q72S55_LEPIC	Flagellin	LIC_11531			0.986236	-0.233595	28.2752	28.279	28.2309	28.4756	28.1587	27.8682	28.0332	28.3143	28.2462	27.8483	28.2861	27.9458
Q72R60	Q72R60_LEPIC	Uncharacterized protein	LIC_11888			1.33128	1.89737	21.15	20.6781	NaN	21.2098	25.4422	25.2092	25.4238	25.1177	23.1414	24.5009	22.161	21.8367
Q72Q79	Q72Q79_LEPIC	Fructose-bisphosphate aldolase	LIC_12233			0.546568	-0.251442	27.2368	26.9459	27.2681	27.4386	26.7833	26.823	26.9901	27.0201	26.6587	26.6345	27.3262	27.2643
Q72M89	Q72M89_LEPIC	3-ketoacyl-CoA thiolase	LIC_13301			0.160839	-0.0833125	25.3457	25.2948	25.5003	25.9391	25.8709	25.6885	26.0162	26.0321	25.7063	25.6302	25.2385	25.1717
Q72V39	Q72V39_LEPIC	Ig-like repeat domain protein 3	ligB			0	NaN	24.132	23.8613	23.9187	24.4819	25.5008	25.6555	26.3889	26.3909	NaN	NaN	NaN	NaN
Q72NX7	PNP_LEPIC	Polyribonucleotide nucleotidyltransferase	pnp			1.21573	0.331515	25.733	25.2697	25.8838	25.8049	26.1731	26.0255	26.2445	26.1355	26.0797	26.0708	25.9189	25.9479
Q72R08	SECA_LEPIC	Protein translocase subunit SecA	secA			1.69204	-0.456825	25.137	25.1153	24.8956	25.1629	24.7504	24.5816	24.6956	24.8361	24.6433	24.2406	24.7764	24.8232
Q72TA6	Q72TA6_LEPIC	Thiosulfate sulfurtransferase	sseA			0.655843	0.220111	25.1139	25.3079	25.3812	25.7654	25.37	25.4552	25.5576	25.7414	25.4549	25.474	25.7614	25.7587
Q72ME4	Q72ME4_LEPIC	Isocitrate dehydrogenase [NADP]	icdA			0.561381	-0.265502	26.5865	26.5361	26.6768	26.3398	26.7405	26.2703	26.2341	26.2287	26.5898	26.6284	25.7538	26.1051
Q72VI3	Q72VI3_LEPIC	Uncharacterized protein	LIC_10314			0.83938	1.31662	20.8634	21.3838	22.7529	21.4511	24.5271	23.9274	24.8023	24.0666	23.555	24.5323	21.7104	21.92
Q72N29	Q72N29_LEPIC	Acyl-CoA dehydrogenase	LIC_13009			0.453581	-0.129429	27.0604	26.7975	26.7056	26.6954	26.9796	26.724	26.4554	26.0695	26.8277	26.4056	26.7907	26.7171
Q72NB4	Q72NB4_LEPIC	Methyl-accepting chemotaxis protein	mcpA			0.157984	-0.139662	25.5812	25.7372	25.4683	24.4607	25.487	25.2213	23.9131	23.6989	24.6829	25.4428	25.1337	25.4294
Q72VY8	YIDC_LEPIC	Membrane protein insertase YidC	yidC			0.433313	0.634975	23.6594	23.8918	24.2688	21.4551	24.4908	24.3242	24.2466	22.379	24.2782	24.1753	23.6672	23.6942
Q75FE5	Q75FE5_LEPIC	Aconitate hydratase A	acnA			2.00513	0.664426	23.5622	23.5424	23.3542	23.6407	24.4823	24.3102	24.6085	24.6375	24.342	24.5916	23.9077	23.9161
Q72PR0	Q72PR0_LEPIC	Putative glutamine synthetase protein	glnA			0.581595	-0.512764	24.8068	25.6129	24.8991	26.4199	25.0949	25.1012	25.9388	25.914	25.1377	25.0619	25.0952	24.3928
Q72U73	Q72U73_LEPIC	Transcription elongation factor GreA	greA			0.696724	-0.324009	26.3571	26.2691	26.6346	26.6058	26.0408	26.0468	25.7889	26.052	25.6823	25.9052	26.4764	26.5068
Q72UV6	Q72UV6_LEPIC	Uncharacterized protein	LIC_10551			0.323589	0.177734	24.824	24.6336	24.4056	24.2738	24.9474	24.6854	24.2638	24.2547	24.5777	25.2363	24.2879	24.7459
Q72RG3	Q72RG3_LEPIC	Thioredoxin domain-containing protein	LIC_11782			0.418695	0.251319	25.2641	25.0426	24.7966	24.857	25.8122	25.4477	25.5236	25.7465	25.4635	25.8079	24.7144	24.9798
Q72RA0	Q72RA0_LEPIC	Uncharacterized protein	LIC_11848			0.571957	0.471787	27.5275	27.2601	27.4605	26.4623	27.9496	27.741	28.0741	27.871	27.6535	28.4314	26.9819	27.5309
Q72Q63	Q72Q63_LEPIC	Carboxy-terminal processing protease	LIC_12250			2.56887	-0.489563	24.4373	24.5191	24.5094	24.4912	24.4307	23.9956	23.6904	24.1525	23.834	23.9991	24.2755	23.89
Q72SM5	METK_LEPIC	S-adenosylmethionine synthase	metK			0.483531	0.17601	25.7415	25.9061	25.5225	25.6449	26.1905	26.076	26.3068	26.2153	26.1098	26.1408	25.5696	25.6989
Q72R58	Q72R58_LEPIC	Flagellin	LIC_11890			0.881294	0.408252	28.6078	28.144	27.85	28.332	28.6966	28.4635	28.5866	28.7264	28.7568	29.0749	28.3707	28.3643
Q72PD3	Q72PD3_LEPIC	Protein translocase subunit SecD	secD			0.476658	-0.128639	25.779	26.1196	26.0876	26.0431	25.7633	25.803	26.1146	26.0921	25.7458	25.7033	26.1081	25.9576
Q72SU9	Q72SU9_LEPIC	Uncharacterized protein	LIC_11274			0.0876618	0.01864	26.1958	26.168	26.3055	26.4187	26.0768	26.071	26.4191	26.4961	26.1559	26.288	26.3111	26.4075
Q72NI8	RPOA_LEPIC	DNA-directed RNA polymerase subunit alpha	rpoA			1.27061	0.463064	26.4788	26.6453	26.534	26.9805	27.18	26.9959	27.4604	26.9593	27.4145	27.3611	26.9421	26.7732
Q72NX3	IF2_LEPIC	Translation initiation factor IF-2	infB			0.900149	-0.455909	27.53	27.0488	26.8488	27.4443	26.8536	26.6543	26.9476	26.8597	27.0739	26.2493	27.0814	26.6436
Q72VV5	Q72VV5_LEPIC	Peptidoglycan associated cytoplasmic membrane protein	LIC_10191			0.450351	0.22224	27.593	27.8982	27.9689	27.2989	28.1881	27.9826	28.4787	28.3499	27.978	28.3353	27.6998	27.6347
Q72SW4	Q72SW4_LEPIC	MreB	mreB			0.338867	-0.0988278	27.6422	27.6034	27.8223	27.9146	27.2917	27.4961	27.8159	27.7891	27.516	27.4347	27.8318	27.8048
Q72SY1	ATPA_LEPIC	ATP synthase subunit alpha	atpA			1.50044	0.26896	27.3459	27.2772	27.2978	27.5941	27.8176	27.6295	28.1676	28.0002	27.6433	27.8165	27.5147	27.6163
Q72TZ0	Q72TZ0_LEPIC	Molybdopterin oxidoreductase	LIC_10874			1.27378	-0.283448	25.9166	26.2764	26.2488	26.252	26.6822	26.26	26.3972	26.2872	25.8657	25.6701	26.0057	26.0185
Q72R63	Q72R63_LEPIC	Putative lipoprotein	LIC_11885			0.679487	0.387563	24.6969	24.7599	24.8182	25.1868	25.7997	25.5278	25.7662	25.8361	25.5088	25.8188	24.6959	24.9885
Q75G29	Q75G29_LEPIC	Uncharacterized protein	LIC_20035			0.119279	0.130569	23.1885	23.4206	23.2646	23.2982	24.138	23.9957	24.1377	24.1565	23.8458	24.3437	22.6042	22.9003
Q72SM7	Q72SM7_LEPIC	LipL32	lipL32			1.17993	0.738489	28.3389	28.6847	28.6848	28.83	21.8889	20.6096	20.4785	20.3873	29.5961	30.1295	28.6981	29.0687
Q72PA2	SUCC_LEPIC	Succinate--CoA ligase [ADP-forming] subunit beta	sucC			0.813053	0.236571	25.3949	25.6716	25.6623	25.881	26.2534	26.0126	26.2586	26.1743	25.943	26.1587	25.7778	25.6767
P61442	DNAK_LEPIC	Chaperone protein DnaK	dnaK			0.518036	0.109033	25.8628	25.7386	25.7579	26.1058	26.032	25.7974	26.1069	26.1312	26.0214	26.0177	26.0294	25.8327
Q72RU5	Q72RU5_LEPIC	LipL45	LIC_11643			0.181731	-0.21368	24.9767	25.0329	25.3577	24.9621	25.755	25.4019	25.9857	25.8575	25.189	25.9943	24.0719	24.2195
Q72NN7	Q72NN7_LEPIC	Acetyl-CoA acetyltransferase	LIC_12795			0.0155044	0.0139599	26.6238	26.6859	26.9136	26.2304	26.7519	26.717	26.9822	26.7398	26.6349	27.3867	26.2279	26.2602
Q72W91	Q72W91_LEPIC	Proton-translocating transhydrogenase, subunit alpha part 1	pntA			1.17609	1.0599	22.9583	23.1622	23.0847	23.4413	25.5591	25.0542	25.478	24.5941	24.6553	25.3057	23.2987	23.6263
Q72QV6	Q72QV6_LEPIC	Succinate dehydrogenase flavoprotein subunit	sdhA			2.14248	0.413331	26.0442	25.8984	25.708	25.6438	26.2836	26.4292	25.996	26.1325	26.373	26.2144	26.139	26.2214
Q75FY7	Q75FY7_LEPIC	HtpG	htpG			0.0334784	-0.0200191	24.3433	24.8314	24.638	24.6756	25.2529	24.9239	25.0976	24.5223	24.64	25.0846	24.253	24.4307
Q72MY9	Q72MY9_LEPIC	Uncharacterized protein	LIC_13050			1.58099	1.41072	25.4205	25.291	25.0363	25.0107	27.1571	27.2344	27.3441	27.0701	27.0505	27.6873	25.614	26.0496
Q72SX9	ATPB_LEPIC	ATP synthase subunit beta	atpD			0.0222621	0.010972	27.933	28.206	28.5251	28.6676	28.5745	28.4637	28.6688	28.6591	28.303	28.4295	28.3629	28.28
Q72VM5	EFG_LEPIC	Elongation factor G	fusA			0.696759	-0.258374	27.3798	27.1385	27.2145	27.3655	27.1953	27.0407	27.3839	27.3193	27.1842	26.5139	27.1108	27.2559
Q72NF9	EFTU_LEPIC	Elongation factor Tu	tuf			1.64531	0.507902	28.3347	28.388	28.2175	28.1889	29.003	28.8258	29.1578	28.9426	28.9637	29.1286	28.4094	28.6589
Q72NY4	Q72NY4_LEPIC	Glutamate synthase (NADPH) alpha chain	LIC_12694			0.107615	-0.037693	26.7767	27.1173	26.8569	26.8054	26.605	26.6034	26.7335	26.5688	26.9192	26.5445	26.9882	26.9536
P61438	CH60_LEPIC	60 kDa chaperonin	groL			0.824296	0.58038	28.1934	27.9143	27.7879	28.1452	29.1859	29.1057	29.221	29.0672	29.0592	29.279	27.9413	28.0829
Q72TL5	Q72TL5_LEPIC	LipL71	lipL71			0.941086	-0.205014	28.3089	28.3504	28.2507	28.2728	28.1743	28.2486	28.1137	28.1206	28.113	28.3624	28.0551	27.8323
Q72UA8	RPOB_LEPIC	DNA-directed RNA polymerase subunit beta	rpoB			0.842976	0.129688	28.5702	28.3326	28.2834	28.341	28.5474	28.44	28.5314	28.5323	28.5294	28.3872	28.5827	28.5466
Q72UA7	RPOC_LEPIC	DNA-directed RNA polymerase subunit beta	rpoC			0.0451992	-0.0134487	28.5941	28.5483	28.619	28.845	28.4638	28.4681	28.7624	28.8651	28.5381	28.4883	28.8442	28.682

## Sheet: LipL32
Accession	UniProt	Description	Gene	lipL32: Significant FDR (0.01)	lipL32: Significant FDR (0.05)	lipL32: -Log(P-value)	lipL32: Log2(foldChange)	Mol. weight [kDa]	Cas9_A	Cas9_B	Cas9_C	Cas9_D	lipL32_A	lipL32_B	lipL32_C	lipL32_D	LigAB_A	LigAB_B	LigAB_C	LigAB_D
Q72W71	Q72W71_LEPIC	Enoyl-Coa hydratase/isomerase family	LIC_10066	+	+	3.86743	-0.629213	28.662	23.3905	23.2757	23.0664	23.1805	22.5516	22.6449	22.5625	22.6372	22.7728	22.2057	22.8862	22.6313
Q72VZ2	Q72VZ2_LEPIC	Uncharacterized protein	LIC_10151	+	+	2.38633	-1.0264	89.334	21.7093	21.266	21.9254	22.268	20.6629	20.5718	20.8675	20.9609	20.969	21.0703	21.9257	NaN
Q72UF8	Q72UF8_LEPIC	Abhydrolase_2 domain-containing protein	LIC_10699	+	+	1.87166	-1.2882	26.05	21.6552	NaN	21.3474	22.2796	20.9391	20.7458	20.0982	20.1071	21.309	20.9958	21.6351	21.6115
Q72TI3	Q72TI3_LEPIC	Aminotransferase	LIC_11038	+	+	1.90922	-1.42718	49.068	23.2086	23.7288	23.8538	24.3522	21.5436	22.1416	23.0367	22.7127	22.72	21.909	23.5761	23.2726
Q72RN7	Q72RN7_LEPIC	Histidine kinase response regulator hybrid protein	LIC_11708	+	+	1.8608	-1.0355	43.37	23.7694	23.6383	23.8397	NaN	22.5666	22.5116	22.3775	23.3988	23.0153	23.0879	23.3477	23.1393
Q72Q87	Q72Q87_LEPIC	DUF4105 domain-containing protein	LIC_12225	+	+	3.03316	-0.738113	77.983	NaN	21.242	NaN	21.2556	NaN	NaN	20.4892	20.5321	NaN	20.5273	21.1766	21.2056
Q72ND9	Q72ND9_LEPIC	Putative lipoprotein	LIC_12895	+	+	1.60574	-1.30106	25.565	23.3705	23.8672	23.067	23.1602	22.3882	22.5757	21.2315	NaN	22.0469	22.8863	22.54	22.8525
Q75G28	Q75G28_LEPIC	ParB	LIC_20021	+	+	3.32432	-0.725923	26.557	22.7761	22.9883	22.7485	22.8973	22.1115	22.2605	22.0078	NaN	22.5188	22.2782	22.676	22.5555
Q75FT7	Q75FT7_LEPIC	Adenylate/guanylate cyclase	LIC_20094	+	+	2.19417	-0.696402	67.045	21.6756	21.8646	21.6016	NaN	21.0013	21.0338	NaN	NaN	20.8396	20.9042	NaN	NaN
Q72NG9	RL29_LEPIC	50S ribosomal protein L29	rpmC	+	+	1.71931	-1.06396	10.958	24.4279	24.6605	25.0092	24.2493	NaN	24.0893	23.1149	23.3641	NaN	NaN	24.55	24.5448
Q72RA8	ARLY_LEPIC	Argininosuccinate lyase	argH	+	+	2.09726	-0.942233	53.352	22.3441	22.023	21.9675	NaN	21.4474	21.4699	20.8579	20.9021	21.3957	21.0579	21.1554	21.3188
Q72MJ9	Q72MJ9_LEPIC	Cholesterol oxidase	choB	+	+	2.53591	-0.519987	126.34	22.3213	22.2973	22.3007	22.1039	21.696	21.7756	NaN	NaN	22.1196	21.8493	NaN	22.4334
Q72N67	Q72N67_LEPIC	Cell division protein FtsA	ftsA	+	+	2.16657	-0.615038	43.8	22.7611	23.2502	22.9336	22.6395	22.3546	22.4569	22.1495	22.1634	22.3539	22.2807	22.9357	22.9177
Q75G04	GSA_LEPIC	Glutamate-1-semialdehyde 2,1-aminomutase	hemL	+	+	2.27042	-2.54866	48.526	23.7268	22.6626	23.8293	23.939	20.765	21.2166	NaN	NaN	20.7257	21.1284	21.8332	22.6437
Q72W17	Q72W17_LEPIC	Uncharacterized protein	LIC_10124	+	+	1.82777	-0.934711	61.989	23.5104	23.2188	23.2376	NaN	22.8415	22.6329	22.021	22.0549	22.6999	22.6649	22.6767	22.8264
Q72VS0	Q72VS0_LEPIC	Uncharacterized protein	LIC_10226	+	+	2.38617	-0.857781	27.252	NaN	22.8353	22.8564	23.3347	21.9824	22.3924	22.0728	22.1563	22.1906	22.3118	23.0836	22.8434
Q72V21	Q72V21_LEPIC	Uncharacterized protein	LIC_10482	+	+	1.75195	-1.27155	22.006	24.1309	22.7987	23.9966	24.6219	22.6232	22.7164	22.4253	22.6969	23.4331	23.0477	23.2676	23.1849
Q72UI5	Q72UI5_LEPIC	Uncharacterized protein	LIC_10672	+	+	6.82534	-2.70053	26.922	24.8026	24.7805	24.8067	24.8563	21.966	22.3109	22.2405	21.9265	24.4513	23.6483	24.7155	24.6577
Q72S72	Q72S72_LEPIC	Uncharacterized protein	LIC_11514	+	+	3.35845	-1.46695	14.251	24.3311	23.7488	24.0655	24.0964	22.3599	23.0546	22.6654	22.2941	23.2708	22.3272	23.3677	23.605
Q72S42	Q72S42_LEPIC	ABC transporter, ATP-binding protein	LIC_11544	+	+	3.12773	-0.873029	26.923	23.2383	23.4923	23.1284	23.0579	22.5339	22.5128	22.1196	22.2585	22.4953	22.2122	22.6652	NaN
Q72QD0	Q72QD0_LEPIC	ABC transporter, ATP-binding protein	LIC_12182	+	+	4.28387	-1.05336	67.317	23.6173	23.586	23.835	23.9905	22.7602	22.7763	22.6721	22.6067	22.9053	22.1032	23.9056	23.3974
Q72PX5	Q72PX5_LEPIC	Export protein	LIC_12342	+	+	3.53224	-0.772176	111.28	23.2474	23.4428	23.1148	23.5352	22.4619	22.5375	22.6485	22.6035	22.6152	22.3553	23.261	23.9174
Q72PS9	Q72PS9_LEPIC	Cyclic nucleotide binding protein	LIC_12388	+	+	2.00827	-0.759187	20.318	NaN	22.6592	23.0882	22.4992	21.7448	22.1031	21.9252	22.1858	22.2749	21.953	22.8767	22.8858
Q75FG7	Q75FG7_LEPIC	Uncharacterized protein	LIC_20222	+	+	2.77364	-0.903593	16.739	22.6362	22.5727	23.1999	23.0171	22.0502	22.0354	21.7358	21.9902	22.5775	22.0619	23.2266	23.0102
Q72VE7	Q72VE7_LEPIC	ABC transporter ATP-binding protein	nosF	+	+	2.48205	1.02061	33.388	21.6701	21.2831	20.8682	21.6847	22.213	22.2435	22.5863	22.5459	21.6727	21.0785	21.3185	21.3944
Q72NT6	Q72NT6_LEPIC	NADH-quinone oxidoreductase subunit C	nuoC	+	+	2.4142	-0.87831	20.599	23.873	23.4969	23.5359	24.0088	22.7026	23.2877	22.7008	22.7102	22.9219	22.6625	23.2973	23.3799
Q72RK5	Q72RK5_LEPIC	Peptide maturation protein	pmbA	+	+	2.59494	-0.796228	48.369	NaN	22.7881	22.3844	22.6294	21.8314	21.7811	21.8007	NaN	22.1166	21.4377	NaN	NaN
Q72PR5	PURL_LEPIC	Phosphoribosylformylglycinamidine synthase subunit PurL	purL	+	+	1.81627	-1.04535	80.33	NaN	22.8046	23.2956	22.4051	21.8278	22.234	21.587	21.5103	22.5417	21.5937	22.961	22.3237
Q72N95	UVRB_LEPIC	UvrABC system protein B	uvrB	+	+	2.4227	-0.776015	75.954	22.8304	22.5606	22.6704	NaN	22.0765	22.1202	21.8256	21.6223	22.0313	21.8583	NaN	NaN
Q72R50	Q72R50_LEPIC	Pyruvate dehydrogenase E1 component subunit beta	acoB	+	+	2.98906	-0.881332	35.744	23.9628	24.151	23.58	24.1554	22.9	23.1801	23.1138	23.1299	22.9151	23.4842	23.1867	23.3373
Q72LY9	ACSA_LEPIC	Acetyl-coenzyme A synthetase	acsA	+	+	3.26538	-0.875114	74.062	23.7496	23.5608	23.7974	23.8613	22.5591	22.9562	22.8571	23.0962	23.4174	23.6417	23.9405	23.9528
Q72RV4	Q72RV4_LEPIC	CsgA	csgA	+	+	1.68773	-1.1415	24.216	23.5801	22.342	23.1899	23.6837	22.0509	21.6515	21.9178	22.6095	21.609	21.7376	22.4834	22.9663
Q72VD5	Q72VD5_LEPIC	Isovaleryl-CoA dehydrogenase	ivd	+	+	2.49315	-0.686208	43.425	24.8825	24.7871	25.1098	25.1938	24.0846	24.2466	24.29	24.6073	24.325	24.5404	24.639	24.4468
Q72W09	Q72W09_LEPIC	Sigma 54 activator	LIC_10132	+	+	1.65262	-1.0953	78.157	22.6083	22.575	22.7213	22.594	22.0674	22.2201	20.8711	20.9588	NaN	21.9704	22.7478	22.6199
Q72UQ6	Q72UQ6_LEPIC	MaoC_dehydrat_N domain-containing protein	LIC_10601	+	+	2.31806	0.581679	17.096	22.9158	23.125	23.2516	23.241	23.7653	23.4264	23.9505	23.7181	23.3427	23.5815	22.8192	22.9956
Q72U93	Q72U93_LEPIC	Metalloprotease	LIC_10768	+	+	1.61496	-1.27566	62.28	25.0816	25.5097	25.3724	25.3955	24.6323	24.8399	23.7487	23.0355	24.5767	24.136	25.306	25.3174
Q72T39	Q72T39_LEPIC	Uncharacterized protein	LIC_11182	+	+	2.20167	1.3252	19.079	21.6149	21.661	21.7379	21.7661	23.9472	22.4897	22.7394	22.9044	22.4973	24.5585	21.9844	22.6841
Q72QX5	Q72QX5_LEPIC	Uncharacterized protein	LIC_11983	+	+	3.41366	-2.0507	29.816	21.9628	22.0816	21.7213	21.9855	19.3031	19.5264	20.4195	20.2995	NaN	NaN	19.7507	19.0394
Q72Q59	Q72Q59_LEPIC	Outer membrane protein	LIC_12254	+	+	4.76092	-0.914266	59.808	22.6748	22.6506	22.565	22.8017	21.6508	21.6761	21.8712	21.8369	22.4918	NaN	22.2004	NaN
Q72PZ0	Q72PZ0_LEPIC	Uncharacterized protein	LIC_12325	+	+	3.15208	-0.920604	21.03	23.2802	23.7265	23.4775	23.4635	22.2706	22.5161	22.7508	22.7278	23.234	24.1055	23.2998	NaN
P62038	Y2886_LEPIC	Probable transcriptional regulatory protein LIC_12886	LIC_12886	+	+	2.95481	1.27752	26.975	20.7206	20.8876	20.4173	NaN	21.9639	21.7747	21.7614	22.3107	21.2682	20.8477	NaN	20.7989
Q72N16	Q72N16_LEPIC	Uncharacterized protein	LIC_13022	+	+	2.61257	-0.963602	45.321	22.5492	21.9171	21.7924	22.0655	21.1704	21.0394	20.8998	21.3602	21.1472	20.8653	22.0692	21.9411
Q72M77	Q72M77_LEPIC	DUF4340 domain-containing protein	LIC_13313	+	+	1.67143	1.22032	42.378	21.6347	NaN	22.199	22.0915	22.875	22.5507	23.6368	23.7192	22.4934	22.8356	22.4348	22.6753
Q72MA6	DNLJ_LEPIC	DNA ligase	ligA	+	+	5.35961	-1.18632	76.912	22.7366	22.8825	22.6343	22.8254	21.7233	21.6038	21.5274	21.479	21.9027	21.4795	21.8907	21.7948
Q72U69	LP49_LEPIC	Antigen Lp49	orfC	+	+	2.69725	-0.579049	51.845	NaN	23.3431	23.0241	23.2057	22.6447	22.7311	22.4865	22.5855	22.6663	22.5174	22.8738	22.9021
Q72NG3	RL23_LEPIC	50S ribosomal protein L23	rplW	+	+	2.58642	1.75831	11.804	22.4782	21.3157	21.5646	NaN	23.6917	23.662	23.5496	23.2747	23.5087	23.4127	22.5102	22.6059
Q72NH2	RL24_LEPIC	50S ribosomal protein L24	rplX	+	+	2.11917	0.820546	13.8	22.1739	21.9153	22.5282	22.3712	23.0355	22.8599	22.8436	23.5318	22.7249	22.6389	22.8197	22.7312
Q72ML7	Q72ML7_LEPIC	Tas	tas	+	+	3.86864	-0.670081	39.715	23.0076	22.9341	22.704	22.9766	22.3408	22.2236	22.1992	22.1783	22.7539	NaN	22.5257	22.4415
Q72NX5	TRUB_LEPIC	tRNA pseudouridine synthase B	truB	+	+	3.22999	-0.622094	35.333	22.2086	22.1307	22.3224	22.3523	21.5151	21.7345	NaN	21.6446	21.9927	21.3543	22.2015	21.7448
Q72SY0	ATPG_LEPIC	ATP synthase gamma chain	atpG	+	+	2.94062	0.848038	31.719	22.3391	21.994	22.3556	22.3271	23.2057	22.9175	22.9	23.3848	22.9085	23.3321	22.322	22.5838
Q72SR5	Q72SR5_LEPIC	Bacterioferritin	bfr	+	+	2.82396	-1.23561	21.032	25.2536	25.7934	25.4202	25.496	24.3171	24.5182	NaN	23.9303	24.1216	24.5588	24.8682	24.8496
Q72W63	DAPF_LEPIC	Diaminopimelate epimerase	dapF	+	+	2.7331	-0.900838	30.867	24.5292	24.728	24.8297	25.0264	23.6474	23.6946	24.2383	23.9297	24.1502	23.672	24.7116	24.4456
Q72UQ1	Q72UQ1_LEPIC	DNA-binding stress protein	dps	+	+	2.24751	-0.978276	19.724	24.6632	24.824	25.1141	25.3278	23.5588	23.9006	24.1629	24.3936	24.807	24.941	25.099	24.9502
Q72S17	Q72S17_LEPIC	General secretory pathway protein D	gspD	+	+	2.91111	-0.991739	66.464	25.3495	25.3042	25.616	25.8013	24.2864	24.326	24.7744	24.7171	24.4617	24.1929	24.9143	24.7709
Q75G05	Q75G05_LEPIC	Delta-aminolevulinic acid dehydratase	hemB	+	+	3.75857	-1.5644	35.222	23.6263	23.406	23.3228	23.8519	21.6862	22.1311	21.8005	22.3316	22.2956	21.4185	22.5217	22.5914
Q72VH2	Q72VH2_LEPIC	Hemolysin	hlyX	+	+	2.48481	-0.566779	43.37	24.2313	24.1725	24.2299	24.3734	23.6712	23.4854	23.5812	24.0022	23.7878	23.2781	23.8022	23.999
Q72VQ9	Q72VQ9_LEPIC	Cyclic nucleotide binding protein	LIC_10237	+	+	4.01292	-0.762634	46.125	23.2503	23.1566	23.4237	NaN	22.5149	22.5433	22.5257	22.4729	22.0552	22.0536	22.4992	22.7314
Q72UG7	Q72UG7_LEPIC	WGR domain-containing protein	LIC_10690	+	+	3.48229	-0.6548	85.517	24.0516	24.15	23.8891	24.1543	23.2757	23.4578	23.5615	23.3309	23.4699	23.7247	24.1418	23.4864
Q72UE6	Q72UE6_LEPIC	Cytoplasmic membrane protein	LIC_10711	+	+	2.72448	-1.72811	44.443	24.5231	24.3429	23.4917	23.9243	22.5198	22.121	22.3864	NaN	21.7779	22.045	22.2401	22.4418
Q72SZ8	Q72SZ8_LEPIC	Uncharacterized protein	LIC_11224	+	+	2.1941	-0.645479	41.796	24.5424	24.6681	24.3393	24.8433	23.8808	23.763	23.8744	24.2931	24.3719	24.6607	24.1011	24.3647
Q72SK1	Q72SK1_LEPIC	RNA polymerase sigma factor	LIC_11380	+	+	1.92312	-1.55812	30.871	23.9157	23.7938	23.9822	23.8541	23.0424	23.1219	21.6179	21.5311	22.6289	22.837	23.0288	23.3142
Q72R22	Q72R22_LEPIC	Short-chain dehydrogenase	LIC_11929	+	+	3.16211	1.20328	28.321	22.0779	22.9203	22.6726	22.3346	23.7779	23.7307	23.6862	23.6238	23.6584	24.0272	23.2019	23.7372
Q72LW5	Q72LW5_LEPIC	Uncharacterized protein	LIC_13428	+	+	2.37649	-0.992037	54.616	22.4975	22.3209	22.1774	22.3727	21.0307	21.2496	NaN	21.77	21.7389	NaN	21.7505	22.2301
Q75FZ6	Q75FZ6_LEPIC	Uncharacterized protein	LIC_20019	+	+	2.11097	-0.682314	43.439	23.0787	23.4129	23.2716	23.0234	22.5432	22.9249	22.3021	22.2871	22.3558	22.4087	23.1914	23.1621
Q75FC9	Q75FC9_LEPIC	Uncharacterized protein	LIC_20265	+	+	2.56039	-1.49725	75.952	21.9347	22.0304	22.2461	21.5656	20.468	20.8816	NaN	19.9912	NaN	NaN	21.183	21.6738
Q72V72	RL25_LEPIC	50S ribosomal protein L25	rplY	+	+	1.89996	1.11934	23.069	21.6634	22.2875	22.2578	22.5556	23.4718	22.5495	23.6691	23.5511	23.377	23.5296	22.3027	22.1205
Q72RI5	RL28_LEPIC	50S ribosomal protein L28	rpmB	+	+	3.63152	0.895083	10.552	24.1766	24.1077	24.2926	24.1921	25.169	24.8387	25.0005	25.3412	25.1521	24.7611	25.0897	25.1639
Q72NG0	RS10_LEPIC	30S ribosomal protein S10	rpsJ	+	+	2.74097	1.02208	11.467	22.3455	22.3904	NaN	22.8416	23.6326	23.4378	23.3648	23.7565	22.9454	22.8964	22.3169	22.2732
Q72NZ8	THIC_LEPIC	Phosphomethylpyrimidine synthase	thiC	+	+	2.77129	-1.37456	55.974	22.9612	22.4208	22.1069	22.6684	21.2059	21.305	21.492	20.6561	21.3947	NaN	21.6449	21.4365
Q72W01	AROC_LEPIC	Chorismate synthase	aroC	+	+	2.13313	-0.768111	41.574	23.7874	23.6323	23.4671	22.9534	22.7076	22.8744	22.6269	22.5589	23.1062	22.4363	23.072	23.2441
Q72W16	Q72W16_LEPIC	Uncharacterized protein	LIC_10125	+	+	2.32638	-1.04883	135.26	23.8398	23.8132	24.129	24.5968	22.7074	22.9829	23.0294	23.4639	23.6808	23.483	23.7739	23.9498
Q72V56	Q72V56_LEPIC	Phosphomannomutase	LIC_10446	+	+	1.63568	-1.53169	50.238	23.6764	23.6327	23.5623	23.4526	22.8633	22.8295	20.753	21.7515	21.3161	21.9136	23.276	23.2216
Q72V20	Q72V20_LEPIC	Uncharacterized protein	LIC_10483	+	+	2.2568	1.92224	36.148	20.6357	20.9998	20.7503	NaN	22.2488	22.0189	23.2888	23.3137	22.2141	22.9869	21.153	21.3693
Q72RQ7	Q72RQ7_LEPIC	Endonuclease	LIC_11687	+	+	2.45905	1.95093	34.961	22.8329	22.2101	22.4265	23.8694	24.6099	24.6187	24.5325	25.3814	24.9263	25.2591	24.3913	24.7534
Q72N21	Q72N21_LEPIC	Acriflavine resistance	LIC_13017	+	+	4.68396	-1.56865	121.23	23.8139	23.8947	24.1075	24.3703	22.4127	22.4386	22.4616	22.5989	22.7816	22.3437	23.0624	23.0147
Q75FJ7	Q75FJ7_LEPIC	FecR domain-containing protein	LIC_20185	+	+	1.6249	1.62682	26.205	NaN	20.2483	20.3327	NaN	22.4494	21.4687	21.316	22.4351	21.6514	23.0845	20.749	21.5544
Q72M65	NDK_LEPIC	Nucleoside diphosphate kinase	ndk	+	+	3.71297	-0.451759	15.254	24.8224	24.8462	24.9074	24.9062	24.4836	24.4332	24.4898	24.2685	24.7647	24.2542	24.1957	24.8624
Q72RA9	Q72RA9_LEPIC	Peptidyl-prolyl cis-trans isomerase	ppiB	+	+	2.45767	1.05343	32.428	21.4186	22.3077	21.8182	21.3804	22.8491	22.5969	22.9051	22.7874	21.9015	22.8856	21.1962	21.4995
Q72NH6	RL6_LEPIC	50S ribosomal protein L6	rplF	+	+	2.5819	1.2579	19.782	21.7424	21.8826	22.2521	22.5776	23.8068	22.9668	23.3723	23.3406	22.728	23.0443	22.7311	22.2448
Q72NH5	RS8_LEPIC	30S ribosomal protein S8	rpsH	+	+	3.98094	3.04533	15.119	20.2424	19.8459	NaN	NaN	23.2353	22.8643	22.9623	23.2959	22.8441	21.9004	21.0094	21.3831
Q72NX6	RS15_LEPIC	30S ribosomal protein S15	rpsO	+	+	1.79667	0.902081	10.279	22.093	22.176	22.6244	21.7075	23.5028	23.2575	22.7341	22.7147	22.7569	22.884	21.8402	23.1365
Q72PZ8	Q72PZ8_LEPIC	Beta-ketoacyl synthase	sch1	+	+	2.65752	1.07317	47.666	23.2175	22.6061	22.4541	23.2621	23.9723	23.8616	23.9894	24.0092	24.0583	24.872	23.5204	23.7416
Q72RM8	UVRA_LEPIC	UvrABC system protein A	uvrA	+	+	2.85347	-0.803043	105.53	23.552	23.5427	23.4639	23.8415	22.7645	22.8476	23.0725	22.5034	23.1155	22.3942	23.1631	22.9992
Q72SY3	ATPF_LEPIC	ATP synthase subunit b	atpF	+	+	2.80861	1.48412	19.042	21.9051	22.4364	22.0062	21.5383	23.3209	23.1467	24.0388	23.3163	22.9763	23.4666	22.3196	22.3133
Q72UE5	Q72UE5_LEPIC	Cytochrome c domain-containing protein	LIC_10712	+	+	5.09664	-2.92156	54.835	25.6412	25.5343	25.5581	25.8735	22.2458	22.6513	22.8616	23.1621	23.0046	21.9484	23.7738	23.5384
Q72S85	Q72S85_LEPIC	Uncharacterized protein	LIC_11499	+	+	3.86613	3.5483	9.0594	25.0846	25.4656	24.2755	23.8652	27.8077	28.1561	28.7305	28.1898	27.9276	28.0341	26.576	26.9268
Q72MI6	Q72MI6_LEPIC	Adenylate/guanylate cyclase	LIC_13201	+	+	2.32095	-0.8948	157.79	25.6897	25.4405	24.8156	25.0838	24.4456	24.1985	24.5099	24.2964	24.1812	23.4869	24.4429	24.5841
Q72MF5	Q72MF5_LEPIC	Short-chain dehydrogenase	LIC_13232	+	+	1.65212	-1.76631	29.811	24.4614	23.9842	24.4034	23.2464	23.2289	23.0263	21.4685	21.3065	21.6827	22.0415	NaN	23.0229
Q72M30	Q72M30_LEPIC	Uncharacterized protein	LIC_13361	+	+	2.04358	-0.849295	79.083	21.9078	21.9308	21.6438	22.2741	20.8358	20.9504	20.9402	21.6329	21.1534	20.4561	21.6531	21.5376
Q72WC6	Q72WC6_LEPIC	LipL21	lipL21	+	+	1.87192	-1.07185	19.661	25.9449	26.7954	26.5718	26.8611	25.8905	25.2673	24.9245	25.8034	25.2999	25.0035	26.1017	26.1244
Q72NX2	Q72NX2_LEPIC	Transcription termination/antitermination protein NusA	nusA	+	+	2.22625	-0.692194	50.893	24.5136	24.5763	25.0494	24.5922	24.0569	24.2569	23.9221	23.7269	23.7367	23.8723	24.6749	24.2816
Q72NG1	RL3_LEPIC	50S ribosomal protein L3	rplC	+	+	3.90006	3.77781	21.838	19.4823	20.8472	20.6333	20.7453	24.0012	23.5397	24.9383	24.3401	23.571	24.1874	22.8146	22.6179
Q72QK5	SYD_LEPIC	Aspartate--tRNA ligase	aspS	+	+	2.79982	-0.497262	69.082	24.9398	24.8921	25.18	24.872	24.3211	24.4539	24.5426	24.5773	24.4492	24.0359	25.0357	24.7784
Q72RL9	LEU1_LEPIC	2-isopropylmalate synthase	leuA	+	+	3.08258	-0.843761	54.744	24.1707	23.8165	24.2687	24.1194	23.3612	23.3839	23.2849	22.9703	23.3055	22.6884	23.7284	23.4138
Q72W73	Q72W73_LEPIC	DUF2147 domain-containing protein	LIC_10064	+	+	3.71372	1.48359	17.82	26.3506	26.3574	26.1783	NaN	27.4895	27.9396	27.6701	28.0168	28.1317	27.8904	26.9985	26.6964
Q72VK7	Q72VK7_LEPIC	NAD(P) transhydrogenase subunit beta	LIC_10290	+	+	2.56246	-1.33295	49.189	26.4664	27.0147	27.1775	27.3405	26.1176	25.8687	25.3751	25.3059	25.8564	25.9751	26.8569	26.715
Q72RN6	Q72RN6_LEPIC	Histidine kinase response regulator hybrid protein	LIC_11709	+	+	3.76083	-1.08979	95	24.6819	24.7114	24.2257	24.6917	23.5731	23.6059	23.3491	23.4233	24.0558	24.0184	23.924	24.0979
Q72PX8	Q72PX8_LEPIC	Uncharacterized protein	LIC_12339	+	+	5.83443	4.40002	74.65	20.6398	20.257	20.5366	20.6048	24.3981	25.1882	25.3427	24.7091	21.5927	22.7146	21.3529	20.5579
Q72P55	Q72P55_LEPIC	Uncharacterized protein	LIC_12621	+	+	2.84281	1.64877	14.522	21.5811	22.2377	22.6435	22.9467	24.0678	23.9477	24.0318	23.9568	23.7508	24.4722	22.5225	22.8907
Q72MD8	LNT2_LEPIC	Apolipoprotein N-acyltransferase 2	lnt2	+	+	4.39954	-1.0092	69.213	25.3407	25.0841	25.4053	25.3935	24.2395	24.4681	24.2473	24.2319	24.5967	24.1341	25.0723	24.7447
Q72R38	SYK_LEPIC	Lysine--tRNA ligase	lysS	+	+	2.89337	-0.581358	56.626	23.9853	24.1856	24.1589	24.1865	23.2823	23.6773	23.593	23.6382	23.5192	23.0767	24.1099	23.2536
Q72RL6	Q72RL6_LEPIC	2,4-dienoyl-CoA reductase	fadH	+	+	5.67215	1.96307	73.389	22.2232	22.4802	22.4352	22.3706	24.1632	24.2161	24.5874	24.3947	23.9099	23.8241	24.3628	24.5533
P61436	CH10_LEPIC	10 kDa chaperonin	groS	+	+	2.60146	2.52227	10.562	24.5174	23.2245	23.2467	22.0955	26.04	25.5932	25.9096	25.6304	25.5651	25.7805	24.5858	24.5167
Q72V90	Q72V90_LEPIC	Uncharacterized protein	LIC_10411	+	+	3.88921	3.80333	17.244	21.3925	21.9433	20.2491	20.4015	24.8529	24.5384	25.2543	24.5542	24.5633	24.9305	23.4585	23.4716
Q72N59	Q72N59_LEPIC	PAS domain-containing protein	LIC_12979	+	+	3.48821	2.3826	27.709	22.3988	21.8935	21.8365	22.4169	24.0488	24.0173	24.905	25.1048	23.625	24.3332	23.3035	23.6364
Q72UA9	RL7_LEPIC	50S ribosomal protein L7/L12	rplL	+	+	3.52438	2.7521	12.808	23.9064	22.868	23.7757	NaN	26.1087	26.2386	26.6249	26.1028	26.0162	25.9567	24.8469	24.5902
Q72TK9	Q72TK9_LEPIC	Uncharacterized protein	LIC_11009	+	+	6.12655	0.601568	28.365	25.7973	25.7636	25.8454	25.8361	26.4127	26.3521	26.4509	26.433	25.9489	26.4301	25.7389	26.2652
Q72RX1	Q72RX1_LEPIC	Transcriptional regulator (ArsR family)	LIC_11617	+	+	4.50763	1.61252	11.178	25.3519	25.2054	25.5232	25.0796	26.9046	26.5952	27.0428	27.0676	26.7974	27.2162	25.8457	26.1989
Q72PJ7	ODO1_LEPIC	2-oxoglutarate dehydrogenase E1 component	sucA	+	+	2.83702	-0.643807	103.92	25.2046	25.1563	24.8406	24.8864	24.3234	24.2888	24.5878	24.3126	23.2047	24.7073	24.2527	25.2603
Q72NF1	CARB_LEPIC	Carbamoyl-phosphate synthase large chain	carB	+	+	2.04434	-0.766397	122.85	23.5398	23.4373	23.6192	23.5603	22.7486	NaN	22.4133	23.1564	NaN	23.2503	23.9927	23.0348
Q75FW7	Q75FW7_LEPIC	3-oxoacyl-[acyl-carrier-protein] reductase	fabG	+	+	3.95264	3.38183	26.063	24.0164	24.0062	24.8367	23.1324	27.1134	27.1281	27.7013	27.5763	27.132	27.145	25.5759	26.0228
Q72SC8	Q72SC8_LEPIC	LipL31	lipL31	+	+	3.04671	1.03998	27.621	23.7261	23.5337	23.2847	23.8219	24.8739	24.3142	24.7689	24.5694	24.2231	24.7486	23.2191	23.4672
Q72VT0	PCKA_LEPIC	Phosphoenolpyruvate carboxykinase (ATP)	pckA	+	+	4.63364	-0.982225	59.174	24.4585	24.5451	24.3799	24.5999	23.6155	23.566	23.5612	23.3117	24.0718	23.0443	23.7693	23.4196
Q72NG7	RS3_LEPIC	30S ribosomal protein S3	rpsC	+	+	2.04586	1.27043	25.672	23.259	23.1661	22.1755	23.743	24.5423	24.3022	24.2984	24.2826	24.0327	24.0588	23.087	23.8934
Q72PA1	Q72PA1_LEPIC	Succinate--CoA ligase [ADP-forming] subunit alpha	sucD	+	+	3.36999	1.87346	30.193	22.6405	22.6194	22.2219	23.4054	24.6452	24.4268	24.8663	24.4427	24.5121	24.8594	23.7635	23.5949
Q72M00	ILVC_LEPIC	Ketol-acid reductoisomerase (NADP(+))	ilvC	+	+	2.92938	-0.778015	36.478	27.0385	27.4485	27.1875	27.1604	26.4323	26.3543	26.7129	26.2233	26.2889	26.2386	26.5554	26.2073
Q72RK6	Q72RK6_LEPIC	Uncharacterized protein	LIC_11739	+	+	3.51267	-0.762851	218.34	25.1212	24.9039	24.9366	25.0974	24.0906	24.2266	24.1936	24.4969	24.4111	23.8789	24.8362	24.4863
Q72SM0	Q72SM0_LEPIC	MaoC	maoC	+	+	3.34417	-0.912508	44.035	26.3589	26.7804	26.6458	26.9118	25.5973	25.7989	25.8727	25.778	25.9095	25.8948	26.4668	26.3638
Q72UE3	Q72UE3_LEPIC	Outer membrane receptor protein	smc	+	+	7.26195	-1.91536	93.039	26.381	26.4046	26.245	26.488	24.3907	24.5147	24.5114	24.4403	24.5194	24.2091	24.4896	24.7431
Q72ST1	Q72ST1_LEPIC	Uncharacterized protein	LIC_11294	+	+	3.01927	1.05851	77.517	23.4839	23.5106	22.8136	23.334	24.4073	24.1661	24.3149	24.4879	24.439	24.0065	24.2197	24.5467
Q72M76	Q72M76_LEPIC	ABC_transp_aux domain-containing protein	LIC_13314	+	+	4.87329	0.939549	75.979	21.945	22.1239	22.068	22.0551	23.0761	22.8022	23.0342	23.0378	21.977	23.0131	21.9049	21.8939
Q72VD7	Q72VD7_LEPIC	Electron transport flavoprotein beta subunit	etfB2	+	+	2.30658	0.776239	27.068	25.1754	25.9907	25.6237	25.742	26.4254	26.3274	26.5591	26.3249	26.4496	26.3972	25.44	25.4814
Q72QS7	Q72QS7_LEPIC	Catalase	katE	+	+	4.31569	-0.639754	54.676	25.815	25.9172	25.7885	25.8599	25.0608	25.1822	25.2662	25.3123	25.5624	25.7005	25.6266	25.6423
Q72R60	Q72R60_LEPIC	Uncharacterized protein	LIC_11888	+	+	5.74127	4.28558	51.659	21.15	20.6781	NaN	21.2098	25.4422	25.2092	25.4238	25.1177	23.1414	24.5009	22.161	21.8367
Q72V39	Q72V39_LEPIC	Ig-like repeat domain protein 3	ligB	+	+	3.32424	1.88554	200.79	24.132	23.8613	23.9187	24.4819	25.5008	25.6555	26.3889	26.3909	NaN	NaN	NaN	NaN
Q72VI3	Q72VI3_LEPIC	Uncharacterized protein	LIC_10314	+	+	3.02934	2.71806	63.679	20.8634	21.3838	22.7529	21.4511	24.5271	23.9274	24.8023	24.0666	23.555	24.5323	21.7104	21.92
Q75FE5	Q75FE5_LEPIC	Aconitate hydratase A	acnA	+	+	4.2967	0.984724	81.982	23.5622	23.5424	23.3542	23.6407	24.4823	24.3102	24.6085	24.6375	24.342	24.5916	23.9077	23.9161
Q72VD8	Q72VD8_LEPIC	Electron transfer flavoprotein alpha-subunit	etfA	+	+	5.16506	2.52349	32.736	24.0329	23.6769	24.109	24.3751	26.5123	26.5835	26.8323	26.3598	26.427	26.4255	24.7744	25.3585
Q72RG3	Q72RG3_LEPIC	Thioredoxin domain-containing protein	LIC_11782	+	+	2.47768	0.642404	39.757	25.2641	25.0426	24.7966	24.857	25.8122	25.4477	25.5236	25.7465	25.4635	25.8079	24.7144	24.9798
Q72SM5	METK_LEPIC	S-adenosylmethionine synthase	metK	+	+	2.71887	0.493376	42.033	25.7415	25.9061	25.5225	25.6449	26.1905	26.076	26.3068	26.2153	26.1098	26.1408	25.5696	25.6989
Q72UE4	Q72UE4_LEPIC	Putative lipoprotein	LIC_10713	+	+	5.44243	-2.41918	48.009	28.6451	28.9172	28.7567	28.889	26.3241	26.5825	26.6031	26.0215	27.2619	26.6164	27.1873	27.3218
Q72R63	Q72R63_LEPIC	Putative lipoprotein	LIC_11885	+	+	3.25642	0.867004	44.713	24.6969	24.7599	24.8182	25.1868	25.7997	25.5278	25.7662	25.8361	25.5088	25.8188	24.6959	24.9885
Q75G29	Q75G29_LEPIC	Uncharacterized protein	LIC_20035	+	+	4.95627	0.814014	50.037	23.1885	23.4206	23.2646	23.2982	24.138	23.9957	24.1377	24.1565	23.8458	24.3437	22.6042	22.9003
Q72SM7	Q72SM7_LEPIC	LipL32	lipL32	+	+	6.14567	-7.79351	29.613	28.3389	28.6847	28.6848	28.83	21.8889	20.6096	20.4785	20.3873	29.5961	30.1295	28.6981	29.0687
Q72PA2	SUCC_LEPIC	Succinate--CoA ligase [ADP-forming] subunit beta	sucC	+	+	2.40693	0.522268	41.89	25.3949	25.6716	25.6623	25.881	26.2534	26.0126	26.2586	26.1743	25.943	26.1587	25.7778	25.6767
Q72RU5	Q72RU5_LEPIC	LipL45	LIC_11643	+	+	2.28302	0.667672	42.289	24.9767	25.0329	25.3577	24.9621	25.755	25.4019	25.9857	25.8575	25.189	25.9943	24.0719	24.2195
Q72MM7	Q72MM7_LEPIC	Uncharacterized protein	LIC_13166	+	+	5.55312	2.53788	36.212	25.4222	25.176	24.9852	25.5339	27.8091	27.9316	27.5754	27.9529	27.3902	28.1565	26.3923	26.259
Q72N71	Q72N71_LEPIC	LipL41	lipL41	+	+	5.5157	2.24569	38.938	25.3871	25.3514	25.5072	25.0498	27.4839	27.5508	27.4061	27.8374	27.5497	27.8382	26.149	26.5165
Q72W91	Q72W91_LEPIC	Proton-translocating transhydrogenase, subunit alpha part 1	pntA	+	+	3.758	2.00972	41.418	22.9583	23.1622	23.0847	23.4413	25.5591	25.0542	25.478	24.5941	24.6553	25.3057	23.2987	23.6263
Q72MY9	Q72MY9_LEPIC	Uncharacterized protein	LIC_13050	+	+	5.64149	2.01181	39.233	25.4205	25.291	25.0363	25.0107	27.1571	27.2344	27.3441	27.0701	27.0505	27.6873	25.614	26.0496
Q72NF9	EFTU_LEPIC	Elongation factor Tu	tuf	+	+	3.7983	0.700023	43.574	28.3347	28.388	28.2175	28.1889	29.003	28.8258	29.1578	28.9426	28.9637	29.1286	28.4094	28.6589
P61438	CH60_LEPIC	60 kDa chaperonin	groL	+	+	4.49661	1.13472	57.941	28.1934	27.9143	27.7879	28.1452	29.1859	29.1057	29.221	29.0672	29.0592	29.279	27.9413	28.0829
Q72QT4	SYN_LEPIC	Asparagine--tRNA ligase	asnS		+	1.28191	-1.89857	49.747	22.7878	22.8577	22.697	NaN	21.7158	22.2106	19.826	19.7767	20.9276	21.5385	22.0988	22.7903
Q72PU0	Q72PU0_LEPIC	Capsule biosynthesis protein	capA		+	1.32024	-0.946074	37.766	22.3698	22.6141	22.9078	23.9124	22.1648	22.2878	21.4956	22.0716	22.3574	21.5004	23.3757	23.4451
Q72PE5	CYSA_LEPIC	Sulfate/thiosulfate import ATP-binding protein CysA	cysA		+	1.15871	-1.40997	40.302	22.4228	22.4456	22.7189	NaN	21.781	NaN	20.4571	NaN	21.7725	NaN	22.5734	22.595
Q72SI8	Q72SI8_LEPIC	Flagellar assembly protein	fliH		+	1.6068	-0.618093	35.818	21.7488	21.9689	21.5036	21.3727	20.8986	NaN	21.3077	20.8849	21.478	21.0478	NaN	NaN
Q72RD3	Q72RD3_LEPIC	Gamma-glutamyltranspeptidase	ggt		+	2.15964	-0.474838	63.498	23.2001	23.0926	22.9062	23.1872	NaN	22.4637	22.6435	22.7578	22.8344	22.4665	22.6654	22.7196
Q72QU8	LEPA_LEPIC	Elongation factor 4	lepA		+	1.36675	-0.771979	67.057	22.9227	22.7814	23.1665	23.4987	22.7876	22.2856	21.8879	NaN	22.6178	22.3805	23.1952	23.6201
Q72TY9	Q72TY9_LEPIC	Molybdopterin oxidoredutase membrane subunit	LIC_10875		+	1.33559	0.761669	52.036	22.387	22.9055	22.7129	22.8819	23.6682	22.8948	23.8874	NaN	22.9028	23.2922	23.0249	22.996
Q72TJ4	Q72TJ4_LEPIC	Uncharacterized protein	LIC_11027		+	1.52449	-0.568407	22.57	22.6927	22.3147	22.5549	NaN	21.9122	21.9925	NaN	NaN	NaN	21.8016	NaN	NaN
Q72RC0	Q72RC0_LEPIC	Uncharacterized protein	LIC_11826		+	1.72414	-0.343308	30.612	23.1584	22.9029	22.7671	22.8491	22.5997	22.5567	22.5719	NaN	22.7952	22.7348	NaN	22.4466
Q72QZ4	Q72QZ4_LEPIC	ARM repeat superfamily protein	LIC_11958		+	1.16693	-1.14002	45.451	22.5861	22.3672	22.2987	22.7309	22.17	22.1356	21.0589	20.0584	22.0678	21.5634	22.3432	22.4041
Q72QA5	Q72QA5_LEPIC	Uncharacterized protein	LIC_12207		+	1.35064	-2.0892	22.223	24.8086	25.0011	24.8622	22.9706	22.2748	22.368	NaN	NaN	21.1233	21.9416	NaN	NaN
Q72LS4	Q72LS4_LEPIC	Uncharacterized protein	LIC_13477		+	1.39127	-0.570937	59.408	21.7916	NaN	21.3205	21.5299	20.7614	20.9442	NaN	21.2236	21.474	21.0256	21.5441	21.519
Q75FL5	Q75FL5_LEPIC	Uncharacterized protein	LIC_20167		+	1.70439	-0.36628	41.996	22.8365	22.5369	22.6679	22.7107	22.273	22.3705	NaN	NaN	21.5335	21.6528	22.3425	22.371
Q75FI8	Q75FI8_LEPIC	Uncharacterized protein	LIC_20196		+	1.32082	-0.507682	19.656	25.4009	25.5423	NaN	25.5349	24.7779	24.7074	25.4206	25.0343	25.333	25.4676	NaN	NaN
Q72VY5	Q72VY5_LEPIC	Malic enzyme	maeB		+	1.41449	-1.1649	48.257	22.4605	22.7751	23.1109	23.4885	21.4786	NaN	22.1091	NaN	21.9411	21.4793	22.6688	22.3351
Q72PC1	Q72PC1_LEPIC	Acyl-CoA dehydrogenase	acd3		+	1.42766	-1.02462	65.365	24.9681	24.6365	25.0501	NaN	24.3653	23.8746	23.0305	24.1707	23.4608	23.7358	24.6555	24.6455
Q72MN1	Q72MN1_LEPIC	Phospho-2-dehydro-3-deoxyheptonate aldolase Chorismate mutase	aroA(G)		+	1.69283	-0.675752	42.396	24.69	24.8865	25.215	25.6294	24.3477	24.2932	24.5018	24.5753	24.4397	24.0086	25.1175	24.9971
P61909	DUT_LEPIC	Deoxyuridine 5-triphosphate nucleotidohydrolase	dut		+	1.36422	-0.764478	16.181	22.1206	21.9326	22.3255	23.0173	21.5537	21.6934	21.5064	NaN	21.4063	NaN	21.7567	NaN
Q72SS3	Q72SS3_LEPIC	Phosphoglycolate phosphatase	gph		+	1.833	-0.464918	25.409	22.2259	22.3379	22.2286	NaN	21.6393	21.7564	NaN	22.0019	20.7577	21.1284	21.7198	22.2178
Q72WB0	Q72WB0_LEPIC	Urate_ox_N domain-containing protein	LIC_10027		+	1.41947	0.52929	25.746	25.4059	25.259	25.0048	24.6969	25.9	25.3705	25.4521	25.7612	25.8984	25.3329	25.4999	25.1993
Q72W35	Q72W35_LEPIC	Uncharacterized protein	LIC_10105		+	1.76022	0.781018	39.225	NaN	22.8696	22.7776	NaN	23.4039	23.5023	23.5198	23.9925	23.3881	23.3907	NaN	24.1085
Q72W26	Q72W26_LEPIC	VKc domain-containing protein	LIC_10115		+	2.37937	-0.482423	43.738	23.0484	22.9448	23.213	23.2381	22.8601	22.4741	22.5762	22.6043	22.8773	22.843	22.9497	NaN
Q72UG5	Q72UG5_LEPIC	PHB domain-containing protein	LIC_10692		+	1.16959	-1.32626	34.391	22.5225	23.6192	22.5869	NaN	21.7387	21.4278	NaN	NaN	22.1875	22.0917	22.489	22.3168
Q72TY6	Q72TY6_LEPIC	Uncharacterized protein	LIC_10878		+	2.21312	-0.544401	46.373	NaN	23.4725	23.4418	NaN	22.8693	23.0314	NaN	22.8374	NaN	NaN	23.6475	23.4857
Q72SF2	Q72SF2_LEPIC	Cyclic nucleotide binding protein	LIC_11431		+	1.51256	-0.468214	18.26	23.744	23.201	23.1271	23.5537	23.0521	23.016	22.7014	22.9833	23.2864	22.9906	23.0345	22.9649
Q72R05	Q72R05_LEPIC	Putative lipoprotein	LIC_11947		+	1.01303	-0.999611	22.563	NaN	NaN	22.2078	22.806	NaN	NaN	21.3534	21.6612	21.9718	21.8744	21.9385	22.4505
Q72QF9	Q72QF9_LEPIC	D-3-phosphoglycerate dehydrogenase	LIC_12153		+	2.03832	-0.497636	37.442	23.8413	23.826	23.9785	24.1612	23.286	23.6353	23.2552	23.6399	23.4464	22.9842	24.0423	23.8461
Q72PP7	Q72PP7_LEPIC	Uncharacterized protein	LIC_12421		+	1.55898	-0.934051	115.25	22.6169	23.1059	NaN	23.0585	21.837	NaN	NaN	22.1491	NaN	NaN	22.2889	NaN
Q72NY5	Q72NY5_LEPIC	Uncharacterized protein	LIC_12693		+	1.27819	-0.697807	63.512	23.3276	23.7311	23.48	23.054	22.1287	22.5134	22.8376	23.3217	21.5747	NaN	21.8567	NaN
Q72MW9	Q72MW9_LEPIC	Uncharacterized protein	LIC_13070		+	2.08383	0.462347	49.604	22.2024	22.1764	21.9595	22.399	22.4598	22.6026	22.6896	22.8348	22.046	21.7035	21.9997	22.2273
Q72MU9	Q72MU9_LEPIC	Acriflavin resistance	LIC_13090		+	2.32213	-0.377167	117.46	22.6136	22.3947	22.3903	22.5144	21.94	22.0972	22.0946	22.2726	22.2931	21.6305	22.4203	22.5485
Q75FF3	Q75FF3_LEPIC	Uncharacterized protein	LIC_20240		+	1.37537	0.769834	20.818	20.1327	NaN	19.9314	NaN	20.7556	20.5422	21.1078	NaN	20.6923	21.0618	NaN	NaN
Q72VR4	Q72VR4_LEPIC	Lipoprotein releasing system transmembrane protein	lolE		+	1.17887	-0.83733	50.974	23.3969	23.317	23.9284	23.4777	NaN	23.0148	21.9334	23.1298	NaN	23.5366	23.2354	23.0725
Q72VU8	Q72VU8_LEPIC	Inositol-1-monophosphatase	suhB		+	1.78291	-0.399633	30.905	22.257	22.4241	22.196	NaN	21.7862	21.8573	NaN	22.0348	21.8038	21.7627	NaN	22.9788
Q72U04	TRPA_LEPIC	Tryptophan synthase alpha chain	trpA		+	1.11131	-0.963111	29.028	23.2443	23.573	23.3037	22.3241	22.636	22.8048	21.9263	21.2255	22.4452	22.2761	22.5729	22.7821
Q72LU9	Q72LU9_LEPIC	Glutathione-regulated potassium-efflux system protein	vc2606		+	2.21614	-0.430024	65.695	20.2301	20.5501	20.3787	20.312	19.9265	19.8414	20.0451	NaN	19.914	NaN	20.5257	NaN
Q72U22	DAPA_LEPIC	4-hydroxy-tetrahydrodipicolinate synthase	dapA		+	1.30432	0.927637	33.379	22.6852	NaN	NaN	23.2408	24.0212	23.3457	23.96	24.2356	23.3367	24.4384	NaN	23.1824
Q72SK9	Q72SK9_LEPIC	Flagellar motor switch protein FliN	fliN		+	1.60105	0.555275	36.834	22.3147	22.5819	22.5595	22.8072	23.0968	23.0877	23.5342	22.7657	22.755	23.0006	22.8801	NaN
Q72V62	Q72V62_LEPIC	Nitrogen regulatory protein pII	glnB		+	1.5211	-0.92029	12.762	24.1231	24.0173	NaN	24.5251	23.1456	23.2352	22.8605	23.965	24.3272	24.3699	24.1564	24.1665
Q72RE6	Q72RE6_LEPIC	Glycerol kinase	glpK		+	2.09165	-0.596302	55.085	24.3184	24.41	23.9314	24.242	23.5759	23.9435	23.591	23.4061	24.3066	23.9776	24.179	23.7583
Q72RC5	LEUD_LEPIC	3-isopropylmalate dehydratase small subunit	leuD		+	1.83064	0.610896	23.597	23.107	23.3115	23.1437	23.828	23.9618	23.7692	24.1069	23.9958	23.7026	23.4416	24.1065	24.1139
Q72UU9	Q72UU9_LEPIC	Uncharacterized protein	LIC_10558		+	1.44237	0.937925	17.3	22.8661	NaN	NaN	23.227	24.4097	24.0303	23.4957	24.0022	22.9547	24.7394	NaN	23.0064
Q72TA9	Q72TA9_LEPIC	Serine protease	LIC_11112		+	2.16242	-0.479896	54.537	22.2065	NaN	22.2084	22.4756	21.9813	21.8099	21.6559	21.8207	21.7136	21.5373	22.4539	NaN
Q72S71	Q72S71_LEPIC	Uncharacterized protein	LIC_11515		+	1.55833	-0.77663	106.02	22.0435	21.5031	21.5176	21.3532	20.8867	20.7687	NaN	NaN	21.2196	20.5733	20.6524	20.7439
Q72S09	Q72S09_LEPIC	FtsA	LIC_11578		+	1.47164	-0.608936	61.605	23.8088	23.0167	23.0992	23.7992	22.9786	22.7611	22.7741	22.7742	22.4219	22.6217	NaN	23.1954
Q72RJ5	Q72RJ5_LEPIC	Uncharacterized protein	LIC_11750		+	1.43889	-0.680586	25.589	23.7774	24.0871	23.8563	23.7449	23.6145	23.2057	23.4176	22.5055	23.399	23.1769	23.5808	23.6306
Q72QE0	Q72QE0_LEPIC	Putative UDP-N-acetylglucosamine-2-epimerase	LIC_12172		+	1.26487	-1.8117	42.922	21.6913	22.703	22.9894	NaN	20.25	21.0491	NaN	NaN	NaN	NaN	20.9429	20.9466
Q72Q88	Q72Q88_LEPIC	Heavy metal efflux pump	LIC_12224		+	1.69666	-0.355112	120.8	22.059	21.8633	21.9211	21.7782	21.3072	21.544	21.571	21.7789	21.4857	NaN	21.9327	NaN
Q72MQ6	Q72MQ6_LEPIC	cGMP-specific phosphodiesterase	LIC_13137		+	1.13012	-0.752428	37.42	23.2624	23.2656	23.2166	22.4424	22.5643	22.5832	NaN	21.7355	22.0762	22.0289	22.579	22.3823
Q75FM9	Q75FM9_LEPIC	Uncharacterized protein	LIC_20153		+	1.47578	-1.3306	20.5	24.5161	26.1102	26.0491	24.8413	23.2859	24.2232	24.2602	24.425	23.9366	23.9626	24.9104	24.9323
Q72MD7	Q72MD7_LEPIC	UDP-N-acetylglucosamine 1-carboxyvinyltransferase	murA		+	1.80868	-0.559591	46.909	21.7963	21.7668	21.7125	22.2908	21.2278	21.3335	21.6112	21.1555	21.9752	21.6502	22.0104	22.0801
Q72QM8	Q72QM8_LEPIC	Carbonic anhydrase	paaY		+	1.71946	-0.396685	20.072	NaN	23.612	23.6381	23.8338	23.2666	23.0714	23.4506	23.4033	23.2089	23.0637	23.6129	23.5434
Q72NQ9	PROA_LEPIC	Gamma-glutamyl phosphate reductase	proA		+	1.23636	-0.553747	45.794	23.4428	23.2864	23.0547	23.3881	23.3346	22.4175	22.8143	22.3907	22.8986	22.6635	22.9804	22.8391
Q72VI0	Q72VI0_LEPIC	Ribose 5-phosphate isomerase B	rpiB		+	1.51476	0.490246	15.741	22.8933	23.0177	23.224	23.4009	23.3546	23.5189	23.6398	23.9836	22.6504	22.0618	22.986	22.7701
Q72U99	RS9_LEPIC	30S ribosomal protein S9	rpsI		+	1.1079	0.961121	14.904	22.0254	22.1721	21.6341	NaN	23.602	22.6901	22.0249	23.303	23.2484	22.7924	NaN	22.2752
Q72R51	Q72R51_LEPIC	Pyruvate dehydrogenase E1 component subunit alpha	acoA		+	1.94649	-0.609358	36.747	23.2718	22.8786	23.1051	23.4668	22.4321	22.3336	22.827	22.6922	22.3125	22.2963	22.8451	22.6624
Q72VT7	Q72VT7_LEPIC	Cytochrome c oxidase subunit 1	cyoB		+	1.3829	0.49746	59.012	22.4171	23.1859	23.1172	22.6878	23.2063	23.313	23.3758	23.5026	22.9328	22.7838	23.3873	23.3598
Q72M24	Q72M24_LEPIC	Sulfite reductase	cysI		+	1.98909	-0.546102	62.467	24.8925	24.6139	24.5534	24.7319	24.4256	24.1812	24.1934	23.8071	24.5898	23.9971	24.8813	24.931
Q72V82	Q72V82_LEPIC	WYL domain-containing protein	LIC_10419		+	1.45555	-0.422763	37.665	23.7206	23.7648	23.1471	23.6266	23.073	23.1089	23.0551	23.331	23.2736	22.7958	23.2561	23.4338
Q72TB6	Q72TB6_LEPIC	Fused isobutyryl-CoA mutase	mcm1		+	1.88773	-0.623911	126.36	22.0138	21.7075	21.3177	22.0116	21.2394	21.1153	20.9531	21.2472	21.3342	21.2696	21.3968	21.6468
Q72NT5	NUOD_LEPIC	NADH-quinone oxidoreductase subunit D	nuoD		+	1.61728	-0.536206	46.117	23.6466	23.8149	24.3042	24.2037	23.3373	23.3657	23.407	23.7145	23.8384	23.3746	24.2885	24.2711
Q72PJ4	Q72PJ4_LEPIC	Penicillin-insensitive transglycosylase	pbp1a		+	1.94642	-0.503303	89.668	23.8004	23.6235	23.8392	23.6132	23.166	23.5264	22.9126	23.2582	23.2423	22.6711	23.2488	23.3437
Q72V73	KPRS_LEPIC	Ribose-phosphate pyrophosphokinase	prs		+	1.49653	-1.15991	33.847	24.3728	24.7495	24.2641	24.771	24.0482	24.0646	22.5443	22.8607	24.0523	23.22	24.4994	24.6272
Q72RB2	Q72RB2_LEPIC	Flagellar motor switch protein FliM	fliM		+	1.40158	-0.834785	38.109	23.3919	23.5116	23.5505	23.0759	22.8128	23.2704	22.0609	22.0466	22.7118	22.645	23.3239	23.1575
Q72T99	Q72T99_LEPIC	Putative lipoprotein	LIC_11122		+	1.60298	-1.17104	21.603	22.7949	23.1522	22.9624	21.923	22.3575	21.4143	21.0336	21.3429	23.272	23.8986	23.066	23.5086
Q72S86	Q72S86_LEPIC	Uncharacterized protein	LIC_11498		+	1.16766	0.702437	131.57	20.462	20.6685	20.0159	NaN	21.0376	21.1316	NaN	NaN	20.3809	20.2765	20.3064	20.7857
Q75FM4	Q75FM4_LEPIC	Endopeptidase La	lonA		+	2.3066	-0.396773	60.119	23.2888	23.4874	23.3855	23.6003	22.8565	23.0921	23.1171	23.1092	23.0227	23.1216	23.3214	23.1747
Q72VA5	Q72VA5_LEPIC	Acetyl-CoA acetyltransferase	phbA		+	1.58228	0.523259	41.046	23.3355	23.5014	23.4516	23.8753	23.8676	23.7966	24.2865	24.3062	23.345	23.5539	23.322	23.7698
Q72U12	PYRH_LEPIC	Uridylate kinase	pyrH		+	1.57005	-0.493533	27.005	24.624	24.8472	24.738	25.1825	24.1922	24.1872	24.6952	24.3431	24.3292	24.0824	24.6463	24.9932
Q72U05	TRPB_LEPIC	Tryptophan synthase beta chain	trpB		+	1.49522	-0.702385	43.679	23.9638	24.1854	24.2195	24.0362	23.0414	23.5739	24.0127	22.9672	23.4658	23.4347	23.9367	24.0453
Q72UW9	Q72UW9_LEPIC	ABC transporter ATP-binding protein	ybiT		+	1.32862	-1.36229	60.875	25.0197	24.7034	24.7673	23.5492	23.885	23.9054	22.5716	22.2285	23.5068	23.1668	24.2659	23.9638
Q72NJ3	DAPAT_LEPIC	LL-diaminopimelate aminotransferase	dapL		+	1.471	-0.421061	44.818	24.2492	24.1848	23.7725	23.8457	23.7481	23.4901	23.7603	23.3695	23.6343	23.7746	NaN	23.9006
Q72MY0	Q72MY0_LEPIC	Putative lipoprotein	LIC_13059		+	1.41469	-0.638418	26.614	23.7239	23.3181	23.027	23.8728	22.5172	22.7021	23.002	23.1668	23.1265	22.8365	22.7182	22.6597
P61524	ASSY_LEPIC	Argininosuccinate synthase	argG		+	1.76561	-0.475523	45.074	24.8963	24.8338	25.0184	25.0315	24.1578	24.3272	24.6391	24.7538	24.6141	24.1448	25.0962	24.7741
Q72NK5	Q72NK5_LEPIC	Citrate synthase	gltA		+	1.14833	-0.736074	48.237	25.0916	25.4155	24.983	24.5321	24.7128	24.7587	24.009	23.5974	24.3558	24.6487	24.481	24.3084
Q72WD1	Q72WD1_LEPIC	DNA gyrase subunit A	gyrA		+	1.93067	-0.497294	93.299	24.5271	24.3823	24.2446	24.3436	23.5064	24.0467	23.9288	24.0266	24.036	23.9789	24.2075	24.0126
Q72QB3	Q72QB3_LEPIC	UDP-glucose 4-epimerase	LIC_12199		+	1.27946	-0.628358	36.998	24.2351	23.6357	23.6908	24.2475	23.6129	23.6639	23.2129	22.806	23.1843	23.3009	23.6586	23.7282
Q72M44	Q72M44_LEPIC	DNA topoisomerase (ATP-hydrolyzing)	LIC_13347		+	1.66075	0.371633	54.076	21.7702	21.8019	21.5039	21.9799	22.2837	22.0655	21.9745	22.2186	21.7182	21.9461	21.3373	21.2056
Q75FI4	Q75FI4_LEPIC	Rubrerythrin domain-containing protein	LIC_20205		+	1.3183	-0.619479	32.144	24.4925	24.2271	24.7799	24.3997	24.2898	24.1856	23.463	23.4827	23.3777	24.4515	22.712	23.6203
Q72R59	FLAB_LEPIC	Flagellar filament 35 kDa core protein	flaB		+	1.88706	0.359352	31.257	23.6795	24.0088	23.6861	23.9968	24.1899	24.0935	24.2106	24.3147	24.3489	24.4153	24.1742	23.9838
Q72M01	Q72M01_LEPIC	Polysaccharide deacetylase	LIC_13392		+	1.43157	-1.00096	59.231	24.3907	24.1497	23.8824	24.4613	22.9134	22.3848	23.9259	23.6562	23.5099	22.4358	22.6202	22.4917
Q75FE4	Q75FE4_LEPIC	Peptidoglycan-associated cytoplasmic membrane protein	LIC_20250		+	1.67131	0.417179	44.251	22.8783	22.7827	23.0213	23.1757	23.2337	23.1889	23.6326	23.4715	23.1982	23.6095	22.2238	21.6592
Q72TP4	Q72TP4_LEPIC	Outer membrane protein	ompL1		+	1.24943	-0.601443	33.457	26.1822	26.2975	26.7756	27.1596	25.9049	25.8239	25.9277	26.3525	25.9482	26.1765	26.1311	25.8334
Q72U13	EFTS_LEPIC	Elongation factor Ts	tsf		+	1.41536	0.517522	22.185	22.6435	22.4253	22.5667	23.1234	23.5772	23.125	23.057	23.0696	23.103	23.0993	NaN	22.6848
Q72S54	Q72S54_LEPIC	Flagellin	LIC_11532		+	1.75574	-0.550839	31.55	22.6822	NaN	23.1543	23.0272	22.3435	22.4618	22.6142	22.1954	23.2381	23.2805	21.5906	22.5074
Q72RF4	Q72RF4_LEPIC	DNA helicase	recG		+	1.43605	-0.60648	64.575	25.0289	24.5667	25.0095	24.5929	24.5084	24.5268	23.8822	23.8547	24.4087	23.9972	25.0459	25.1364
Q72P40	Q72P40_LEPIC	Transcription termination factor Rho	rho		+	1.99256	0.384236	53.79	25.4224	25.3881	25.566	25.4837	26.0536	25.7367	25.9662	25.6406	25.4604	25.8797	25.5999	25.4066
Q72NI0	RL15_LEPIC	50S ribosomal protein L15	rplO		+	2.13414	0.432158	19.865	24.2589	24.5625	24.4509	24.3932	25.0787	24.76	24.6698	24.8855	24.9092	24.3849	24.2802	24.4502
Q72PZ1	Q72PZ1_LEPIC	Non-specific serine/threonine protein kinase	LIC_12324		+	1.61272	-0.393993	201.61	24.4767	24.5003	24.598	24.5358	24.0239	24.1608	23.8717	24.4785	24.2224	24.4749	24.5301	24.9617
Q72PW0	Q72PW0_LEPIC	Elongation factor EF-G	LIC_12357		+	2.06506	-0.347544	67.249	26.1131	25.8899	25.9966	26.2848	25.7526	25.6638	25.6763	25.8016	25.9868	25.4991	26.2649	26.1526
Q72T27	Q72T27_LEPIC	Putative citrate lyase	LIC_11194		+	1.6878	-0.370973	37.061	25.5714	25.5908	25.8031	25.9799	25.4811	25.3987	25.1651	25.4164	25.3746	25.3498	25.1666	25.1929
Q72S95	Q72S95_LEPIC	Uncharacterized protein	LIC_11489		+	1.83648	0.395432	50.307	23.9783	24.0612	23.821	23.8521	24.2078	24.1147	24.3981	24.5739	24.0348	24.0641	23.8465	24.0107
Q72NX7	PNP_LEPIC	Polyribonucleotide nucleotidyltransferase	pnp		+	1.75701	0.471827	76.295	25.733	25.2697	25.8838	25.8049	26.1731	26.0255	26.2445	26.1355	26.0797	26.0708	25.9189	25.9479
Q72R08	SECA_LEPIC	Protein translocase subunit SecA	secA		+	2.36192	-0.361786	103.53	25.137	25.1153	24.8956	25.1629	24.7504	24.5816	24.6956	24.8361	24.6433	24.2406	24.7764	24.8232
Q72U73	Q72U73_LEPIC	Transcription elongation factor GreA	greA		+	2.31973	-0.484549	106.95	26.3571	26.2691	26.6346	26.6058	26.0408	26.0468	25.7889	26.052	25.6823	25.9052	26.4764	26.5068
Q72RA0	Q72RA0_LEPIC	Uncharacterized protein	LIC_11848		+	1.54597	0.731327	32.021	27.5275	27.2601	27.4605	26.4623	27.9496	27.741	28.0741	27.871	27.6535	28.4314	26.9819	27.5309
Q72Q63	Q72Q63_LEPIC	Carboxy-terminal processing protease	LIC_12250		+	1.45563	-0.42194	66.192	24.4373	24.5191	24.5094	24.4912	24.4307	23.9956	23.6904	24.1525	23.834	23.9991	24.2755	23.89
Q72NI8	RPOA_LEPIC	DNA-directed RNA polymerase subunit alpha	rpoA		+	1.64684	0.489224	36.686	26.4788	26.6453	26.534	26.9805	27.18	26.9959	27.4604	26.9593	27.4145	27.3611	26.9421	26.7732
Q72VV5	Q72VV5_LEPIC	Peptidoglycan associated cytoplasmic membrane protein	LIC_10191		+	1.61387	0.560098	20.912	27.593	27.8982	27.9689	27.2989	28.1881	27.9826	28.4787	28.3499	27.978	28.3353	27.6998	27.6347
Q72SY1	ATPA_LEPIC	ATP synthase subunit alpha	atpA		+	2.0607	0.524989	55.013	27.3459	27.2772	27.2978	27.5941	27.8176	27.6295	28.1676	28.0002	27.6433	27.8165	27.5147	27.6163
Q72QV6	Q72QV6_LEPIC	Succinate dehydrogenase flavoprotein subunit	sdhA		+	1.59571	0.386713	70.442	26.0442	25.8984	25.708	25.6438	26.2836	26.4292	25.996	26.1325	26.373	26.2144	26.139	26.2214
Q72W94	Q72W94_LEPIC	Aer	aer			0.656191	0.236259	62.867	23.3561	22.9608	23.4705	22.8021	23.2123	23.5253	23.3403	23.4566	23.9931	23.4679	23.6847	23.4908
Q72NR8	Q72NR8_LEPIC	Aldehyde dehydrogenase	alkH			0	NaN	55.409	NaN	NaN	NaN	NaN	NaN	NaN	NaN	NaN	NaN	20.6019	NaN	NaN
Q72SQ7	Q72SQ7_LEPIC	N-acyl-L-amino acid amidohydrolase	amaA			0	NaN	43.22	NaN	NaN	NaN	NaN	NaN	NaN	NaN	NaN	NaN	NaN	20.6367	NaN
Q75FC8	DHAS_LEPIC	Aspartate-semialdehyde dehydrogenase	asd			0	NaN	38.032	NaN	NaN	NaN	NaN	NaN	NaN	NaN	NaN	NaN	NaN	NaN	NaN
Q72RF5	Q72RF5_LEPIC	Aminotransferase	aspC			0.161405	0.111301	44.154	22.5623	22.2157	22.0272	21.867	22.9159	22.1717	21.9132	22.1166	22.197	22.0935	22.216	22.4791
Q72SY2	ATPD_LEPIC	ATP synthase subunit delta	atpH			0	NaN	20.751	NaN	NaN	NaN	NaN	21.0501	21.502	NaN	21.1245	20.6963	21.2926	NaN	NaN
P62641	CHEB1_LEPIC	Protein-glutamate methylesterase/protein-glutamine glutaminase 1	cheB1			0.295995	-0.0558558	38.712	NaN	22.9677	23.1487	23.129	NaN	NaN	23.0207	23.0312	23.0079	22.764	23.1998	23.1116
Q72R77	Q72R77_LEPIC	Protein-glutamate O-methyltransferase	cheR			0	NaN	35.399	NaN	NaN	NaN	NaN	NaN	NaN	NaN	NaN	NaN	NaN	NaN	21.1891
Q72S60	Q72S60_LEPIC	Chemotaxis response regulator	cheY			0	NaN	13.437	NaN	NaN	NaN	NaN	NaN	NaN	NaN	NaN	NaN	NaN	NaN	NaN
Q72M20	Q72M20_LEPIC	ATP-sulfurylase small subunit	cysD			0	NaN	35.184	NaN	NaN	NaN	NaN	NaN	NaN	NaN	NaN	NaN	NaN	NaN	NaN
Q72M21	Q72M21_LEPIC	ATP-sulfurylase large subunit	cysN			0	NaN	46.536	NaN	20.2591	NaN	NaN	NaN	NaN	NaN	NaN	NaN	NaN	NaN	NaN
Q72TR8	Q72TR8_LEPIC	Aldo/keto reductase	dkgA			0	NaN	31.973	NaN	NaN	NaN	NaN	NaN	NaN	NaN	NaN	NaN	NaN	NaN	NaN
Q72SL5	Q72SL5_LEPIC	Short-chain dehydrogenase	dltE			0	NaN	28.597	NaN	NaN	NaN	NaN	NaN	NaN	NaN	21.5341	NaN	NaN	NaN	NaN
Q72LS7	Q72LS7_LEPIC	DNA polymerase III subunit gamma/tau	dnaX			0	NaN	54.406	NaN	NaN	NaN	NaN	NaN	NaN	NaN	20.7576	NaN	NaN	NaN	NaN
Q72NS3	Q72NS3_LEPIC	DshA	dshA			0	NaN	39.815	NaN	NaN	NaN	NaN	NaN	NaN	NaN	NaN	NaN	NaN	NaN	NaN
Q75FH2	Q75FH2_LEPIC	ExbD	exbD			0	NaN	14.323	NaN	NaN	NaN	NaN	22.1306	21.7514	21.9729	NaN	NaN	22.1345	NaN	NaN
Q72MJ4	Q72MJ4_LEPIC	Flagellar hook-associated protein 2	flgL			0	NaN	47.761	NaN	NaN	NaN	NaN	NaN	NaN	NaN	NaN	NaN	23.6285	NaN	NaN
Q72SJ1	Q72SJ1_LEPIC	H(+)-transporting two-sector ATPase	fliI			0	NaN	50.265	NaN	NaN	NaN	NaN	NaN	NaN	NaN	NaN	NaN	NaN	NaN	NaN
Q72UN3	Q72UN3_LEPIC	Flagellar protein FliL	fliL			0	0.681402	19.206	NaN	23.2248	NaN	23.2104	23.899	NaN	NaN	NaN	NaN	NaN	NaN	NaN
Q72SK8	Q72SK8_LEPIC	Flagellar protein	fliO			0	NaN	30.038	NaN	NaN	NaN	NaN	19.7364	NaN	NaN	NaN	NaN	NaN	NaN	NaN
Q72N68	Q72N68_LEPIC	Cell division protein FtsZ	ftsZ			0	NaN	43.067	NaN	NaN	NaN	NaN	NaN	NaN	NaN	NaN	NaN	NaN	NaN	NaN
Q72SC3	GATA_LEPIC	Glutamyl-tRNA(Gln) amidotransferase subunit A	gatA			0	-0.794463	53.285	NaN	NaN	NaN	23.3991	NaN	NaN	22.7529	22.4564	NaN	NaN	22.3809	22.1396
Q72VI6	GCST_LEPIC	Aminomethyltransferase	gcvT			0	NaN	41.582	NaN	NaN	NaN	NaN	22.5142	22.681	22.7444	NaN	NaN	22.4153	NaN	NaN
Q72RP5	Q72RP5_LEPIC	Glycerol-3-phosphate dehydrogenase	glpD			0	NaN	61.772	NaN	NaN	NaN	NaN	NaN	NaN	NaN	NaN	NaN	NaN	NaN	NaN
Q72UM8	Q72UM8_LEPIC	ATP:glycerol 3-phosphotransferase 5	glpK2			0	NaN	57.151	NaN	NaN	NaN	18.5382	NaN	NaN	NaN	NaN	NaN	NaN	NaN	NaN
Q75FG9	Q75FG9_LEPIC	Glutamate synthase	gltB			0	NaN	61.912	NaN	NaN	NaN	NaN	NaN	NaN	NaN	NaN	NaN	NaN	NaN	NaN
Q72PW7	SYG_LEPIC	Glycine--tRNA ligase	glyQS			0	-0.70231	53.77	NaN	NaN	NaN	21.8266	NaN	NaN	20.9137	21.3349	21.2352	NaN	NaN	NaN
Q72LV1	Q72LV1_LEPIC	Glutathione peroxidase	gpo			0	0.798405	19.077	19.393	NaN	NaN	NaN	20.0887	20.0721	20.4135	NaN	NaN	20.008	NaN	NaN
Q75G06	Q75G06_LEPIC	Hydroxymethylbilane synthase	hemC			0	NaN	61.584	NaN	NaN	NaN	NaN	NaN	NaN	NaN	NaN	NaN	NaN	NaN	19.8902
Q75G01	Q75G01_LEPIC	Uroporphyrinogen decarboxylase	hemE			0	NaN	39.09	NaN	NaN	NaN	NaN	NaN	NaN	NaN	NaN	NaN	NaN	NaN	20.9083
Q72PG3	HIS8_LEPIC	Histidinol-phosphate aminotransferase	hisC			0	NaN	41.604	NaN	NaN	NaN	NaN	NaN	NaN	NaN	NaN	NaN	NaN	NaN	NaN
P62347	HIS2_LEPIC	Phosphoribosyl-ATP pyrophosphatase	hisE			0	NaN	10.547	NaN	NaN	NaN	NaN	NaN	NaN	NaN	NaN	NaN	NaN	NaN	NaN
P62371	SYH_LEPIC	Histidine--tRNA ligase	hisS			1.26122	-0.447503	50.618	22.1769	22.2704	22.1803	21.9413	21.4844	21.905	NaN	NaN	20.755	20.9973	21.9563	21.8533
Q72LQ9	Q72LQ9_LEPIC	Branched-chain-amino-acid aminotransferase	ilvE			0	-0.615089	36.272	20.7343	NaN	NaN	NaN	NaN	20.1192	NaN	NaN	NaN	NaN	NaN	20.7539
P61690	IF1_LEPIC	Translation initiation factor IF-1	infA			0	NaN	8.1936	NaN	NaN	NaN	NaN	20.7848	NaN	21.8358	20.8209	NaN	NaN	NaN	NaN
Q72WA6	Q72WA6_LEPIC	Beta-galactosidase	lacZ			0	NaN	76.413	NaN	NaN	NaN	NaN	NaN	NaN	NaN	NaN	NaN	NaN	NaN	NaN
Q72TG3	Q72TG3_LEPIC	Putative lipoprotein	lemA			0	NaN	22.595	NaN	NaN	NaN	20.3652	NaN	NaN	NaN	NaN	NaN	NaN	NaN	NaN
Q72UY6	SYL_LEPIC	Leucine--tRNA ligase	leuS			0	NaN	99.566	NaN	NaN	21.0653	NaN	NaN	NaN	NaN	NaN	NaN	NaN	NaN	21.1913
Q72WC5	Q72WC5_LEPIC	Uncharacterized protein	LIC_10012			0	NaN	61.545	NaN	NaN	NaN	18.6532	NaN	NaN	NaN	NaN	NaN	NaN	NaN	NaN
Q72WC2	Q72WC2_LEPIC	Uncharacterized protein	LIC_10015			0	NaN	7.8617	NaN	NaN	NaN	NaN	NaN	NaN	NaN	NaN	NaN	NaN	NaN	NaN
Q72WB7	Q72WB7_LEPIC	YrdC-like domain-containing protein	LIC_10020			0	NaN	22.646	NaN	NaN	NaN	NaN	NaN	NaN	NaN	NaN	NaN	NaN	NaN	21.6606
Q72W62	Q72W62_LEPIC	PlsC domain-containing protein	LIC_10075			0	NaN	27.027	NaN	NaN	NaN	NaN	NaN	NaN	NaN	NaN	NaN	NaN	NaN	NaN
Q72W61	Q72W61_LEPIC	Uncharacterized protein	LIC_10076			0	0.00791073	11.004	22.1914	22.0236	21.6686	21.9973	NaN	NaN	NaN	21.9781	21.8322	NaN	21.7932	22.4967
Q72W58	Q72W58_LEPIC	Uncharacterized protein	LIC_10079			0	NaN	20.209	NaN	NaN	NaN	NaN	NaN	NaN	NaN	NaN	NaN	NaN	NaN	21.059
Q72W45	Q72W45_LEPIC	Uncharacterized protein	LIC_10095			0.251554	-0.250117	13.181	23.1777	23.7284	23.1997	23.0327	23.1394	23.7183	NaN	22.2458	22.9206	23.3616	22.4844	23.0979
Q72W36	Q72W36_LEPIC	Uncharacterized protein	LIC_10104			0	NaN	48.457	NaN	22.5379	NaN	NaN	NaN	NaN	NaN	NaN	NaN	NaN	NaN	22.5161
Q72W34	Q72W34_LEPIC	Uncharacterized protein	LIC_10106			0	NaN	13.011	NaN	NaN	NaN	NaN	21.8055	NaN	NaN	NaN	NaN	NaN	NaN	NaN
Q72W14	Q72W14_LEPIC	Lactamase_B domain-containing protein	LIC_10127			0.194044	0.152803	35.852	NaN	21.9323	22.1342	NaN	NaN	21.9147	22.0207	22.6228	NaN	21.7294	NaN	21.9069
Q72W04	Q72W04_LEPIC	[protein-PII] uridylyltransferase	LIC_10137			0	NaN	19.377	21.118	NaN	21.1155	NaN	NaN	NaN	NaN	NaN	NaN	NaN	NaN	NaN
Q72W03	Q72W03_LEPIC	HD-GYP hydrolase domain protein	LIC_10138			0	NaN	56.133	NaN	NaN	NaN	NaN	NaN	NaN	23.0393	NaN	NaN	NaN	NaN	NaN
Q72VZ6	Q72VZ6_LEPIC	Uncharacterized protein	LIC_10145			0	NaN	51.757	NaN	NaN	NaN	20.1448	NaN	NaN	NaN	NaN	NaN	NaN	NaN	NaN
Q72VS1	Q72VS1_LEPIC	RNA polymerase ECF-type sigma factor	LIC_10225			0	-1.4802	35.445	21.9565	21.6313	21.9447	20.6067	20.0546	NaN	NaN	NaN	NaN	NaN	NaN	NaN
Q72VR9	Q72VR9_LEPIC	CHAT domain-containing protein	LIC_10227			0	NaN	70.118	NaN	NaN	NaN	NaN	NaN	NaN	NaN	NaN	NaN	NaN	NaN	NaN
Q72VR1	Q72VR1_LEPIC	Uncharacterized protein	LIC_10235			0	NaN	10.784	NaN	NaN	NaN	NaN	22.3575	21.1471	21.0865	NaN	20.8465	21.0971	NaN	NaN
Q72VH1	Q72VH1_LEPIC	Uncharacterized protein	LIC_10326			0	NaN	59.38	21.4924	NaN	NaN	NaN	NaN	NaN	NaN	NaN	NaN	NaN	NaN	NaN
Q72VF2	Q72VF2_LEPIC	PMT_2 domain-containing protein	LIC_10345			0	-0.362519	58.115	NaN	20.95	NaN	21.1483	NaN	NaN	20.6866	NaN	NaN	20.5902	21.0116	20.9435
Q72VD9	Q72VD9_LEPIC	Uncharacterized protein	LIC_10359			0	NaN	21.2	NaN	NaN	NaN	NaN	NaN	NaN	NaN	21.875	NaN	NaN	NaN	21.5478
Q72VD6	Q72VD6_LEPIC	Uncharacterized protein	LIC_10362			0	NaN	16.505	NaN	NaN	NaN	NaN	NaN	NaN	NaN	NaN	NaN	NaN	NaN	NaN
Q72VC1	Q72VC1_LEPIC	AraC_E_bind domain-containing protein	LIC_10380			0.594241	0.220353	20.941	20.869	NaN	NaN	21.2574	21.346	NaN	21.3124	21.1922	NaN	21.8238	NaN	NaN
Q72VB6	Q72VB6_LEPIC	Uncharacterized protein	LIC_10385			0	NaN	32.292	NaN	NaN	NaN	NaN	NaN	NaN	NaN	NaN	NaN	NaN	NaN	NaN
Q72VB4	Q72VB4_LEPIC	FecR domain-containing protein	LIC_10387			0	NaN	39.919	NaN	NaN	NaN	NaN	NaN	NaN	NaN	NaN	NaN	NaN	NaN	NaN
Q72V99	Q72V99_LEPIC	Uncharacterized protein	LIC_10402			0.611744	-0.161798	31.059	23.721	23.1891	23.3384	23.5292	23.2991	23.1986	23.2189	23.4139	23.1031	22.7432	23.3872	23.3365
Q72V92	Q72V92_LEPIC	2-isopropylmalate synthase	LIC_10409			0	NaN	47.788	NaN	NaN	NaN	NaN	NaN	NaN	NaN	NaN	NaN	NaN	NaN	NaN
Q72V76	Q72V76_LEPIC	WYL domain-containing protein	LIC_10425			0	-1.60564	36.678	NaN	NaN	23.2593	NaN	21.5093	21.7466	21.7049	NaN	NaN	NaN	NaN	NaN
Q72V29	Q72V29_LEPIC	Uncharacterized protein	LIC_10474			0	NaN	15.298	NaN	NaN	NaN	NaN	NaN	NaN	22.9129	23.1562	22.8522	23.0563	NaN	NaN
Q72UZ6	Q72UZ6_LEPIC	Putative lipoprotein	LIC_10507			0.597452	-0.280262	24.021	22.3617	22.7798	22.4121	22.1611	22.4103	22.4739	21.7097	21.9999	22.2639	21.9643	22.2545	22.3289
Q72UY1	Q72UY1_LEPIC	Oxidoreductase family	LIC_10522			0	NaN	36.036	NaN	NaN	NaN	NaN	NaN	NaN	21.8381	NaN	NaN	NaN	NaN	NaN
Q72UX5	Q72UX5_LEPIC	ABC transporter, ATP-binding protein	LIC_10532			1.39175	-0.280509	70.903	21.0046	NaN	20.7535	20.9099	20.5679	NaN	20.5335	20.7251	20.9715	NaN	20.8155	20.6981
Q72UW1	Q72UW1_LEPIC	Lipase	LIC_10546			0	NaN	40.267	NaN	NaN	NaN	NaN	21.4663	21.4776	21.5499	21.6503	21.59	21.6321	21.0887	NaN
Q72UV8	IXTPA_LEPIC	dITP/XTP pyrophosphatase	LIC_10549			0	NaN	22.105	NaN	NaN	NaN	NaN	NaN	NaN	NaN	NaN	NaN	NaN	NaN	NaN
Q72UT7	Q72UT7_LEPIC	Anti-sigma factor antagonist	LIC_10570			0	-0.168175	14.158	NaN	NaN	NaN	23.2281	NaN	NaN	NaN	23.0599	NaN	NaN	NaN	23.1856
Q72UT5	Q72UT5_LEPIC	Uncharacterized protein	LIC_10572			0	NaN	23.345	NaN	NaN	NaN	NaN	NaN	NaN	19.8705	NaN	NaN	NaN	NaN	NaN
Q72US0	Q72US0_LEPIC	Glycosyl transferase	LIC_10587			0	NaN	41.343	NaN	NaN	20.7133	NaN	NaN	NaN	NaN	NaN	NaN	NaN	NaN	NaN
Q72UQ8	Q72UQ8_LEPIC	Uncharacterized protein	LIC_10599			0.525551	-0.248055	26.125	21.1473	21.2134	20.8906	21.4853	21.0955	20.7768	NaN	NaN	20.706	20.8691	NaN	20.9365
Q72UN7	Q72UN7_LEPIC	Glycosyl transferase	LIC_10620			0	NaN	42.432	NaN	NaN	NaN	NaN	NaN	NaN	NaN	NaN	NaN	NaN	NaN	21.8466
Q72UL7	Q72UL7_LEPIC	Uncharacterized protein	LIC_10640			0.688265	-0.35971	37.713	21.7559	21.6932	21.9771	22.56	21.4462	21.7172	21.7471	NaN	21.9448	21.7579	22.0665	NaN
Q72UK5	Q72UK5_LEPIC	Ubiquinone/menaquinone methyltransferase	LIC_10652			0	NaN	26.76	NaN	NaN	NaN	NaN	NaN	NaN	NaN	NaN	NaN	NaN	NaN	NaN
Q72U16	Q72U16_LEPIC	Uncharacterized protein	LIC_10848			0.83603	-0.437415	13.379	24.6524	25.243	25.1442	25.5162	24.4779	24.3288	25.1817	24.8177	24.5532	24.6979	25.1455	24.8013
Q72TW2	Q72TW2_LEPIC	FecR domain-containing protein	LIC_10902			0	NaN	41.705	NaN	NaN	NaN	NaN	21.6076	NaN	NaN	NaN	20.8351	21.6702	NaN	NaN
Q72TV1	Q72TV1_LEPIC	Transglut_core2 domain-containing protein	LIC_10915			0	NaN	38.842	NaN	NaN	NaN	NaN	NaN	NaN	NaN	NaN	NaN	NaN	NaN	NaN
Q72TU8	Q72TU8_LEPIC	Uncharacterized protein	LIC_10918			0.393119	-0.413309	19.142	21.9863	23.5815	23.9533	23.844	22.9501	22.8158	23.0498	22.8962	23.5574	23.919	NaN	22.878
Q72TU4	Q72TU4_LEPIC	Histidine kinase	LIC_10922			0	NaN	132.47	NaN	NaN	NaN	NaN	NaN	NaN	NaN	NaN	NaN	NaN	NaN	NaN
Q72TQ8	Q72TQ8_LEPIC	Monooxygenase	LIC_10959			0	NaN	53.881	NaN	NaN	NaN	NaN	NaN	NaN	NaN	NaN	NaN	NaN	NaN	NaN
Q72TN3	Q72TN3_LEPIC	FGE-sulfatase domain-containing protein	LIC_10984			0.766289	0.255058	36.672	22.3367	22.5173	22.662	22.77	NaN	22.573	23.0447	22.8621	NaN	22.88	23.6123	23.1704
Q72TN2	Q72TN2_LEPIC	Uncharacterized protein	LIC_10985			0	1.05099	40.107	20.6828	NaN	NaN	NaN	22.1262	21.3413	NaN	NaN	21.2919	NaN	NaN	21.0767
Q72TL4	Q72TL4_LEPIC	Anti-sigma factor antagonist	LIC_11004			0	1.11528	12.439	NaN	20.8361	NaN	NaN	NaN	22.6062	21.6506	21.5972	21.8146	23.4326	NaN	NaN
Q72TL0	Q72TL0_LEPIC	Uncharacterized protein	LIC_11008			0.898584	-0.104743	68.536	23.182	23.0996	NaN	NaN	23.0362	23.0359	NaN	NaN	23.1108	NaN	NaN	NaN
Q72TJ5	Q72TJ5_LEPIC	Uncharacterized protein	LIC_11026			0	NaN	111.49	NaN	NaN	18.4149	NaN	NaN	NaN	NaN	NaN	NaN	NaN	NaN	NaN
Q72TF4	Q72TF4_LEPIC	Uncharacterized protein	LIC_11067			0	NaN	11.309	NaN	NaN	NaN	NaN	NaN	NaN	NaN	NaN	NaN	NaN	NaN	NaN
Q72TD9	Q72TD9_LEPIC	Cytoplasmic membrane protein	LIC_11082			0	NaN	41.744	NaN	NaN	NaN	NaN	NaN	NaN	NaN	NaN	NaN	NaN	22.0129	NaN
Q72TC6	Q72TC6_LEPIC	Adenylate/guanylate cyclase	LIC_11095			0	-0.166403	40.727	22.1532	NaN	NaN	NaN	21.9868	NaN	NaN	NaN	21.7335	NaN	NaN	NaN
Q72TC5	Q72TC5_LEPIC	YCII domain-containing protein	LIC_11096			0	NaN	12.343	NaN	NaN	NaN	NaN	NaN	NaN	21.0773	NaN	NaN	20.8726	21.3939	21.7993
Q72TC3	Q72TC3_LEPIC	Uncharacterized protein	LIC_11098			0	NaN	48.971	NaN	NaN	NaN	NaN	NaN	NaN	NaN	NaN	NaN	NaN	NaN	NaN
Q72T48	Q72T48_LEPIC	Uncharacterized protein	LIC_11173			0	NaN	55.234	NaN	NaN	NaN	NaN	NaN	NaN	NaN	NaN	NaN	NaN	NaN	NaN
Q72T44	Q72T44_LEPIC	Uncharacterized protein	LIC_11177			0	NaN	18.144	NaN	NaN	NaN	NaN	NaN	NaN	19.7298	NaN	NaN	NaN	NaN	NaN
Q72T21	Q72T21_LEPIC	Histidine kinase sensor protein	LIC_11200			0	NaN	103.8	NaN	NaN	NaN	NaN	NaN	NaN	NaN	NaN	NaN	NaN	NaN	NaN
Q72T19	Q72T19_LEPIC	Histidine kinase response regulator hybrid protein	LIC_11202			0	NaN	57.076	NaN	NaN	NaN	19.433	NaN	NaN	NaN	NaN	NaN	NaN	NaN	NaN
Q72T11	Q72T11_LEPIC	Uncharacterized protein	LIC_11211			0	NaN	40.43	NaN	NaN	NaN	NaN	NaN	NaN	NaN	NaN	NaN	NaN	20.2725	20.3408
Q72T10	Q72T10_LEPIC	YceI domain-containing protein	LIC_11212			0	NaN	23.441	NaN	NaN	NaN	NaN	NaN	NaN	NaN	NaN	NaN	NaN	NaN	NaN
Q72T02	Q72T02_LEPIC	ABC transporter permease protein	LIC_11220			0	NaN	52.978	NaN	NaN	NaN	NaN	NaN	NaN	21.9184	NaN	NaN	NaN	NaN	NaN
Q72SX5	Q72SX5_LEPIC	cGMP-specific phosphodiesterase	LIC_11247			0	NaN	81.937	NaN	21.8814	NaN	NaN	NaN	NaN	NaN	NaN	21.9699	NaN	NaN	NaN
Q72SV4	Q72SV4_LEPIC	Alginate_exp domain-containing protein	LIC_11268			0	NaN	68.85	NaN	NaN	NaN	NaN	NaN	NaN	NaN	NaN	18.764	NaN	NaN	NaN
Q72SU5	Q72SU5_LEPIC	Putative acetyl-coa carboxylase/pyruvate carboxylase	LIC_11278			0	NaN	18.274	NaN	NaN	NaN	NaN	NaN	NaN	NaN	NaN	NaN	NaN	NaN	NaN
Q72ST9	Q72ST9_LEPIC	ABM domain-containing protein	LIC_11284			0.142076	-0.0663961	13.919	21.6693	21.6179	NaN	21.1927	21.4761	21.5429	21.2617	NaN	21.4333	21.2891	21.4719	21.5942
Q72SR9	Q72SR9_LEPIC	Uncharacterized protein	LIC_11306			0.398781	-0.149444	13.325	21.5948	21.3359	21.1954	21.865	21.2285	21.222	21.4318	21.5109	21.4218	20.5826	21.3691	NaN
Q72SP5	Q72SP5_LEPIC	ATP-grasp domain-containing protein	LIC_11332			0.51642	-0.706169	47.544	22.0644	20.8749	NaN	20.3696	20.6432	20.8005	NaN	19.7469	20.3084	NaN	NaN	NaN
Q72SN6	Q72SN6_LEPIC	Adenylate/guanylate cyclase	LIC_11343			0	NaN	50.774	NaN	NaN	NaN	NaN	NaN	NaN	20.0683	NaN	NaN	NaN	NaN	NaN
Q72SM3	Q72SM3_LEPIC	ClpS domain-containing protein	LIC_11356			0	NaN	12.104	NaN	NaN	NaN	NaN	NaN	NaN	NaN	NaN	NaN	NaN	NaN	NaN
Q72SJ7	Y1384_LEPIC	Putative regulatory protein LIC_11384	LIC_11384			0.424559	-0.314653	10.226	22.9443	24.1854	23.5607	NaN	23.0572	23.116	23.3033	23.5188	23.0077	23.9046	23.0701	NaN
Q72SH6	Q72SH6_LEPIC	Uncharacterized protein	LIC_11406			0	NaN	10.638	NaN	NaN	NaN	NaN	NaN	NaN	23.5612	NaN	NaN	NaN	NaN	NaN
Q72SH5	Q72SH5_LEPIC	Putative methyl-accepting chemotaxis transmembrane protein	LIC_11407			0	NaN	95.364	NaN	NaN	NaN	NaN	NaN	NaN	NaN	NaN	NaN	NaN	NaN	NaN
Q72SF7	Q72SF7_LEPIC	Sigma factor regulatory protein	LIC_11426			0	NaN	47.819	NaN	NaN	NaN	NaN	NaN	NaN	NaN	NaN	20.049	22.5964	NaN	NaN
Q72SE7	Q72SE7_LEPIC	FecR domain-containing protein	LIC_11436			1.16873	-0.317331	79.902	21.7586	21.7219	21.7496	NaN	21.1826	NaN	21.4838	21.6117	NaN	21.6197	21.7264	NaN
Q72SD9	Q72SD9_LEPIC	Response regulator	LIC_11444			0	NaN	37.32	21.8549	NaN	NaN	NaN	NaN	NaN	NaN	NaN	NaN	NaN	NaN	NaN
Q72SB0	Q72SB0_LEPIC	Uncharacterized protein	LIC_11474			0	-0.182302	51.57	20.5924	20.341	20.4144	21.6768	NaN	NaN	NaN	20.5739	20.3919	NaN	NaN	20.1702
Q72S99	Q72S99_LEPIC	Uncharacterized protein	LIC_11485			0.492926	-0.533921	22.867	21.8773	21.7201	21.1725	20.2376	20.7948	21.1066	20.2525	NaN	20.6883	20.748	21.2999	NaN
Q72S44	Q72S44_LEPIC	Uncharacterized protein	LIC_11542			0	NaN	22.031	NaN	NaN	NaN	NaN	NaN	NaN	NaN	NaN	NaN	NaN	NaN	NaN
Q72S18	Q72S18_LEPIC	Uncharacterized protein	LIC_11569			0	NaN	32.949	NaN	NaN	NaN	NaN	NaN	NaN	NaN	NaN	NaN	NaN	NaN	NaN
Q72S07	Q72S07_LEPIC	Uncharacterized protein	LIC_11580			0.394706	-0.238942	34.587	22.0657	21.5694	21.4668	NaN	21.541	21.3823	NaN	NaN	21.4361	21.3152	NaN	NaN
Q72RZ3	Q72RZ3_LEPIC	Uncharacterized protein	LIC_11595			0	-0.390191	59.088	20.9308	NaN	20.9509	NaN	NaN	NaN	20.5507	NaN	20.2459	NaN	NaN	NaN
Q72RX3	Q72RX3_LEPIC	Uncharacterized protein	LIC_11615			0	NaN	65.923	NaN	NaN	NaN	NaN	NaN	NaN	NaN	NaN	NaN	NaN	NaN	NaN
Q72RW3	Q72RW3_LEPIC	Uncharacterized protein	LIC_11625			0	NaN	17.103	NaN	NaN	NaN	NaN	NaN	20.7022	20.7689	20.7165	20.71	21.0893	NaN	NaN
Q72RV3	Q72RV3_LEPIC	Uncharacterized protein	LIC_11635			0	NaN	23.638	NaN	NaN	NaN	NaN	NaN	NaN	NaN	17.8616	NaN	NaN	NaN	NaN
Q72RT7	Q72RT7_LEPIC	Uncharacterized protein	LIC_11653			0	NaN	28.325	NaN	NaN	NaN	NaN	NaN	NaN	NaN	NaN	NaN	NaN	NaN	NaN
Q72RS4	Q72RS4_LEPIC	Uncharacterized protein	LIC_11668			0	NaN	49.824	NaN	NaN	NaN	NaN	NaN	NaN	NaN	NaN	NaN	NaN	NaN	19.618
Q72RN4	Q72RN4_LEPIC	Putative lipoprotein	LIC_11711			0.00890921	0.00578197	24.503	22.4544	22.3226	22.4997	22.859	22.1492	NaN	22.6515	22.8185	22.5591	21.5839	22.656	NaN
Q72RN2	Q72RN2_LEPIC	Motility protein B	LIC_11713			0.404361	-0.566303	31.019	21.7173	NaN	21.4246	20.887	21.3442	19.33	21.2831	21.1494	21.178	21.2756	21.5687	NaN
Q72RL7	Q72RL7_LEPIC	N-acetylmuramoyl-L-alanine amidase	LIC_11728			0	-0.240364	21.118	NaN	NaN	NaN	22.2464	NaN	NaN	NaN	22.0061	21.9854	21.8234	NaN	NaN
Q72RJ6	Q72RJ6_LEPIC	Uncharacterized protein	LIC_11749			0	-0.206688	68.122	NaN	NaN	NaN	20.8381	NaN	NaN	NaN	20.6314	NaN	NaN	NaN	NaN
Q72RJ2	Q72RJ2_LEPIC	Exopolysaccharide production protein	LIC_11753			0.919512	-0.614551	50.459	20.8413	21.1198	20.863	NaN	20.436	20.7816	19.7629	NaN	20.2594	20.3321	20.7058	NaN
Q72RC3	Q72RC3_LEPIC	FHA domain-containing protein	LIC_11823			0	NaN	55.999	NaN	NaN	NaN	NaN	NaN	NaN	NaN	NaN	NaN	NaN	NaN	NaN
Q72RB1	Q72RB1_LEPIC	Uncharacterized protein	LIC_11837			0	NaN	38.608	NaN	NaN	NaN	NaN	NaN	NaN	NaN	20.4818	NaN	NaN	NaN	NaN
Q72R89	Q72R89_LEPIC	MlaD domain-containing protein	LIC_11859			0.0093659	0.00288105	27.668	20.7402	20.727	20.662	NaN	20.839	20.5862	NaN	NaN	20.4841	20.1273	NaN	NaN
Q72R74	Q72R74_LEPIC	Uncharacterized protein	LIC_11874			0	-0.25272	25.866	NaN	NaN	21.0297	NaN	20.777	NaN	NaN	NaN	20.911	20.5479	NaN	NaN
Q72R73	Q72R73_LEPIC	Putative hydrolase	LIC_11875			0	-0.897593	46.438	20.1531	20.8336	20.2496	NaN	NaN	19.5145	NaN	NaN	NaN	NaN	NaN	NaN
Q72R68	Q72R68_LEPIC	Putative lipoprotein	LIC_11880			0	NaN	31.834	NaN	NaN	NaN	NaN	NaN	NaN	NaN	NaN	NaN	NaN	NaN	NaN
Q72R64	Q72R64_LEPIC	Uncharacterized protein	LIC_11884			0	NaN	49.879	NaN	NaN	NaN	NaN	NaN	NaN	NaN	NaN	21.0842	NaN	NaN	NaN
Q72R45	Q72R45_LEPIC	Uncharacterized protein	LIC_11904			0	NaN	45.306	23.4288	NaN	NaN	21.0263	NaN	NaN	NaN	NaN	NaN	NaN	21.223	21.4715
Q72R42	Q72R42_LEPIC	Uncharacterized protein	LIC_11909			0.771844	-0.516239	18.141	23.6192	23.3624	23.5405	24.6733	22.9649	23.1224	23.4368	23.6063	23.4335	22.7145	24.2697	NaN
Q72R33	Q72R33_LEPIC	Uncharacterized protein	LIC_11918			0	NaN	29.846	20.8914	20.5937	20.5028	NaN	NaN	NaN	NaN	NaN	NaN	NaN	20.2749	NaN
Q72R09	Q72R09_LEPIC	Uncharacterized protein	LIC_11943			0	NaN	16.706	NaN	NaN	NaN	NaN	NaN	NaN	NaN	NaN	NaN	18.8906	NaN	NaN
Q72QY5	Q72QY5_LEPIC	Uncharacterized protein	LIC_11972			0.487392	-0.0874109	15.094	20.5369	NaN	20.6675	NaN	20.5324	20.4972	NaN	NaN	20.5444	21.7764	20.0559	NaN
Q72QX6	Q72QX6_LEPIC	Uncharacterized protein	LIC_11982			0	NaN	41.131	NaN	NaN	NaN	NaN	NaN	NaN	NaN	NaN	NaN	NaN	NaN	NaN
Q72QX0	Q72QX0_LEPIC	Uncharacterized protein	LIC_11988			0	-0.760309	27.745	NaN	NaN	NaN	22.4189	NaN	NaN	NaN	21.6586	NaN	NaN	NaN	21.802
Q72QV8	Q72QV8_LEPIC	Aldo_ket_red domain-containing protein	LIC_12000			0	NaN	58.917	NaN	NaN	NaN	NaN	NaN	NaN	NaN	NaN	NaN	NaN	NaN	NaN
Q72QR5	Q72QR5_LEPIC	Cytoplasmic membrane protein	LIC_12047			0	NaN	282.43	NaN	NaN	NaN	NaN	NaN	18.2783	NaN	NaN	NaN	NaN	NaN	NaN
Q72QQ0	Q72QQ0_LEPIC	Acyltransferase	LIC_12063			0	NaN	28.855	NaN	NaN	NaN	NaN	NaN	NaN	NaN	NaN	NaN	NaN	NaN	NaN
Q72QL2	CINAL_LEPIC	CinA-like protein	LIC_12101			0	NaN	46.143	NaN	NaN	NaN	18.6784	NaN	NaN	NaN	NaN	NaN	NaN	NaN	NaN
Q72QK7	Q72QK7_LEPIC	HD domain-containing protein	LIC_12106			0	NaN	91.067	NaN	NaN	NaN	NaN	NaN	NaN	NaN	NaN	NaN	NaN	NaN	NaN
Q72QK6	Q72QK6_LEPIC	Phosphate starvation-inducible protein	LIC_12107			0	NaN	33.288	NaN	NaN	NaN	NaN	NaN	NaN	NaN	NaN	NaN	NaN	20.7632	NaN
Q72QJ9	Q72QJ9_LEPIC	Putative lipoprotein	LIC_12114			0	-1.68081	45.898	NaN	NaN	NaN	22.7809	NaN	NaN	NaN	21.1001	NaN	NaN	20.9406	NaN
Q72QI2	Q72QI2_LEPIC	FdtA domain-containing protein	LIC_12131			0	NaN	16.008	NaN	NaN	NaN	NaN	NaN	NaN	NaN	NaN	NaN	NaN	NaN	NaN
Q72QH3	Q72QH3_LEPIC	Nucleoside-diphosphate-sugar epimerase	LIC_12140			0	NaN	42.071	NaN	NaN	NaN	NaN	NaN	NaN	NaN	NaN	NaN	NaN	NaN	NaN
Q72QG8	Q72QG8_LEPIC	Putative glycosyltransferase	LIC_12145			0	NaN	82.264	NaN	NaN	NaN	NaN	NaN	NaN	NaN	NaN	NaN	NaN	NaN	NaN
Q72QF5	Q72QF5_LEPIC	3-deoxy-manno-octulosonate cytidylyltransferase	LIC_12157			0	NaN	28.026	NaN	NaN	NaN	NaN	NaN	NaN	20.5534	NaN	19.5338	NaN	NaN	NaN
Q72QE5	Q72QE5_LEPIC	CMP-N-acetlyneuraminic acid synthetase	LIC_12167			0	NaN	23.689	NaN	NaN	NaN	NaN	NaN	NaN	NaN	NaN	NaN	NaN	NaN	NaN
Q72QD2	Q72QD2_LEPIC	Methyltransferase	LIC_12180			0.213326	0.1081	28.908	NaN	22.2591	22.6275	NaN	NaN	22.5632	22.3666	22.7243	NaN	NaN	22.7053	22.6797
Q72QC6	Q72QC6_LEPIC	Methionyl-tRNA(Fmet) n-formyltransferase	LIC_12186			0	NaN	35.245	NaN	NaN	NaN	NaN	NaN	NaN	NaN	NaN	NaN	NaN	NaN	21.1099
Q72QB9	Q72QB9_LEPIC	Uncharacterized protein	LIC_12193			0	-2.38508	30.591	22.2185	NaN	22.1088	NaN	19.7785	NaN	NaN	NaN	NaN	NaN	NaN	NaN
Q72QB0	Q72QB0_LEPIC	UDP-glucose 4-epimerase	LIC_12202			0	NaN	36.606	NaN	NaN	NaN	NaN	NaN	NaN	NaN	NaN	NaN	NaN	NaN	NaN
Q72QA9	Q72QA9_LEPIC	Phosphoheptose isomerase	LIC_12203			0	NaN	20.103	NaN	NaN	NaN	NaN	NaN	NaN	NaN	NaN	NaN	NaN	NaN	NaN
Q72Q91	Q72Q91_LEPIC	Cation:proton antiporter	LIC_12221			0	NaN	83.038	NaN	NaN	NaN	NaN	NaN	NaN	NaN	18.8024	NaN	NaN	NaN	NaN
Q72Q81	Q72Q81_LEPIC	Uncharacterized protein	LIC_12231			0	NaN	21.453	NaN	NaN	NaN	NaN	NaN	NaN	NaN	NaN	NaN	NaN	NaN	NaN
Q72Q55	Q72Q55_LEPIC	Bac_surface_Ag domain-containing protein	LIC_12258			0	NaN	55.399	NaN	NaN	NaN	NaN	NaN	NaN	NaN	22.8387	NaN	NaN	NaN	NaN
Q72Q16	Q72Q16_LEPIC	Uncharacterized protein	LIC_12298			0	NaN	9.6096	NaN	NaN	NaN	NaN	NaN	NaN	NaN	NaN	NaN	NaN	NaN	NaN
Q72Q04	Q72Q04_LEPIC	ABC transporter ATP-binding protein	LIC_12311			0.940397	-0.316044	24.654	21.4029	21.626	NaN	21.7792	21.3212	NaN	NaN	21.2521	21.2558	NaN	NaN	21.6807
Q72PZ5	Q72PZ5_LEPIC	3-oxoacyl-[acyl-carrier protein] reductase	LIC_12320			0	NaN	27.622	NaN	NaN	NaN	NaN	NaN	NaN	NaN	NaN	NaN	NaN	NaN	NaN
Q72PZ3	Q72PZ3_LEPIC	Glutaconate CoA transferase-like protein	LIC_12322			0	NaN	65.346	NaN	NaN	NaN	NaN	NaN	NaN	NaN	NaN	NaN	20.7244	NaN	NaN
Q72PY8	Q72PY8_LEPIC	Adenylate/guanylate cyclase	LIC_12327			0.936927	0.325831	55.845	20.3596	20.0664	19.9285	NaN	20.2628	20.4556	20.6136	NaN	20.8867	20.8383	NaN	NaN
Q72PR8	Q72PR8_LEPIC	Uncharacterized protein	LIC_12399			0.383873	-0.205265	28.904	22.454	22.36	21.6653	22.1565	21.9981	22.3298	21.9034	21.5834	22.1525	21.6265	21.5016	21.458
Q72PQ4	Q72PQ4_LEPIC	Uncharacterized protein	LIC_12414			0	NaN	7.8197	NaN	NaN	NaN	NaN	NaN	NaN	NaN	20.9692	NaN	NaN	NaN	NaN
Q72PN0	Q72PN0_LEPIC	Transcriptional regulator	LIC_12438			0	NaN	20.923	NaN	NaN	NaN	NaN	20.0453	NaN	20.8673	NaN	19.9522	20.1586	NaN	NaN
Q72PL4	Q72PL4_LEPIC	Chemotaxis protein	LIC_12457			0	NaN	20.059	NaN	NaN	NaN	NaN	NaN	NaN	NaN	NaN	NaN	22.7289	NaN	NaN
Q72PL3	Q72PL3_LEPIC	5-formyltetrahydrofolate cyclo-ligase	LIC_12458			0	NaN	20.477	NaN	NaN	NaN	NaN	NaN	NaN	NaN	NaN	NaN	NaN	NaN	NaN
Q72PK4	Q72PK4_LEPIC	Uncharacterized protein	LIC_12467			0	NaN	6.957	NaN	NaN	NaN	NaN	NaN	NaN	NaN	19.0542	NaN	NaN	NaN	NaN
Q72PK2	Q72PK2_LEPIC	HtpG	LIC_12469			0	NaN	68.552	NaN	NaN	NaN	NaN	NaN	NaN	NaN	NaN	NaN	NaN	NaN	NaN
Q72PJ3	Q72PJ3_LEPIC	Lactamase_B domain-containing protein	LIC_12478			0	NaN	35.992	NaN	NaN	NaN	NaN	NaN	NaN	NaN	NaN	NaN	NaN	NaN	21.6654
Q72PI1	Q72PI1_LEPIC	RNA polymerase sigma factor	LIC_12490			0	NaN	24.012	NaN	21.9938	21.8896	NaN	NaN	NaN	NaN	NaN	NaN	NaN	NaN	NaN
Q72PH2	Q72PH2_LEPIC	Uncharacterized protein	LIC_12499			0	-0.902188	59.445	22.9194	NaN	21.8003	NaN	21.4577	NaN	NaN	NaN	NaN	NaN	NaN	NaN
Q72PH0	Q72PH0_LEPIC	TPR_REGION domain-containing protein	LIC_12501			0	-0.100505	36.572	NaN	22.0294	21.7839	NaN	NaN	21.8061	NaN	NaN	NaN	NaN	21.8995	NaN
Q72PG7	Q72PG7_LEPIC	Response regulator	LIC_12504			0	NaN	14.952	NaN	NaN	NaN	NaN	NaN	NaN	NaN	NaN	NaN	NaN	NaN	NaN
Q72PG5	Q72PG5_LEPIC	Adenylate/guanylate cyclase	LIC_12506			0	NaN	59.458	NaN	NaN	NaN	NaN	NaN	NaN	NaN	NaN	NaN	NaN	NaN	20.2692
Q72PF6	Q72PF6_LEPIC	Cystine-binding periplasmic protein	LIC_12515			0	NaN	38.009	NaN	21.6485	21.8991	NaN	NaN	NaN	NaN	NaN	NaN	NaN	NaN	NaN
Q72PF5	Q72PF5_LEPIC	Acetoacetyl-CoA synthetase	LIC_12516			0	NaN	74.576	NaN	21.4451	20.9852	NaN	NaN	NaN	NaN	NaN	NaN	NaN	NaN	NaN
Q72PE0	Q72PE0_LEPIC	Uncharacterized protein	LIC_12531			0.75377	-0.853611	26.075	21.2848	22.6778	22.5594	22.7373	NaN	NaN	21.3794	21.543	NaN	20.8018	22.1412	22.1522
Q72PD2	Q72PD2_LEPIC	Uncharacterized protein	LIC_12539			0	NaN	27.451	NaN	NaN	NaN	NaN	20.4637	20.1879	NaN	NaN	19.7943	NaN	NaN	NaN
Q72P89	Q72P89_LEPIC	Uncharacterized protein	LIC_12586			0	-0.376794	84.947	22.5293	NaN	NaN	NaN	22.3573	NaN	NaN	21.9477	NaN	NaN	NaN	NaN
Q72P61	Q72P61_LEPIC	Phage-related protein	LIC_12615			0	NaN	39.098	NaN	NaN	NaN	NaN	NaN	NaN	22.1951	23.4413	21.5751	NaN	21.3168	NaN
Q72NU1	Q72NU1_LEPIC	Transcriptional regulator (MarR family)	LIC_12738			0	NaN	17.376	NaN	NaN	NaN	NaN	NaN	NaN	NaN	NaN	NaN	NaN	NaN	NaN
Q72NP5	Q72NP5_LEPIC	Anti-sigma factor antagonist	LIC_12787			0	0.0515442	12.442	22.7188	22.5576	22.6314	NaN	NaN	22.6875	NaN	NaN	22.6326	NaN	22.5284	NaN
Q72NN4	Q72NN4_LEPIC	Transcriptional regulator (TetR family)	LIC_12798			0	NaN	23.884	NaN	NaN	NaN	NaN	NaN	NaN	NaN	NaN	NaN	NaN	20.8096	NaN
Q72NL0	Q72NL0_LEPIC	Uncharacterized protein	LIC_12824			0	NaN	27.42	NaN	20.4073	NaN	NaN	NaN	NaN	NaN	NaN	NaN	NaN	NaN	NaN
Q72NF6	Q72NF6_LEPIC	Thioredoxin domain-containing protein	LIC_12878			0	NaN	20.903	NaN	NaN	NaN	NaN	NaN	NaN	NaN	NaN	NaN	NaN	NaN	NaN
Q72ND8	Q72ND8_LEPIC	INTEIN_C_TER domain-containing protein	LIC_12896			0	NaN	343.8	NaN	NaN	NaN	NaN	NaN	NaN	NaN	NaN	NaN	NaN	NaN	NaN
Q72NB1	Q72NB1_LEPIC	Citrate synthase	LIC_12925			0	-0.838278	48.525	22.226	NaN	NaN	NaN	21.3877	NaN	NaN	NaN	21.5607	NaN	NaN	22.2759
Q72NA5	Q72NA5_LEPIC	Chemotaxis motility protein A	LIC_12931			0	NaN	27.39	NaN	NaN	NaN	NaN	NaN	NaN	NaN	NaN	NaN	NaN	NaN	NaN
Q72N80	Q72N80_LEPIC	Uncharacterized protein	LIC_12957			0	NaN	44.206	NaN	NaN	NaN	NaN	21.6131	21.5837	NaN	21.3217	21.3703	21.342	NaN	21.7689
Q72MZ3	Q72MZ3_LEPIC	UDP glucosamine N-acyltransferase	LIC_13046			0	NaN	36.859	NaN	NaN	NaN	NaN	NaN	NaN	NaN	NaN	NaN	NaN	NaN	NaN
Q72MW8	Q72MW8_LEPIC	Uncharacterized protein	LIC_13071			0	NaN	19.959	NaN	NaN	NaN	NaN	21.3683	NaN	21.1898	21.1067	20.6989	NaN	20.3207	NaN
Q72MW4	Q72MW4_LEPIC	Putative lipoprotein	LIC_13075			0	NaN	25.837	NaN	NaN	NaN	NaN	NaN	NaN	NaN	NaN	NaN	NaN	NaN	NaN
Q72MV6	Q72MV6_LEPIC	Uncharacterized protein	LIC_13083			0	NaN	24.329	NaN	NaN	NaN	NaN	NaN	NaN	NaN	NaN	NaN	NaN	NaN	NaN
Q72MS0	Q72MS0_LEPIC	PHB_acc_N domain-containing protein	LIC_13122			0	NaN	22.426	NaN	NaN	NaN	NaN	NaN	NaN	NaN	NaN	NaN	NaN	NaN	NaN
Q72MP9	Q72MP9_LEPIC	Uncharacterized protein	LIC_13144			0	NaN	100.42	NaN	NaN	NaN	NaN	NaN	NaN	NaN	NaN	NaN	NaN	NaN	NaN
Q72ML6	Q72ML6_LEPIC	Exonuclease	LIC_13177			0	NaN	61.546	NaN	NaN	NaN	NaN	NaN	NaN	NaN	NaN	NaN	NaN	19.1601	NaN
Q72MK7	Q72MK7_LEPIC	Uncharacterized protein	LIC_13186			0	NaN	19.843	NaN	NaN	NaN	NaN	NaN	NaN	NaN	NaN	NaN	NaN	NaN	20.5196
Q72MH5	Q72MH5_LEPIC	Uncharacterized protein	LIC_13212			0	NaN	32.248	NaN	NaN	NaN	NaN	NaN	NaN	NaN	NaN	NaN	NaN	NaN	NaN
Q72MC2	Q72MC2_LEPIC	RNA polymerase ECF-type sigma factor	LIC_13266			0	NaN	23.037	NaN	NaN	NaN	NaN	NaN	NaN	NaN	NaN	NaN	NaN	NaN	NaN
Q72MC0	Q72MC0_LEPIC	Uncharacterized protein	LIC_13268			0	NaN	17.2	NaN	NaN	18.5407	NaN	NaN	NaN	NaN	NaN	NaN	NaN	NaN	NaN
Q72MB3	Q72MB3_LEPIC	SUFU domain-containing protein	LIC_13275			0	NaN	43.207	NaN	NaN	NaN	NaN	22.1496	NaN	NaN	NaN	NaN	NaN	NaN	NaN
Q72M96	Q72M96_LEPIC	HTH luxR-type domain-containing protein	LIC_13292			0	NaN	20.798	NaN	NaN	NaN	NaN	NaN	NaN	NaN	NaN	NaN	NaN	NaN	NaN
Q72M63	Q72M63_LEPIC	Isocitrate dehydrogenase [NADP]	LIC_13328			0.949999	-0.75822	53.887	24.3095	24.0731	24.1911	23.022	23.6165	23.6279	22.7402	22.5781	23.4869	23.6268	24.0953	23.8037
Q72LV8	Q72LV8_LEPIC	Uncharacterized protein	LIC_13435			0	NaN	21.686	NaN	NaN	NaN	NaN	NaN	NaN	18.7988	NaN	NaN	NaN	NaN	NaN
Q72LT8	Q72LT8_LEPIC	Putative lipoprotein	LIC_13461			0	-2.0638	22.628	22.288	NaN	NaN	NaN	NaN	20.488	NaN	19.9604	20.6673	20.3367	NaN	NaN
Q72LR2	Q72LR2_LEPIC	Metallopeptidase	LIC_13491			0	NaN	53.757	NaN	NaN	NaN	NaN	NaN	NaN	NaN	NaN	NaN	NaN	NaN	NaN
Q75G03	Q75G03_LEPIC	Histidine kinase sensor protein	LIC_20012			0	NaN	34.696	NaN	NaN	NaN	NaN	NaN	NaN	NaN	NaN	NaN	NaN	NaN	NaN
Q75FZ5	Q75FZ5_LEPIC	ParA	LIC_20020			0	NaN	34.37	NaN	NaN	NaN	NaN	NaN	NaN	NaN	NaN	NaN	NaN	NaN	NaN
Q75G27	Q75G27_LEPIC	Azoreductase	LIC_20022			0	-0.0896854	22.305	NaN	NaN	22.6189	22.639	NaN	22.5393	NaN	NaN	NaN	22.5189	22.2324	22.4986
Q75G14	Q75G14_LEPIC	Short-chain dehydrogenase	LIC_20031			0.0793592	-0.322149	30.504	NaN	NaN	21.1691	23.7248	NaN	NaN	21.7058	22.5439	NaN	NaN	21.2541	NaN
Q75G30	Q75G30_LEPIC	Uncharacterized protein	LIC_20036			0	NaN	22.614	NaN	NaN	NaN	NaN	NaN	NaN	18.9847	NaN	NaN	NaN	NaN	NaN
Q75FY2	Q75FY2_LEPIC	Uncharacterized protein	LIC_20049			0	NaN	39.034	NaN	NaN	NaN	NaN	NaN	NaN	20.3222	NaN	NaN	NaN	NaN	NaN
Q75FW2	Q75FW2_LEPIC	Small conductance mechanosensitive ion channel	LIC_20069			0	NaN	33.75	NaN	20.3267	NaN	NaN	NaN	NaN	NaN	NaN	NaN	NaN	NaN	NaN
Q75FW0	Q75FW0_LEPIC	Putative FAD-dependent dehydrogenase	LIC_20071			0.658146	-0.458992	57.183	NaN	20.5836	19.8154	20.3237	NaN	19.8585	19.7053	NaN	NaN	NaN	NaN	NaN
Q75FT3	Q75FT3_LEPIC	Phage-related integrase/recombinase	LIC_20098			0	NaN	34.462	NaN	NaN	NaN	NaN	20.9741	NaN	20.2361	NaN	NaN	NaN	NaN	NaN
Q75FM6	Q75FM6_LEPIC	Uncharacterized protein	LIC_20156			0	NaN	11.632	NaN	NaN	NaN	NaN	NaN	NaN	NaN	NaN	NaN	NaN	NaN	NaN
Q75FM1	Q75FM1_LEPIC	Mannosyltransferase	LIC_20161			0	NaN	43.772	NaN	NaN	NaN	NaN	NaN	20.56	NaN	NaN	NaN	NaN	NaN	NaN
Q75FL0	Q75FL0_LEPIC	Lipoprotein	LIC_20172			0	NaN	73.95	NaN	NaN	NaN	NaN	NaN	NaN	21.9603	NaN	20.9548	NaN	NaN	NaN
Q75FJ0	Q75FJ0_LEPIC	PNPLA domain-containing protein	LIC_20192			2.45477	-0.1792	32.521	21.0365	20.9898	21.0414	NaN	NaN	20.8453	20.8415	NaN	20.9733	20.4212	20.9413	NaN
Q75FI6	Q75FI6_LEPIC	EAL domain-containing protein	LIC_20198			0	NaN	52.014	NaN	NaN	NaN	NaN	NaN	NaN	NaN	NaN	NaN	NaN	NaN	NaN
Q75FH1	Q75FH1_LEPIC	TonB_C domain-containing protein	LIC_20218			0	NaN	23.843	NaN	NaN	NaN	NaN	NaN	NaN	NaN	NaN	NaN	NaN	NaN	NaN
Q75FF9	Q75FF9_LEPIC	Uncharacterized protein	LIC_20231			0	NaN	25.059	NaN	NaN	NaN	NaN	NaN	NaN	NaN	NaN	NaN	NaN	NaN	NaN
Q75FF1	Q75FF1_LEPIC	Putative acyltransferase	LIC_20242			0	NaN	43.849	NaN	NaN	NaN	NaN	NaN	21.675	NaN	NaN	NaN	NaN	NaN	NaN
Q75FE7	Q75FE7_LEPIC	Histidine kinase sensor protein	LIC_20246			0	NaN	88.239	NaN	NaN	NaN	NaN	NaN	NaN	NaN	NaN	NaN	NaN	NaN	NaN
Q75FE0	Q75FE0_LEPIC	Response regulator	LIC_20254			0	NaN	27.942	NaN	NaN	NaN	NaN	NaN	NaN	NaN	NaN	NaN	NaN	NaN	NaN
Q75FC2	Q75FC2_LEPIC	Uncharacterized protein	LIC_20272			0.636356	-0.419199	41.17	NaN	NaN	23.2462	23.7372	NaN	NaN	23.0937	23.0513	NaN	NaN	23.0754	22.8945
Q75FC1	Q75FC1_LEPIC	Putative transcriptional regulator	LIC_20273			0	NaN	51.486	NaN	NaN	NaN	NaN	NaN	NaN	NaN	NaN	NaN	NaN	NaN	19.8884
Q72UM6	Q72UM6_LEPIC	ABC transporter ATP-binding protein	lin			0.494406	-0.2892	28.39	NaN	NaN	21.8175	22.2576	NaN	NaN	21.7653	21.7314	NaN	NaN	NaN	21.4007
Q72P58	Q72P58_LEPIC	Diaminopimelate decarboxylase	lysA			0	NaN	46.457	NaN	NaN	NaN	NaN	NaN	NaN	NaN	NaN	NaN	NaN	NaN	NaN
Q72Q69	Q72Q69_LEPIC	Mannose-1-phosphate guanylyltransferase	manC			0	NaN	40.205	NaN	NaN	NaN	NaN	NaN	NaN	NaN	NaN	NaN	NaN	NaN	NaN
Q72N23	Q72N23_LEPIC	Endolytic murein transglycosylase	mltG			0.747815	-0.459852	39.523	NaN	23.0647	23.2493	23.1136	22.0577	22.9562	22.5453	23.1716	22.7157	22.008	23.2774	23.253
Q72QE7	Q72QE7_LEPIC	Putative molybdenum cofactor biosynthesis protein	moaA			0	0.176505	38.023	NaN	NaN	20.5413	NaN	20.6136	20.8221	NaN	NaN	NaN	NaN	NaN	NaN
Q75FG2	MTND_LEPIC	Acireductone dioxygenase	mtnD			0.681223	0.128642	20.832	20.5017	20.6028	20.5409	20.7542	20.7759	20.5871	20.8227	NaN	20.6838	20.6204	20.5578	20.5443
Q72LZ4	MTAP_LEPIC	S-methyl-5-thioadenosine phosphorylase	mtnP			0	0.0694656	32.069	20.9087	NaN	NaN	NaN	20.9781	NaN	NaN	NaN	20.7834	NaN	NaN	NaN
Q72TI2	MURI_LEPIC	Glutamate racemase	murI			0	NaN	28.503	NaN	NaN	NaN	NaN	NaN	NaN	NaN	NaN	NaN	NaN	NaN	NaN
Q72Q62	Q72Q62_LEPIC	L-aspartate oxidase	nadB			0	NaN	59.033	NaN	NaN	NaN	NaN	NaN	NaN	NaN	NaN	NaN	NaN	NaN	NaN
Q72TE6	Q72TE6_LEPIC	Glutamine-dependent NAD(+) synthetase	nadE			0	NaN	72.192	NaN	NaN	NaN	NaN	NaN	NaN	NaN	NaN	NaN	NaN	NaN	NaN
Q72NT4	Q72NT4_LEPIC	NADH dehydrogenase I E subunit	nuoE			0	NaN	18.454	NaN	NaN	NaN	NaN	NaN	NaN	NaN	NaN	NaN	NaN	NaN	NaN
Q72W00	Q72W00_LEPIC	NADH dehydrogenase I G subunit	nuoG			0	NaN	54.347	NaN	NaN	NaN	NaN	NaN	NaN	NaN	NaN	NaN	21.3453	NaN	NaN
Q72UB3	Q72UB3_LEPIC	Transcription termination/antitermination protein NusG	nusG			0	NaN	20.454	NaN	NaN	NaN	NaN	22.1434	21.5723	NaN	NaN	NaN	NaN	NaN	NaN
Q72LR4	Q72LR4_LEPIC	ParA	parA			0	NaN	27.541	NaN	NaN	NaN	22.6839	NaN	NaN	NaN	NaN	NaN	NaN	NaN	NaN
Q72PF1	PDXH_LEPIC	Pyridoxine/pyridoxamine 5-phosphate oxidase	pdxH			0	NaN	25.01	NaN	NaN	NaN	NaN	NaN	NaN	NaN	NaN	NaN	NaN	NaN	NaN
Q72P84	Q72P84_LEPIC	Alanine aminopeptidase	pepN			0.99422	-0.236282	102.87	21.6659	21.696	21.6597	NaN	21.2657	21.4021	21.6449	NaN	21.4672	NaN	NaN	NaN
Q72TQ3	Q72TQ3_LEPIC	TonB-dependent outer membrane hemin receptor	phuR			0	NaN	86.625	NaN	NaN	NaN	NaN	NaN	NaN	NaN	NaN	NaN	NaN	NaN	17.1605
Q72UQ5	Q72UQ5_LEPIC	Lysophospholipase	pldB			0.89954	-0.53773	34.415	23.4338	22.9387	23.6556	22.5576	22.6486	23.0874	22.3109	22.3879	23.6796	23.1133	23.997	23.6095
Q72MG4	IPYR_LEPIC	Inorganic pyrophosphatase	ppa			0	NaN	20.444	NaN	NaN	NaN	NaN	NaN	NaN	NaN	NaN	NaN	NaN	NaN	20.0864
Q72SU3	Q72SU3_LEPIC	Peptide chain release factor 3	prfC			0	NaN	63.24	NaN	NaN	NaN	NaN	NaN	NaN	NaN	NaN	NaN	NaN	NaN	NaN
Q72RV6	Q72RV6_LEPIC	Phosphoenolpyruvate-protein phosphotransferase	ptsI			0	NaN	68.703	NaN	18.8212	NaN	NaN	NaN	NaN	NaN	NaN	NaN	NaN	NaN	NaN
Q72UH7	Q72UH7_LEPIC	Phosphoribosylformylglycinamidine synthase subunit PurS	purS			0	NaN	9.2998	NaN	NaN	NaN	NaN	NaN	NaN	NaN	NaN	NaN	NaN	NaN	NaN
Q72T89	Q72T89_LEPIC	Pyruvate kinase	pykA			0	NaN	48.697	22.2497	22.0566	22.1491	22.2125	NaN	NaN	NaN	NaN	NaN	NaN	NaN	21.4399
Q72NJ5	PYRB_LEPIC	Aspartate carbamoyltransferase	pyrB			1.14847	-0.35885	34.713	21.3654	21.5632	NaN	21.0678	20.9155	21.0111	20.9934	NaN	20.6448	NaN	21.6878	21.2689
Q72T79	Q72T79_LEPIC	DNA repair protein RadA	radA			0	NaN	49.531	NaN	NaN	NaN	NaN	NaN	NaN	NaN	NaN	NaN	NaN	NaN	NaN
Q72MP3	Q72MP3_LEPIC	ATP-dependent DNA helicase RecG	recG			0	NaN	82.557	NaN	NaN	NaN	NaN	NaN	NaN	NaN	NaN	NaN	NaN	NaN	NaN
Q72S48	Q72S48_LEPIC	ADP-heptose synthase	rfaE2			1.10583	-0.58212	36.83	21.8093	NaN	22.3966	22.593	21.5459	21.6966	21.8099	NaN	22.2106	21.4288	NaN	NaN
Q72QG2	Q72QG2_LEPIC	Cdp-glucose 4,6-dehydratase	rfbG			0.944435	-0.278001	41.172	23.0007	23.1027	23.2341	23.5426	22.7014	22.8876	23.079	23.1001	22.9421	22.5728	23.2455	23.0977
Q72UC1	Q72UC1_LEPIC	ATP-dependent RNA helicase	rhlE			0.179092	-0.101292	61.672	22.9682	22.739	22.2121	23.0252	22.4739	22.6181	22.4696	22.9778	22.2359	21.6906	22.802	22.7238
P61724	RISB_LEPIC	6,7-dimethyl-8-ribityllumazine synthase	ribH			0.757279	-0.580579	15.894	23.4314	23.0626	22.6647	22.5179	22.698	22.6355	NaN	21.6822	22.9339	21.9896	22.4381	22.3974
Q72NQ4	RL21_LEPIC	50S ribosomal protein L21	rplU			0	2.67937	11.879	NaN	19.6531	NaN	NaN	22.6979	21.6231	22.6765	NaN	22.2612	21.8934	NaN	NaN
Q72P39	RL31_LEPIC	50S ribosomal protein L31	rpmE			0	NaN	7.5207	NaN	NaN	NaN	NaN	19.8682	19.7686	20.906	20.312	19.9599	20.1978	NaN	NaN
Q72NI6	RS11_LEPIC	30S ribosomal protein S11	rpsK			0	NaN	14.702	NaN	NaN	NaN	NaN	NaN	NaN	NaN	22.0774	NaN	NaN	NaN	NaN
Q72QV7	Q72QV7_LEPIC	Succinate dehydrogenase cytochrome B subunit	sdhC			0.979751	0.793204	24.96	NaN	20.5977	20.3954	20.3079	21.9772	21.488	20.4124	21.0299	21.4455	NaN	21.8135	21.8935
Q72QL8	Q72QL8_LEPIC	Protein-export membrane protein SecG	secG			0	NaN	14.114	NaN	NaN	NaN	NaN	NaN	NaN	NaN	NaN	NaN	22.5331	20.0479	NaN
Q72QW6	Q72QW6_LEPIC	2-oxoglutarate reductase	serA			0	0.966728	42.105	19.3823	NaN	NaN	NaN	20.3491	NaN	NaN	NaN	20.4367	20.5622	NaN	NaN
Q72LS1	SYS_LEPIC	Serine--tRNA ligase	serS			0.450205	-0.195827	48.019	NaN	NaN	21.9878	21.9174	NaN	21.9169	NaN	21.5967	NaN	NaN	21.7402	21.775
Q72UI2	Q72UI2_LEPIC	ABC transporter ATP-binding protein	sp			0	NaN	26.917	NaN	NaN	NaN	NaN	NaN	NaN	NaN	NaN	NaN	NaN	NaN	NaN
Q72U27	Q72U27_LEPIC	Cell division inhibitor	sulA			0	NaN	33.443	NaN	NaN	20.5022	NaN	NaN	NaN	NaN	NaN	NaN	NaN	NaN	NaN
Q72TV3	Q72TV3_LEPIC	Transketolase alpha subunit protein	tktA			0	NaN	31.84	NaN	NaN	NaN	NaN	NaN	NaN	23.3196	NaN	NaN	NaN	NaN	NaN
Q72NP6	TRPC_LEPIC	Indole-3-glycerol phosphate synthase	trpC			0	NaN	28.228	21.9551	21.7665	21.7165	NaN	NaN	NaN	NaN	NaN	NaN	NaN	NaN	NaN
Q72PD0	TRPD_LEPIC	Anthranilate phosphoribosyltransferase	trpD			0.209919	-0.090754	36.902	24.3263	24.3065	24.2317	24.782	24.0279	24.3512	24.3005	24.6038	24.1956	23.7793	24.3406	24.37
Q72QY0	Q72QY0_LEPIC	Thioredoxin	trxA			0	NaN	11.369	NaN	NaN	NaN	NaN	NaN	NaN	NaN	NaN	NaN	NaN	NaN	19.6767
Q72V30	SYV_LEPIC	Valine--tRNA ligase	valS			0	NaN	101.03	NaN	NaN	NaN	NaN	NaN	NaN	NaN	NaN	19.9692	NaN	NaN	NaN
Q72R37	Q72R37_LEPIC	Udp-n-acetyl-d-mannosamine transferase	wecG			1.29937	-0.289508	32.261	22.3453	22.262	22.2787	22.2081	21.7304	22.2802	21.9089	22.0166	22.3009	22.3749	NaN	NaN
Q72RZ7	EX7L_LEPIC	Exodeoxyribonuclease 7 large subunit	xseA			0	NaN	47.106	NaN	NaN	NaN	NaN	NaN	NaN	NaN	NaN	NaN	NaN	NaN	NaN
Q75FW6	ACP_LEPIC	Acyl carrier protein	acpP			0	NaN	8.5023	NaN	NaN	NaN	NaN	25.5	25.5411	25.9239	NaN	25.6771	25.5052	NaN	NaN
Q72V44	CADD_LEPIC	Cyclic adenylate deaminase	add			0.352078	-0.294587	51.052	NaN	21.8018	21.7709	22.8697	21.5287	21.6525	22.0286	22.2018	NaN	21.4554	22.3039	22.0124
Q72U55	Q72U55_LEPIC	Zinc binding dehydrogenase	adh			0	-0.986595	37.94	21.2698	NaN	NaN	22.6111	NaN	NaN	NaN	20.9538	NaN	NaN	21.7222	21.9046
Q75FF2	ALR_LEPIC	Alanine racemase	alr			0.502473	0.230926	43.276	NaN	21.4837	21.846	NaN	NaN	21.7272	21.8708	22.0893	21.6932	21.5263	21.9881	21.6163
Q72R01	CLPP2_LEPIC	ATP-dependent Clp protease proteolytic subunit 2	clpP2			0	NaN	21.635	NaN	NaN	NaN	NaN	NaN	NaN	21.7478	21.8881	NaN	NaN	NaN	NaN
Q72QT1	SYC_LEPIC	Cysteine--tRNA ligase	cysS			1.0853	-0.56333	54.31	NaN	NaN	21.3173	21.6616	NaN	NaN	20.9328	20.9194	NaN	NaN	21.3266	21.282
Q72R15	Q72R15_LEPIC	Heavy metal efflux pump	czcA			0	NaN	123.45	NaN	NaN	NaN	NaN	NaN	NaN	NaN	NaN	NaN	NaN	NaN	NaN
Q72R93	DDL_LEPIC	D-alanine--D-alanine ligase	ddl			0	-1.47068	38.563	NaN	NaN	NaN	20.9744	NaN	NaN	19.5037	NaN	NaN	NaN	NaN	19.5549
Q75FK7	Q75FK7_LEPIC	DnaK suppressor	dksA			0	NaN	16.633	NaN	NaN	NaN	NaN	NaN	NaN	NaN	21.5522	NaN	21.6266	NaN	NaN
Q72VS4	Q72VS4_LEPIC	DNA polymerase III subunit alpha	dnaE			0.802964	-0.345247	132.63	22.3614	22.7487	NaN	NaN	22.1209	22.1217	22.3869	NaN	NaN	22.0786	22.5093	NaN
Q72U01	DXS_LEPIC	1-deoxy-D-xylulose-5-phosphate synthase	dxs			0.766173	-0.288325	71.03	22.3329	22.1579	22.3778	NaN	21.819	22.1834	NaN	NaN	21.2564	NaN	21.9697	22.1919
Q72SR4	Q72SR4_LEPIC	Acetyl-CoA C-acyltransferase	erg10			0	-0.465374	42.38	NaN	NaN	NaN	22.3622	NaN	NaN	21.589	22.2046	21.0057	NaN	NaN	NaN
Q72T33	Q72T33_LEPIC	Flagellar hook protein FlgE	flgE			0.429614	-0.450544	50.349	22.6349	NaN	NaN	23.8072	22.3913	22.8267	22.6268	23.2372	22.5998	22.5686	23.6455	NaN
Q72SK4	Q72SK4_LEPIC	Flagella-associated GTP-binding protein	flhF			0	-0.0913029	48.491	21.5852	NaN	NaN	NaN	21.4244	21.5479	21.5093	NaN	21.4517	NaN	NaN	NaN
Q72WB4	Q72WB4_LEPIC	Flagellar motor switch protein FliG	fliG			0	NaN	38.267	NaN	NaN	NaN	NaN	NaN	NaN	NaN	NaN	NaN	NaN	NaN	NaN
Q72LY8	GCH1_LEPIC	GTP cyclohydrolase 1	folE			0.539268	-0.382705	20.791	23.1589	22.8303	23.0403	23.8312	22.5456	22.4392	22.8056	23.5394	23.0763	22.4854	23.0537	23.3047
Q72VS5	GATB_LEPIC	Aspartyl/glutamyl-tRNA(Asn/Gln) amidotransferase subunit B	gatB			0.604294	-0.131499	54.317	22.9308	22.884	22.8434	22.868	22.8816	22.4655	22.7456	22.9075	23.0901	22.3273	22.8844	23.2019
Q72W68	Q72W68_LEPIC	Glyoxylase I	glo1			0	NaN	14.775	NaN	NaN	NaN	NaN	NaN	NaN	NaN	NaN	NaN	NaN	NaN	NaN
Q72PY2	GLYA_LEPIC	Serine hydroxymethyltransferase	glyA			0	NaN	44.974	NaN	NaN	NaN	NaN	NaN	NaN	NaN	NaN	NaN	NaN	NaN	22.2908
Q72Q67	HFQ_LEPIC	RNA-binding protein Hfq	hfq			0	NaN	9.5319	NaN	NaN	NaN	NaN	NaN	NaN	NaN	NaN	NaN	NaN	NaN	18.8771
P62359	HISZ_LEPIC	ATP phosphoribosyltransferase regulatory subunit	hisZ			0	NaN	39.113	NaN	NaN	NaN	NaN	NaN	NaN	NaN	NaN	NaN	NaN	NaN	NaN
Q72UT6	Q72UT6_LEPIC	Homoserine dehydrogenase	hom			1.53772	-0.371707	46.994	22.2343	22.2032	22.1916	NaN	21.8126	22.0412	21.6601	NaN	21.9318	21.7585	NaN	NaN
Q72PR7	SYI_LEPIC	Isoleucine--tRNA ligase	ileS			0	NaN	104.37	NaN	NaN	NaN	NaN	NaN	NaN	NaN	20.4378	NaN	NaN	NaN	NaN
Q72PK8	IF3_LEPIC	Translation initiation factor IF-3	infC			0.357987	-0.159346	20.776	23.9372	24.7543	24.1202	24.2381	24.2805	24.1898	23.9847	23.9575	23.7931	23.807	24.0547	24.1043
Q72TR2	ISPG_LEPIC	4-hydroxy-3-methylbut-2-en-1-yl diphosphate synthase (flavodoxin)	ispG			1.09664	-0.20066	73.85	21.0836	21.1515	20.9284	21.1904	20.752	21.0135	20.7609	21.0249	20.9466	20.589	21.1894	21.1314
Q72UN2	KDSB_LEPIC	3-deoxy-manno-octulosonate cytidylyltransferase	kdsB			0.0584144	-0.0265567	27.726	21.2131	21.4345	21.0494	NaN	21.3234	21.3099	20.9841	NaN	21.5992	NaN	NaN	NaN
Q72WA8	Q72WA8_LEPIC	Inositol-1-monophosphatase	LIC_10029			0	-0.747633	31.425	23.5559	NaN	NaN	NaN	23.0129	22.9213	NaN	22.4906	23.02	22.3298	NaN	22.8894
Q72W99	Q72W99_LEPIC	Uncharacterized protein	LIC_10038			0.851995	-1.39136	59.126	21.1251	NaN	NaN	22.9277	20.7067	20.8506	NaN	20.3477	20.867	NaN	21.4964	20.7397
Q72W49	Q72W49_LEPIC	Putative lipoprotein	LIC_10091			0	NaN	40.627	21.2793	NaN	21.2258	NaN	NaN	NaN	NaN	NaN	NaN	NaN	NaN	NaN
Q72W24	Q72W24_LEPIC	Uncharacterized protein	LIC_10117			0	-0.323675	71.362	22.2701	22.5683	22.8148	21.9638	NaN	22.0806	NaN	NaN	NaN	NaN	NaN	NaN
Q72W07	Q72W07_LEPIC	Uncharacterized protein	LIC_10134			0	-0.827753	45.69	NaN	NaN	20.2455	NaN	NaN	NaN	19.4178	NaN	NaN	NaN	NaN	NaN
Q72VY7	Q72VY7_LEPIC	R3H domain-containing protein	LIC_10158			0.398817	0.259082	26.559	23.0917	22.9568	NaN	NaN	23.7186	23.443	22.9567	23.0149	23.3399	23.2317	NaN	23.0991
Q72VY4	Q72VY4_LEPIC	Uncharacterized protein	LIC_10161			0.490902	-0.243003	81.029	NaN	NaN	22.6119	22.6369	22.0699	NaN	22.4791	22.5951	NaN	NaN	22.413	22.6306
Q72VU4	Q72VU4_LEPIC	Uncharacterized protein	LIC_10202			0	NaN	39.487	NaN	NaN	NaN	NaN	NaN	NaN	NaN	NaN	NaN	NaN	NaN	NaN
Q72VT2	Q72VT2_LEPIC	Transcriptional regulator (CarD family)	LIC_10214			0	NaN	22.509	NaN	NaN	NaN	NaN	NaN	NaN	22.1366	NaN	NaN	NaN	NaN	NaN
Q72VQ1	Q72VQ1_LEPIC	Adenylate/guanylate cyclase	LIC_10245			0	NaN	72.652	NaN	NaN	NaN	21.745	NaN	NaN	NaN	NaN	NaN	NaN	NaN	NaN
Q72VK5	Q72VK5_LEPIC	Uncharacterized protein	LIC_10292			0	NaN	10.39	NaN	NaN	NaN	NaN	NaN	NaN	17.6155	NaN	NaN	NaN	NaN	NaN
Q72VJ5	Q72VJ5_LEPIC	TPR_REGION domain-containing protein	LIC_10302			0	-0.258444	40.858	NaN	NaN	NaN	22.9053	21.2873	NaN	23.1941	23.4591	NaN	NaN	NaN	NaN
Q72VH9	Q72VH9_LEPIC	Uncharacterized protein	LIC_10318			0.890958	-0.278333	72.817	22.7363	22.6321	22.9108	23.0467	22.3797	22.4097	22.4911	22.932	22.1978	22.1005	22.572	22.3724
Q72VE9	Q72VE9_LEPIC	Uncharacterized protein	LIC_10348			0.96296	-0.695985	10.18	22.8061	24.3907	23.6722	24.0372	22.7514	23.1992	23.3519	22.8197	23.5456	24.4129	22.8134	23.8021
Q72VB2	Q72VB2_LEPIC	ABC transporter ATP-binding protein	LIC_10389			0	NaN	74.16	NaN	NaN	NaN	NaN	NaN	NaN	NaN	NaN	19.6922	NaN	NaN	NaN
Q72V96	Q72V96_LEPIC	Probable UDP-N-acetylglucosamine--peptide N-acetylglucosaminyltransferase SPINDLY	LIC_10405			0	-0.328713	78.007	NaN	21.1933	20.9098	22.2449	NaN	21.1206	NaN	NaN	NaN	20.8578	NaN	22.0606
Q72V95	Q72V95_LEPIC	Uncharacterized protein	LIC_10406			0	NaN	49.712	NaN	20.2296	NaN	NaN	NaN	NaN	NaN	NaN	NaN	NaN	20.3168	NaN
Q72V71	Q72V71_LEPIC	Peptidyl-tRNA hydrolase	LIC_10431			0	NaN	20.992	NaN	NaN	NaN	NaN	NaN	NaN	20.987	NaN	NaN	NaN	NaN	NaN
Q72V63	Q72V63_LEPIC	Uncharacterized protein	LIC_10439			0.645766	-0.411877	76.165	22.7736	22.8263	22.258	22.0623	21.988	22.1483	NaN	NaN	22.1027	21.7316	21.7522	22.0816
Q72V58	Q72V58_LEPIC	Glucose-1-phosphate thymidylyltransferase	LIC_10444			1.08609	-0.418412	38.824	21.9139	22.0966	22.3099	22.3945	21.6134	21.426	21.7856	22.2164	21.8797	21.3052	22.1652	22.4947
Q72V14	Q72V14_LEPIC	Uncharacterized protein	LIC_10489			0.83878	-1.07172	27.574	21.9755	NaN	20.996	21.6446	19.4304	20.9638	NaN	21.0068	NaN	NaN	21.0446	NaN
Q72UZ3	Q72UZ3_LEPIC	Cytoplasmic membrane protein	LIC_10510			0	NaN	242.75	NaN	NaN	NaN	NaN	NaN	NaN	NaN	NaN	NaN	NaN	NaN	NaN
Q72UY5	Q72UY5_LEPIC	ABC transporter, atp-binding protein	LIC_10518			1.35295	-0.411987	29.22	21.4539	21.3811	21.362	21.674	20.9	20.9032	21.3642	NaN	21.3292	20.7392	21.3231	21.0571
Q72UY3	Q72UY3_LEPIC	Uncharacterized protein	LIC_10520			0.176665	0.137056	10.391	23.4895	23.2247	NaN	NaN	23.1794	23.2346	23.5622	24.0003	23.5207	23.1518	NaN	23.2864
Q72US7	Q72US7_LEPIC	ABC transporter, atp-binding protein	LIC_10580			0	-0.531751	71.113	NaN	20.3875	19.7936	NaN	NaN	NaN	19.5588	NaN	NaN	NaN	NaN	NaN
Q72UK7	Q72UK7_LEPIC	Uncharacterized protein	LIC_10650			0	NaN	8.0766	NaN	NaN	NaN	NaN	NaN	NaN	NaN	18.0444	NaN	NaN	NaN	NaN
Q72UJ2	Q72UJ2_LEPIC	Uncharacterized protein	LIC_10665			0	-2.11561	14.452	NaN	NaN	22.144	NaN	NaN	20.9744	19.5376	19.5732	NaN	21.6488	21.2823	21.9817
Q72UH2	Q72UH2_LEPIC	Methyl-accepting chemotaxis transducer transmembrane protein	LIC_10685			0	NaN	64.222	NaN	NaN	NaN	NaN	NaN	NaN	NaN	NaN	NaN	NaN	NaN	NaN
Q72UB9	Q72UB9_LEPIC	Uncharacterized protein	LIC_10740			0.680326	-0.490182	30.734	21.9997	21.9339	22.4489	22.4729	22.1501	22.3774	21.0964	21.2707	21.6639	21.8289	22.7065	22.6178
Q72TQ1	Q72TQ1_LEPIC	AB hydrolase-1 domain-containing protein	LIC_10966			0	NaN	33.242	NaN	NaN	NaN	NaN	NaN	NaN	NaN	NaN	NaN	NaN	NaN	NaN
Q72TM9	Q72TM9_LEPIC	Cytoplasmic membrane protein	LIC_10988			0	NaN	79.023	NaN	20.626	20.7118	NaN	NaN	NaN	NaN	NaN	NaN	NaN	NaN	21.7263
Q72TJ8	Q72TJ8_LEPIC	Uncharacterized protein	LIC_11023			0.706556	-0.1574	73.421	22.8902	22.93	22.7914	NaN	22.6073	22.8189	NaN	NaN	NaN	22.3871	NaN	NaN
Q72TB1	Q72TB1_LEPIC	Histidine kinase response regulator hybrid protein	LIC_11110			0	NaN	34.291	NaN	NaN	21.1134	NaN	NaN	NaN	NaN	NaN	NaN	NaN	NaN	NaN
Q72T93	Q72T93_LEPIC	GGDEF family protein	LIC_11128			0	NaN	35.022	NaN	NaN	NaN	NaN	NaN	NaN	NaN	NaN	NaN	NaN	NaN	20.8969
Q72T84	Q72T84_LEPIC	Uncharacterized protein	LIC_11137			0.898917	-1.20802	46.331	NaN	22.0539	21.1205	NaN	20.2887	20.4697	NaN	NaN	NaN	20.3706	NaN	NaN
Q72T38	Q72T38_LEPIC	AB hydrolase-1 domain-containing protein	LIC_11183			0	NaN	40.028	23.0483	23.2653	NaN	NaN	NaN	NaN	NaN	NaN	NaN	NaN	NaN	NaN
Q72T32	Q72T32_LEPIC	HD-GYP domain-containing protein	LIC_11189			0.287064	0.0657406	76.107	20.3592	20.1568	20.1728	20.0654	20.2488	20.2598	NaN	NaN	20.2246	20.4423	NaN	19.9503
Q72SW1	Q72SW1_LEPIC	Penicillin-binding protein	LIC_11261			0.0743435	-0.05269	71.107	21.9449	21.7753	21.8333	21.3903	22.2087	21.9014	21.3371	21.2859	21.8328	21.922	21.5044	21.6055
Q72SV1	Q72SV1_LEPIC	Uncharacterized protein	LIC_11271			0.116266	-0.0598777	30.894	21.1262	20.9665	20.7621	NaN	20.7273	21.0561	NaN	NaN	20.5349	20.6697	NaN	NaN
Q72SS6	Q72SS6_LEPIC	Putative lipoprotein	LIC_11299			0	NaN	15.069	NaN	NaN	NaN	NaN	NaN	NaN	NaN	21.6156	NaN	NaN	NaN	NaN
Q72SM6	Q72SM6_LEPIC	ParB family protein	LIC_11353			0.351821	-0.849466	15.942	21.6152	NaN	22.022	NaN	21.3349	22.0293	19.5433	NaN	21.3681	21.8316	22.5091	22.7021
Q72SG0	Q72SG0_LEPIC	Glycine rich RNA-binding protein	LIC_11423			0	1.66462	14.155	NaN	19.8708	NaN	NaN	21.7387	20.9572	21.9102	NaN	21.5133	21.7811	NaN	NaN
Q72SE9	Q72SE9_LEPIC	ABC transporter ATP-binding protein	LIC_11434			0	NaN	71.013	NaN	NaN	NaN	NaN	NaN	NaN	NaN	NaN	NaN	NaN	NaN	NaN
Q72SB6	Q72SB6_LEPIC	Uncharacterized protein	LIC_11468			0	-0.767013	56.104	NaN	NaN	22.1563	23.453	NaN	NaN	22.0376	NaN	21.7481	NaN	22.3402	21.5467
Q72S24	Q72S24_LEPIC	HD-GYP domain-containing protein	LIC_11563			1.1112	-0.658873	44.955	NaN	23.366	23.1437	NaN	22.2263	22.5014	22.5669	23.0894	NaN	22.353	NaN	NaN
Q72S19	Q72S19_LEPIC	Membrane peptidase	LIC_11568			0	NaN	37.205	NaN	NaN	NaN	18.7416	NaN	NaN	NaN	NaN	NaN	NaN	NaN	NaN
Q72RW9	Q72RW9_LEPIC	Uncharacterized protein	LIC_11619			0.881696	-0.474401	27.119	23.0837	22.447	22.2697	NaN	22.057	22.1194	22.2008	NaN	22.4899	21.7936	NaN	NaN
Q72RU6	Q72RU6_LEPIC	GSDH domain-containing protein	LIC_11642			0	-0.41649	51.428	21.9838	21.9209	21.886	NaN	NaN	21.5137	NaN	NaN	NaN	21.335	21.7602	NaN
Q72RC6	Q72RC6_LEPIC	Cysteine synthase	LIC_11820			0.400907	-0.183455	37.012	23.072	22.6577	NaN	23.2101	22.6206	NaN	22.8023	22.9665	23.0591	22.4103	22.7746	22.8915
Q72RA1	Q72RA1_LEPIC	AAA family ATPase	LIC_11847			0	-0.297714	48.492	NaN	NaN	NaN	21.3526	NaN	NaN	NaN	21.0549	NaN	NaN	21.0367	20.7167
Q72R28	Q72R28_LEPIC	Uncharacterized protein	LIC_11923			0	-0.128125	51.049	21.7834	NaN	NaN	NaN	21.5002	21.8104	NaN	NaN	21.7432	NaN	21.8637	NaN
Q72R12	Q72R12_LEPIC	Heavy metal efflux pump	LIC_11940			0.218275	-0.147663	36.552	22.8125	22.7411	22.6083	22.229	22.1354	22.5365	22.043	23.0854	22.6326	22.5561	23.2081	23.1433
Q72QZ7	Q72QZ7_LEPIC	Uncharacterized protein	LIC_11955			0.531955	0.173046	21.829	23.6021	NaN	23.1492	23.5458	23.6014	23.399	23.7052	23.716	23.6862	23.6956	23.4028	23.4427
Q72QY6	Q72QY6_LEPIC	Uncharacterized protein	LIC_11971			0.0859109	-0.21232	21.142	NaN	23.0185	NaN	21.4003	21.8471	22.147	NaN	NaN	NaN	22.0616	NaN	NaN
Q72QS8	Q72QS8_LEPIC	Histidine kinase sensor protein	LIC_12031			0.279655	-0.212444	85.321	20.9255	21.7329	20.627	21.0814	20.8008	21.2069	NaN	20.6301	20.9733	20.4771	NaN	21.1768
Q72QQ4	Q72QQ4_LEPIC	Response regulator	LIC_12059			0	NaN	23.036	NaN	NaN	NaN	NaN	NaN	NaN	NaN	NaN	NaN	NaN	NaN	NaN
Q72QH2	Q72QH2_LEPIC	UDP-glucose 4-epimerase	LIC_12141			0.223013	0.100852	38.942	22.4667	22.3071	22.0179	22.5065	22.1404	22.314	22.4299	22.8174	22.56	22.4578	22.401	22.1538
Q72QF6	Q72QF6_LEPIC	Oxidoreductase family protein	LIC_12156			0	NaN	38.937	NaN	NaN	NaN	NaN	21.2521	21.7087	21.1434	21.3919	NaN	20.9815	NaN	23.788
Q72QE4	Q72QE4_LEPIC	Aspartate aminotransferase	LIC_12168			0	-0.611236	44.359	NaN	NaN	NaN	23.2278	NaN	NaN	22.5454	22.6877	21.9392	NaN	NaN	NaN
Q72QD1	Q72QD1_LEPIC	FdtA domain-containing protein	LIC_12181			0	NaN	15.86	NaN	NaN	NaN	NaN	NaN	NaN	NaN	NaN	NaN	NaN	NaN	NaN
Q72QC4	Q72QC4_LEPIC	Uncharacterized protein	LIC_12188			0	NaN	46.218	NaN	NaN	NaN	NaN	23.0266	23.5816	23.672	23.4852	23.0764	23.3719	22.4621	23.4907
Q72Q50	Q72Q50_LEPIC	Uncharacterized protein	LIC_12263			0	NaN	37.518	NaN	NaN	NaN	NaN	22.396	22.5771	NaN	NaN	NaN	22.7737	NaN	NaN
Q72Q40	Q72Q40_LEPIC	GGDEF family protein	LIC_12273			0	-2.80902	35.176	NaN	23.954	NaN	NaN	21.145	NaN	NaN	NaN	NaN	21.3289	NaN	NaN
Q72PY0	Q72PY0_LEPIC	Uncharacterized protein	LIC_12337			0	NaN	42.837	NaN	NaN	NaN	NaN	NaN	NaN	NaN	22.4551	NaN	NaN	NaN	22.4658
Q72PX1	Q72PX1_LEPIC	Ribokinase	LIC_12346			0.0904818	0.0814905	35.863	22.0817	22.175	21.6241	22.6103	21.6601	21.9653	22.333	22.8588	21.6594	21.2221	22.2603	22.6548
Q72PW4	Q72PW4_LEPIC	Uncharacterized protein	LIC_12353			0	-2.18186	34.528	NaN	NaN	NaN	24.5283	NaN	NaN	NaN	22.3464	NaN	21.8422	NaN	22.2943
Q72PI7	Q72PI7_LEPIC	DNA binding protein	LIC_12484			0.394786	-0.997146	17.847	20.8724	NaN	NaN	22.2726	19.9372	NaN	NaN	21.2135	21.2893	20.7223	21.4135	20.994
Q72PG6	Q72PG6_LEPIC	Response regulator	LIC_12505			0	NaN	64.55	21.9047	NaN	NaN	NaN	NaN	NaN	NaN	NaN	NaN	NaN	NaN	21.3743
Q72PA9	Q72PA9_LEPIC	Glycerol-3-phosphate dehydrogenase	LIC_12563			0	NaN	75.133	NaN	NaN	NaN	NaN	NaN	NaN	NaN	NaN	NaN	NaN	NaN	NaN
Q72P30	Q72P30_LEPIC	Penicillin-insensitive transglycosylase	LIC_12646			0	NaN	102.81	NaN	NaN	20.978	20.7709	NaN	NaN	NaN	NaN	NaN	20.4701	21.4703	NaN
Q72NZ3	Q72NZ3_LEPIC	ABC transporter ATP-binding protein	LIC_12684			0.680575	-0.330302	37.09	24.1276	23.876	23.8996	23.6248	23.8994	23.9284	23.2524	23.1266	NaN	23.6004	24.3435	24.1916
Q72NY6	Q72NY6_LEPIC	Thioredox_DsbH domain-containing protein	LIC_12692			0	-0.554711	82.803	NaN	23.1166	23.2167	NaN	NaN	NaN	22.612	NaN	NaN	NaN	NaN	NaN
Q72NU8	Q72NU8_LEPIC	TPR_REGION domain-containing protein	LIC_12731			0.368605	-0.132444	75.754	22.1677	NaN	NaN	22.4344	NaN	22.2445	22.0055	22.2558	NaN	NaN	NaN	22.1273
Q72NU2	Q72NU2_LEPIC	Site-specific DNA-methyltransferase (adenine-specific)	LIC_12737			0	NaN	63.197	NaN	NaN	NaN	NaN	NaN	NaN	NaN	NaN	NaN	21.1936	NaN	NaN
Q72NR7	Q72NR7_LEPIC	HDOD domain-containing protein	LIC_12762			0	NaN	57.978	NaN	NaN	NaN	NaN	NaN	NaN	NaN	NaN	NaN	NaN	NaN	NaN
Q72NN6	Q72NN6_LEPIC	Uncharacterized protein	LIC_12796			0	-0.146161	33.281	NaN	NaN	21.1057	22.1154	NaN	NaN	NaN	21.4644	NaN	NaN	21.8826	21.738
Q72NL7	Q72NL7_LEPIC	Uncharacterized protein	LIC_12816			0	NaN	14.76	NaN	NaN	NaN	NaN	NaN	NaN	NaN	20.9321	NaN	NaN	NaN	NaN
Q72NB3	Q72NB3_LEPIC	PpiC domain-containing protein	LIC_12922			0	0.106224	42.342	21.6045	NaN	NaN	NaN	21.8318	21.8808	21.4195	NaN	21.7103	21.6877	NaN	21.722
Q72N35	Q72N35_LEPIC	Short-chain dehydrogenase	LIC_13003			0.196457	-0.0574497	60.344	20.6484	20.6446	20.7234	20.3502	20.5209	20.6628	20.419	NaN	20.8971	20.1365	21.3749	21.2638
Q72N26	Q72N26_LEPIC	Uncharacterized protein	LIC_13012			1.02468	-0.338668	117.29	21.912	21.4399	21.6404	21.3294	21.013	21.2346	21.1686	21.5509	21.6065	21.174	21.3675	21.2923
Q72MP0	Q72MP0_LEPIC	UDP-glucose 4-epimerase	LIC_13153			0.0350458	-0.0239951	36.02	NaN	22.2908	22.462	23.1103	22.5807	22.3755	22.6162	22.8158	22.4757	21.8851	22.9522	22.8164
Q72MN8	Q72MN8_LEPIC	HPt domain-containing protein	LIC_13155			0	NaN	13.158	NaN	NaN	NaN	NaN	20.5579	NaN	NaN	NaN	20.2135	20.0143	NaN	NaN
Q72MI3	Q72MI3_LEPIC	Uncharacterized protein	LIC_13204			0	NaN	39.322	NaN	NaN	NaN	NaN	NaN	NaN	NaN	NaN	NaN	NaN	NaN	20.0532
Q72M28	Q72M28_LEPIC	Uncharacterized protein	LIC_13363			0.233204	0.0717945	29.527	20.2857	20.0372	19.8405	20.0398	20.2395	20.1325	19.9959	NaN	20.1191	NaN	20.1346	NaN
Q72M03	Q72M03_LEPIC	Uncharacterized protein	LIC_13390			0	NaN	9.2095	NaN	NaN	NaN	NaN	NaN	NaN	NaN	NaN	NaN	NaN	NaN	NaN
Q72LY3	Q72LY3_LEPIC	Uncharacterized protein	LIC_13410			0	NaN	15.397	NaN	NaN	NaN	NaN	NaN	NaN	NaN	NaN	NaN	NaN	NaN	NaN
Q72LV7	Q72LV7_LEPIC	Uncharacterized protein	LIC_13436			0	NaN	25.154	NaN	NaN	NaN	22.9166	NaN	NaN	NaN	NaN	NaN	NaN	NaN	NaN
Q75G02	Q75G02_LEPIC	Response regulator	LIC_20013			0	-0.770351	26.523	NaN	21.8559	21.5547	22.0789	NaN	21.0595	NaN	NaN	21.0342	20.5289	21.1132	20.9937
Q75FU2	Q75FU2_LEPIC	Sigma factor regulatory protein	LIC_20089			0	NaN	64.925	NaN	NaN	NaN	NaN	NaN	NaN	NaN	NaN	NaN	NaN	NaN	22.8619
Q75FT1	Q75FT1_LEPIC	HDOD domain-containing protein	LIC_20100			0	NaN	31.588	NaN	NaN	NaN	NaN	NaN	NaN	NaN	NaN	NaN	NaN	NaN	NaN
Q75FI1	Q75FI1_LEPIC	Methylmalonyl-COA mutase small subunit	LIC_20208			0.412018	-0.244626	69.901	23.3287	23.1409	23.4924	23.9131	22.9419	22.8049	23.5757	23.574	22.8178	22.5567	23.2777	23.7962
Q75FH7	Q75FH7_LEPIC	Uncharacterized protein	LIC_20212			0	NaN	25.255	NaN	NaN	NaN	NaN	22.953	NaN	NaN	NaN	22.3648	NaN	NaN	NaN
Q75FB9	Q75FB9_LEPIC	ParB	LIC_20275			0	NaN	32.092	NaN	NaN	NaN	NaN	21.9371	NaN	NaN	NaN	21.4425	NaN	NaN	NaN
Q72VR3	Q72VR3_LEPIC	ABC transporter ATP-binding protein	lolD			1.2622	-0.407909	24.946	22.6498	22.4776	22.3937	22.0427	21.8926	22.3205	21.9027	21.8162	22.0472	21.8386	22.1922	22.6123
Q72V59	Q72V59_LEPIC	3-methylcrotonoyl-CoA carboxylase beta subunit	mccB			0.229984	-0.231869	58.945	22.2042	NaN	22.8942	NaN	21.995	22.216	NaN	22.741	22.2204	22.2223	22.5899	NaN
Q72RQ3	Q72RQ3_LEPIC	Methyl-accepting chemotaxis protein	mcp-2			0	NaN	55.84	NaN	NaN	NaN	NaN	NaN	21.5892	NaN	NaN	NaN	NaN	NaN	NaN
Q75G11	Q75G11_LEPIC	Methylenetetrahydrofolate reductase	metF			0	NaN	34.748	NaN	NaN	NaN	NaN	23.6163	23.6024	NaN	NaN	NaN	NaN	NaN	NaN
Q75FU6	Q75FU6_LEPIC	Methionine synthase	metH			0.137275	-0.125979	138.77	NaN	NaN	24.0768	23.6346	24.1639	NaN	23.5971	23.4282	23.9105	23.8846	24.0817	NaN
Q72SC9	Q72SC9_LEPIC	Transcription-repair-coupling factor	mfd			0	-0.357586	134.91	NaN	19.7602	NaN	NaN	19.4027	NaN	NaN	NaN	NaN	NaN	NaN	NaN
Q72RN3	Q72RN3_LEPIC	Magnesium transporter MgtE	mgtE			0	NaN	51.727	NaN	NaN	NaN	20.3229	NaN	NaN	NaN	NaN	NaN	NaN	NaN	NaN
Q72ND3	Q72ND3_LEPIC	Molybdate metabolism regulator	molR			0.598742	-0.411825	184.69	23.4476	NaN	NaN	24.0373	23.1024	23.2823	23.6072	NaN	NaN	23.177	NaN	NaN
Q75FZ4	Q75FZ4_LEPIC	Methanol dehydrogenase regulator	moxR			0	0.692741	40.002	21.3572	NaN	NaN	NaN	21.9061	21.701	22.0791	22.5138	22.0845	22.0547	NaN	NaN
Q72T46	MTNA_LEPIC	Methylthioribose-1-phosphate isomerase	mtnA			0.698792	-0.511863	39.886	22.4476	22.5795	22.7868	23.6797	21.9637	22.0458	22.9178	22.5188	22.0443	21.7624	22.5864	22.5296
Q72NT3	Q72NT3_LEPIC	NADH-quinone oxidoreductase subunit F	nuoF			1.3743	0.427254	48.529	NaN	21.8129	21.6035	NaN	22.1023	22.1333	21.9425	22.3636	NaN	21.9717	NaN	22.5139
Q72VL1	Q72VL1_LEPIC	Penicillin G acylase	paC			0	NaN	95.416	NaN	NaN	NaN	23.1666	NaN	NaN	NaN	NaN	NaN	NaN	23.0914	NaN
Q72QN9	PAND_LEPIC	Aspartate 1-decarboxylase	panD			0.998694	-0.771976	12.834	21.9621	22.0241	21.5373	20.9844	20.7837	NaN	NaN	20.9263	NaN	20.7147	NaN	NaN
Q72PL9	Q72PL9_LEPIC	Bifunctional chorismate mutase/prephenate dehydratase	pheA			0.905154	-0.488163	41.305	22.1267	22.2231	22.1103	NaN	21.8981	22.1542	21.1647	21.4439	21.6979	21.9289	NaN	22.1369
Q72M80	SYFA_LEPIC	Phenylalanine--tRNA ligase alpha subunit	pheS			0.587772	-0.237445	38.626	22.5529	22.4196	NaN	NaN	22.0266	22.2671	22.1338	22.5677	22.3064	21.796	NaN	NaN
Q72UG8	Q72UG8_LEPIC	Phosphate transport system protein	phoU			0	NaN	27.343	NaN	NaN	NaN	NaN	NaN	NaN	NaN	NaN	NaN	NaN	NaN	NaN
Q72UD8	Q72UD8_LEPIC	Polyphosphate kinase	ppk			0	-0.930592	81.825	22.4555	22.4954	22.5876	NaN	NaN	21.5822	NaN	NaN	NaN	NaN	21.6312	22.1569
Q72NX8	Q72NX8_LEPIC	Metalloprotease	pqqL			0	-0.594128	48.509	21.8504	NaN	NaN	21.8511	21.2566	NaN	NaN	NaN	21.4548	NaN	21.5187	NaN
Q72N82	Q72N82_LEPIC	Nitrogen regulatory IIA protein	ptsN			0	NaN	17.405	NaN	NaN	NaN	NaN	NaN	NaN	NaN	NaN	NaN	NaN	NaN	NaN
Q72RT5	PUR9_LEPIC	Bifunctional purine biosynthesis protein PurH	purH			0	0.563567	56.348	NaN	NaN	NaN	20.5879	21.5122	21.1035	21.0501	20.9401	21.4784	21.4115	NaN	20.4099
Q72LY0	PURT_LEPIC	Formate-dependent phosphoribosylglycinamide formyltransferase	purT			0	NaN	42.952	NaN	NaN	NaN	NaN	NaN	NaN	NaN	NaN	NaN	NaN	NaN	NaN
Q72S46	PYRG_LEPIC	CTP synthase	pyrG			0.278261	-0.390231	60.517	22.0641	21.7857	22.828	23.774	22.01	21.5207	22.0817	23.2787	22.1711	21.6273	23.312	21.6947
P62217	RECA_LEPIC	Protein RecA	recA			0	0.586279	39.686	20.8459	20.6923	NaN	20.9058	21.4009	NaN	NaN	NaN	20.4345	20.1683	20.1719	20.3318
Q72N76	Q72N76_LEPIC	DNA helicase	recQ			0	NaN	71.75	NaN	NaN	NaN	NaN	NaN	NaN	NaN	NaN	NaN	NaN	NaN	18.1767
Q72VU3	Q72VU3_LEPIC	Oxidoreductase	rmd			0	NaN	36.289	NaN	NaN	NaN	NaN	NaN	NaN	NaN	NaN	NaN	20.4824	NaN	NaN
P62436	RL11_LEPIC	50S ribosomal protein L11	rplK			0.916512	0.538873	15.108	21.723	21.797	21.9095	21.7343	22.8063	21.995	21.6678	22.8502	22.1636	22.6595	21.8727	22.0541
Q72UA0	Q72UA0_LEPIC	50S ribosomal protein L13	rplM			1.0461	0.451552	16.46	23.6356	23.2626	23.2704	23.3847	24.1091	24.1868	23.7831	23.2805	23.8697	21.0135	23.4298	23.2696
Q72NG8	RL16_LEPIC	50S ribosomal protein L16	rplP			0	0.185589	15.505	NaN	NaN	NaN	22.5679	22.9576	NaN	22.9859	22.3169	NaN	22.3594	22.0663	NaN
Q72NI9	RL17_LEPIC	50S ribosomal protein L17	rplQ			0.997998	-0.774724	20.088	24.831	26.1994	26.0914	26.1802	24.6541	24.8332	25.6703	25.0455	24.7634	25.0343	26.1391	NaN
Q72NH7	RL18_LEPIC	50S ribosomal protein L18	rplR			0.403367	-0.304929	13.523	24.6145	24.4449	24.1295	25.3115	24.0198	24.0043	24.3115	24.9452	NaN	NaN	25.0343	24.9431
Q72NQ6	RL27_LEPIC	50S ribosomal protein L27	rpmA			0.202379	-0.312141	9.1025	24.6385	25.6518	NaN	25.8001	24.1414	NaN	25.7087	25.304	24.9588	24.9922	25.9816	25.0288
Q72NH9	RL30_LEPIC	50S ribosomal protein L30	rpmD			0	NaN	6.6939	NaN	NaN	NaN	NaN	NaN	NaN	NaN	NaN	NaN	NaN	NaN	NaN
Q72VZ0	RL34_LEPIC	50S ribosomal protein L34	rpmH			0	NaN	6.2804	NaN	NaN	NaN	NaN	NaN	NaN	NaN	NaN	NaN	NaN	NaN	NaN
Q72NH0	RS17_LEPIC	30S ribosomal protein S17	rpsQ			0.838396	0.985305	10.377	20.2378	20.1814	20.65	NaN	NaN	20.7171	21.9664	NaN	21.7632	21.786	NaN	NaN
Q72V55	RS20_LEPIC	30S ribosomal protein S20	rpsT			0	NaN	10.045	NaN	NaN	NaN	NaN	20.8094	NaN	NaN	NaN	19.9798	NaN	NaN	NaN
Q72PE7	Q72PE7_LEPIC	Fatty acid transport protein	salD			0	NaN	53.962	NaN	NaN	20.5583	20.8907	NaN	NaN	NaN	NaN	NaN	NaN	NaN	21.2998
Q72QE3	Q72QE3_LEPIC	Sialic acid synthase	sas			0.546375	-0.249271	86.205	NaN	NaN	22.0302	22.3588	NaN	NaN	21.996	21.8945	21.5902	21.5576	22.2521	22.0698
Q72PQ6	Q72PQ6_LEPIC	Chromosome partition protein Smc	smc			0.169857	-0.140624	107.01	22.4303	23.248	22.7267	NaN	22.3508	22.501	22.5164	23.2761	22.4699	22.4199	22.3502	NaN
Q75FF5	Q75FF5_LEPIC	S-adenosylmethionine decarboxylase like protein	speH			0.342648	-0.395019	32.486	22.73	22.8176	22.8093	22.5295	23.2464	23.0273	21.8503	21.1823	22.6962	21.8792	23.6664	23.358
Q72MQ8	Q72MQ8_LEPIC	Outer membrane protein	tolC			0.268545	-0.251852	77.979	20.9298	NaN	20.444	NaN	20.6116	20.7421	19.9515	NaN	20.5565	NaN	NaN	20.4279
Q72RW7	Q72RW7_LEPIC	Biopolymer transport protein	tolQ			0	NaN	22.023	NaN	23.7815	NaN	NaN	NaN	NaN	NaN	NaN	NaN	NaN	NaN	NaN
Q72NR4	TPX_LEPIC	Thiol peroxidase	tpx			0.741476	-0.553738	18.06	22.7691	23.8527	24.0336	24.2019	22.856	22.923	23.2564	23.607	23.1857	22.5759	23.8224	24.255
Q72SB4	Q72SB4_LEPIC	Thioredoxin reductase	trxB			0	-0.944538	34.157	NaN	NaN	NaN	23.1345	NaN	NaN	NaN	22.19	21.9213	NaN	NaN	22.3878
Q75G17	Q75G17_LEPIC	Phosphotyrosine protein phosphatase	wzb			0	NaN	21.374	NaN	NaN	NaN	NaN	NaN	NaN	NaN	NaN	NaN	NaN	NaN	NaN
Q72RX5	Q72RX5_LEPIC	Ribosome-binding ATPase YchF	ychF			0	-0.702718	40.447	21.491	NaN	NaN	NaN	NaN	20.8234	20.7531	NaN	21.2133	20.6692	NaN	NaN
Q72T26	OTC_LEPIC	Ornithine carbamoyltransferase	argF			0.194895	-0.0857444	35.415	22.5099	22.34	22.5305	21.9113	22.2621	22.2667	22.1827	NaN	22.8826	22.2764	22.4329	22.1499
Q72SY5	Q72SY5_LEPIC	ATP synthase subunit a	atpB			0.75931	0.242509	33.924	23.7822	23.5923	23.5634	24.0157	24.1686	24.1124	23.6444	23.9982	23.9813	23.836	23.9973	24.4451
Q72SY4	Q72SY4_LEPIC	ATP synthase subunit c	atpE			0.841424	0.900663	10.608	24.6538	25.1882	24.758	23.0311	25.3202	25.8846	24.6547	25.3742	25.3469	25.3295	24.7326	25.0425
Q72R11	Q72R11_LEPIC	Heavy metal efflux pump	czcC			0	NaN	56.052	NaN	NaN	NaN	NaN	NaN	NaN	NaN	NaN	NaN	19.8233	NaN	NaN
Q72LZ9	Q72LZ9_LEPIC	Methyl-accepting chemotaxis transmembrane protein	dmcA			0.430021	-0.141933	59.325	21.3661	21.6638	21.6962	21.4606	21.1707	NaN	21.4192	21.6244	21.4557	21.4847	NaN	21.7606
P61440	DNAJ_LEPIC	Chaperone protein DnaJ	dnaJ			0.619672	0.205409	40.258	NaN	22.3421	NaN	22.731	22.8386	22.7297	22.8216	22.5779	22.4124	22.3584	NaN	NaN
Q72P47	Q72P47_LEPIC	Enoyl-CoA hydratase	ech3			0.682884	-0.18805	26.827	23.0017	22.7395	23.1393	22.897	22.6137	22.5496	22.8914	22.9706	22.7741	23.3318	23.5978	23.1502
Q75FH3	Q75FH3_LEPIC	ExbB	exbB			0.366772	0.289597	22.191	21.4249	NaN	21.7063	NaN	22.4841	21.6204	21.5775	21.7389	21.3911	NaN	NaN	NaN
Q72SJ0	Q72SJ0_LEPIC	Flagellar M-ring protein	fliF			0	-0.937899	64.609	22.3759	NaN	NaN	NaN	NaN	NaN	NaN	21.438	NaN	NaN	NaN	NaN
Q72M46	SYE_LEPIC	Glutamate--tRNA ligase	gltX			0.944908	-0.311941	58.809	22.1236	21.6399	21.9397	21.9552	21.6564	21.5489	NaN	NaN	20.9769	21.0408	21.5027	21.9781
P61444	GRPE_LEPIC	Protein GrpE	grpE			0	2.62079	24.231	NaN	NaN	21.6432	NaN	NaN	NaN	NaN	24.264	NaN	NaN	24.2947	23.7248
Q72S40	HPRK_LEPIC	HPr kinase/phosphorylase	hprK			0	NaN	36.118	NaN	NaN	NaN	NaN	NaN	NaN	NaN	NaN	NaN	NaN	NaN	NaN
Q72RY7	HSLU_LEPIC	ATP-dependent protease ATPase subunit HslU	hslU			1.15811	-0.421032	54.04	21.9739	22.149	22.3664	NaN	NaN	21.6884	21.7957	NaN	21.0555	21.566	21.5155	NaN
Q72W87	Q72W87_LEPIC	Peptidoglycan-associated cytoplasmic membrane protein	LIC_10050			0.819995	-0.351882	77.95	22.372	NaN	21.8499	22.4528	21.7498	NaN	21.9361	21.9332	21.7917	NaN	21.8899	22.2256
Q72W77	Q72W77_LEPIC	Uncharacterized protein	LIC_10060			0.379808	-0.440174	122.17	NaN	22.6809	21.6365	21.6451	21.3601	21.7345	NaN	NaN	21.3743	21.4692	21.2306	21.444
Q72VQ5	Q72VQ5_LEPIC	Uncharacterized protein	LIC_10241			0.127905	-0.146001	26.471	22.5685	23.1042	22.5582	23.9022	22.2046	22.621	23.2782	23.4452	22.8821	22.3029	23.302	22.6001
Q72VP3	Q72VP3_LEPIC	Alcohol dehydrogenase	LIC_10253			0.449396	-0.247521	45.784	21.9222	22.2716	21.8672	22.0714	22.3009	22.0244	21.5269	21.2901	22.1022	21.6	21.5002	21.3872
Q72VJ6	Q72VJ6_LEPIC	Putative lipoprotein	LIC_10301			0	NaN	13.446	NaN	NaN	NaN	NaN	NaN	NaN	NaN	22.3461	NaN	NaN	NaN	NaN
Q72VB9	Q72VB9_LEPIC	Acyl-CoA dehydrogenase	LIC_10382			0.430457	-0.349266	63.033	22.5044	NaN	21.7398	21.7236	21.6202	21.6598	NaN	NaN	22.0984	NaN	22.118	21.8827
Q72UQ0	Q72UQ0_LEPIC	Aminotransferase	LIC_10607			0.297391	0.143092	41.487	22.5991	22.5587	22.9128	NaN	22.6474	22.677	23.2751	22.7337	22.9845	23.6549	23.3668	23.649
Q72UM3	Q72UM3_LEPIC	Cysteine desulfurase	LIC_10634			0	-1.31936	46.686	22.691	23.4579	22.8497	23.0946	NaN	21.704	NaN	NaN	NaN	NaN	NaN	22.3168
Q72U07	Q72U07_LEPIC	Integral membrane zinc metalloprotease	LIC_10857			0.583366	-0.30229	63.973	23.662	24.5895	24.2843	24.7459	23.8847	24.0531	24.0747	24.06	23.91	23.6929	24.3722	24.3871
Q72TT9	Q72TT9_LEPIC	Putative lipoprotein	LIC_10927			0	0.20018	54.43	NaN	NaN	NaN	20.6002	NaN	NaN	NaN	20.8004	NaN	20.8553	NaN	NaN
Q72TP7	Q72TP7_LEPIC	Acyl-CoA dehydrogenase	LIC_10970			0.225447	0.288443	46.34	22.7453	NaN	22.6968	23.1951	22.36	22.5573	23.7429	24.0098	23.2331	23.0425	22.8427	NaN
Q72TN0	Q72TN0_LEPIC	Uncharacterized protein	LIC_10987			1.18973	0.372191	35.381	24.7543	24.7395	24.735	24.4772	25.3586	24.6389	25.0567	25.1407	25.3145	25.5962	24.8951	25.211
Q72TE7	Q72TE7_LEPIC	Uncharacterized protein	LIC_11074			0	1.44233	25.991	NaN	NaN	NaN	21.6746	23.0356	22.9548	23.3979	23.0795	22.6717	23.4461	NaN	21.7588
Q72T25	Q72T25_LEPIC	Uncharacterized protein	LIC_11196			0	NaN	17.317	NaN	NaN	NaN	NaN	21.8918	21.7285	NaN	NaN	22.1718	21.9053	NaN	21.1069
Q72T13	Q72T13_LEPIC	4HBT domain-containing protein	LIC_11209			1.31412	-0.269189	15.055	25.601	25.8087	25.654	26.0236	25.5572	25.3412	25.561	25.5511	25.6755	25.6056	25.5317	25.3767
Q72SY9	Q72SY9_LEPIC	Signal peptidase I	LIC_11233			0.15646	-0.182533	38.431	23.5165	22.8939	23.1774	24.2972	22.5999	22.8518	23.8534	23.8498	23.2932	22.7149	23.738	NaN
Q72SQ5	Q72SQ5_LEPIC	ATP-cone domain-containing protein	LIC_11320			0.744593	-0.199782	38.549	24.2479	24.4554	24.1555	24.2114	23.8376	24.0904	23.9695	24.3736	24.2797	23.6821	24.2738	24.1902
Q72SK0	Q72SK0_LEPIC	Jag_N domain-containing protein	LIC_11381			0.0784358	-0.0887308	73.677	NaN	21.0039	21.3629	20.3322	NaN	NaN	20.79	20.8319	20.7695	NaN	21.0164	NaN
Q72SI9	Q72SI9_LEPIC	Flagellar motor switch protein	LIC_11393			0	NaN	37.048	NaN	NaN	NaN	NaN	NaN	NaN	19.6649	NaN	NaN	NaN	NaN	NaN
Q72SH3	Q72SH3_LEPIC	Acetolactate synthase	LIC_11409			0.332064	-0.240551	65.068	21.9883	22.4458	21.8779	23.0047	21.681	21.9963	22.1737	22.5036	21.7176	22.1134	22.3667	22.6338
Q72SG9	Q72SG9_LEPIC	Glycosyl hydrolase	LIC_11413			0	NaN	67.934	NaN	NaN	NaN	NaN	NaN	NaN	NaN	NaN	NaN	NaN	NaN	NaN
Q72S50	Q72S50_LEPIC	NLPC_P60 domain-containing protein	LIC_11536			1.69518	-0.328841	47.088	22.5308	22.6352	22.6467	22.3081	22.0483	22.3673	22.2542	22.1356	22.1093	22.1368	22.4849	22.4926
Q72RY4	Q72RY4_LEPIC	Uncharacterized protein	LIC_11604			0.515005	-0.224768	31.774	23.8068	NaN	23.7467	23.364	23.4873	23.6863	23.044	23.44	23.2631	23.0976	23.6941	23.6567
Q72RX0	Q72RX0_LEPIC	3-oxoacyl-[acyl-carrier-protein] reductase	LIC_11618			0	NaN	27.378	NaN	NaN	NaN	NaN	20.431	19.9836	NaN	20.3352	20.3101	20.3195	NaN	NaN
Q72R87	Q72R87_LEPIC	Uncharacterized protein	LIC_11861			0.431382	0.183136	20.958	22.0459	22.7276	22.5708	22.7769	22.8334	22.538	22.894	22.5884	22.5538	22.512	NaN	22.0353
Q72QY7	Q72QY7_LEPIC	AB hydrolase-1 domain-containing protein	LIC_11970			0.83963	-0.278551	71.15	21.6997	NaN	21.9222	NaN	21.4893	NaN	21.5755	NaN	21.8427	21.3105	NaN	NaN
Q72QY2	Q72QY2_LEPIC	Acyl-CoA dehydrogenase	LIC_11976			0.220425	-0.114476	42.205	24.2952	24.0749	24.6344	24.7278	23.965	24.4024	24.2585	24.6486	24.2522	24.3072	24.4822	24.2374
Q72QQ3	Q72QQ3_LEPIC	Histidine kinase	LIC_12060			0	NaN	110.88	NaN	20.2815	NaN	NaN	NaN	NaN	NaN	NaN	NaN	NaN	NaN	NaN
Q72QE9	Q72QE9_LEPIC	Uncharacterized protein	LIC_12163			0	NaN	68.598	NaN	NaN	NaN	NaN	20.2416	NaN	20.0727	NaN	NaN	NaN	NaN	NaN
Q72QC9	Q72QC9_LEPIC	Uncharacterized protein	LIC_12183			0.590271	-0.375889	50.083	20.7152	20.2288	19.7568	NaN	19.8731	19.7361	19.964	NaN	19.8241	19.2774	NaN	NaN
Q72PZ4	Q72PZ4_LEPIC	Uncharacterized protein	LIC_12321			0.825854	-0.329041	33.252	22.745	22.7478	23.0788	22.3965	22.1869	22.5987	22.4533	NaN	22.7982	22.303	23.1107	NaN
Q72PT5	Q72PT5_LEPIC	DUF374 domain-containing protein	LIC_12382			0	0.258855	27.421	20.8422	NaN	NaN	NaN	21.0223	21.2819	21.2041	20.896	21.9819	21.0465	21.2381	21.2786
Q72PS0	Q72PS0_LEPIC	Uncharacterized protein	LIC_12397			0	NaN	69.161	NaN	NaN	NaN	NaN	22.059	22.0298	22.1441	NaN	22.4617	22.2516	NaN	NaN
Q72PI9	Q72PI9_LEPIC	Putative methyl-accepting chemotaxis I	LIC_12482			0.195399	-0.135747	66.275	NaN	NaN	22.4204	22.9067	NaN	NaN	22.5708	22.4848	NaN	22.4488	22.6053	22.408
Q72P95	Q72P95_LEPIC	Uncharacterized protein	LIC_12580			0	NaN	8.055	NaN	NaN	NaN	NaN	NaN	NaN	NaN	22.0796	NaN	NaN	NaN	21.491
Q72P56	Q72P56_LEPIC	Penicillin-insensitive transglycosylase	LIC_12620			0.391207	-0.28505	93.429	22.5861	21.7452	21.4504	21.8814	21.9241	22.0186	21.1198	21.4603	22.1915	20.8976	NaN	NaN
Q72NM7	Q72NM7_LEPIC	Uncharacterized protein	LIC_12805			0.552366	-0.150943	38.344	23.1632	23.1356	NaN	23.1961	22.8575	23.1463	22.815	23.2374	22.8562	22.6092	NaN	NaN
Q72N72	Q72N72_LEPIC	Putative lipoprotein	LIC_12965			0.0692113	-0.093743	21.636	21.9969	NaN	NaN	22.3727	21.6434	22.7634	NaN	21.8663	21.7593	NaN	NaN	22.4329
Q72N17	Q72N17_LEPIC	Uncharacterized protein	LIC_13021			1.03324	-0.872804	97.42	22.6502	22.7719	22.4939	21.2391	21.3886	21.3701	NaN	21.4893	NaN	21.9199	22.1944	21.8777
Q72MY3	Q72MY3_LEPIC	Flagellar motor protein	LIC_13056			0.21487	0.411897	24.904	22.9507	21.2382	21.6801	23.9044	22.4983	21.7834	23.9576	23.1817	23.4955	22.507	22.8738	23.2351
Q75G18	Q75G18_LEPIC	Short-chain dehydrogenase	LIC_20026			0.620565	-0.214663	27.186	24.9842	24.8856	25.014	25.5365	24.8785	25.0924	24.8594	24.7313	24.9419	25.1824	25.1048	25.3699
Q75FY6	Q75FY6_LEPIC	Uncharacterized protein	LIC_20045			0.278737	-0.23957	22.892	22.1357	NaN	NaN	21.3779	21.5928	21.9623	21.1843	21.3294	21.5569	21.4484	21.7031	21.9741
Q75FT5	Q75FT5_LEPIC	Uncharacterized protein	LIC_20096			0.198023	-0.382558	40.457	21.4329	23.0756	23.2	24.4772	NaN	22.8197	22.2925	22.8794	22.9045	22.3897	21.9064	NaN
Q75FH5	Q75FH5_LEPIC	Plug domain-containing protein	LIC_20214			0.985677	0.344796	94.961	21.6442	21.6622	21.7589	21.8239	21.8033	21.7645	22.2015	22.4991	21.6496	21.4965	NaN	21.7005
Q72PC6	Q72PC6_LEPIC	Outer membrane lipoprotein carrier protein	lolA			0	2.47872	29.35	20.1755	NaN	NaN	NaN	22.8461	22.2844	23.2407	22.2456	22.0672	22.8441	20.7284	20.9396
Q72MN9	Q72MN9_LEPIC	Acyl-[acyl carrier protein]--UDP-N-acetylglucosamine O-acyltransferase	lpxA			0	0.530724	28.165	NaN	NaN	NaN	22.6814	NaN	22.9289	NaN	23.4953	23.1703	23.2076	NaN	22.831
Q72PH1	Q72PH1_LEPIC	Chemoreceptor (Methyl-accepting chemotaxis) transmembrane protein	mcpB			0	NaN	76.382	NaN	NaN	NaN	NaN	NaN	NaN	NaN	NaN	NaN	27.6686	NaN	NaN
Q72MU7	Q72MU7_LEPIC	PfaP	pfaP			0.894449	-0.255198	27.226	20.9541	20.7078	20.8285	21.2832	20.7185	20.4724	20.8041	20.7578	20.4147	20.4516	20.7596	20.415
Q72MG8	SYFB_LEPIC	Phenylalanine--tRNA ligase beta subunit	pheT			1.37435	-0.439125	92.048	23.3786	23.6114	23.8913	23.9351	23.3951	23.503	23.028	23.134	23.1241	22.9966	23.6892	23.8023
Q72W38	RF1_LEPIC	Peptide chain release factor 1	prfA			0.600761	-0.297408	40.099	22.3992	22.3335	22.3079	22.7095	NaN	NaN	21.8583	22.422	NaN	NaN	22.4234	NaN
Q72QJ0	Q72QJ0_LEPIC	Glucose-1-phosphate thymidylyltransferase	rfbA			0.511869	-0.368483	32.807	23.6406	23.6079	23.3689	24.3485	23.05	22.9051	23.5035	24.0335	23.1693	22.5077	23.4819	23.0375
Q72PD7	Q72PD7_LEPIC	Riboflavin biosynthesis protein RibBA	ribA			1.09776	-0.276541	44.361	21.688	22.301	22.085	21.9636	21.6934	21.8218	21.7	21.7161	22.128	21.5987	21.9086	NaN
Q72UA6	RS12_LEPIC	30S ribosomal protein S12	rpsL			1.3258	-0.457828	13.943	27.6933	27.337	27.5705	27.7508	27.0231	26.7326	27.3174	27.4472	27.2484	26.936	27.4865	27.6857
Q72QK2	RS18_LEPIC	30S ribosomal protein S18	rpsR			0	0.783172	9.6032	22.5189	NaN	NaN	NaN	23.1723	22.3192	23.3269	24.3898	22.5755	22.3188	22.7082	22.1602
Q72PD4	Q72PD4_LEPIC	Protein-export membrane protein SecF	secF			0.963882	0.964387	35.531	21.7755	NaN	21.8245	NaN	23.1104	22.4184	NaN	NaN	NaN	NaN	21.935	NaN
Q72RF2	Q72RF2_LEPIC	Signal peptide peptidase	sppA			0	NaN	36.644	NaN	NaN	NaN	NaN	21.7663	NaN	NaN	NaN	NaN	NaN	NaN	NaN
Q72Q80	Q72Q80_LEPIC	Thymidylate synthase	thyX			0.0143208	-0.0113096	56.725	24.1264	23.0657	23.0851	23.3676	23.1194	23.4292	23.5696	23.4815	23.1978	23.1028	23.4722	23.5714
Q72SG7	TIG_LEPIC	Trigger factor	tig			0	1.16419	52.144	19.928	NaN	NaN	NaN	21.54	20.7172	21.1908	20.9206	21.316	21.1796	NaN	NaN
Q72QB8	Q72QB8_LEPIC	Transketolase beta subunit	tktC			0.230382	0.154706	34.22	23.3214	23.1484	23.1869	24.257	23.7125	23.4477	23.7493	23.623	23.6337	23.2177	23.0962	23.6302
Q72US5	Q72US5_LEPIC	Anthranilate synthase component 1	trpE			0	-1.20808	52.904	22.7621	NaN	NaN	22.8328	21.5893	NaN	NaN	NaN	21.0211	21.3347	NaN	NaN
Q72MQ7	Q72MQ7_LEPIC	Acyl-CoA dehydrogenase	acd			1.07503	-0.695756	66.148	22.1913	22.6842	22.462	23.1766	22.1553	22.2088	21.4342	NaN	22.0571	22.0895	22.143	NaN
Q72NI2	KAD_LEPIC	Adenylate kinase	adk			0	0.234339	20.594	NaN	NaN	23.8854	NaN	24.5021	24.1895	23.9699	23.8174	24.3562	23.9713	NaN	23.6322
Q75FP4	Q75FP4_LEPIC	Capsular polysaccharide biosynthesis protein	capD			0.923418	-0.338421	70.922	NaN	21.3899	21.4016	21.9046	NaN	21.1944	21.2144	21.2721	21.0454	20.8085	21.9509	21.0202
Q72SG6	CLPP1_LEPIC	ATP-dependent Clp protease proteolytic subunit 1	clpP1			0.146525	-0.06252	22.112	24.8945	24.5951	24.8196	25.352	24.8529	24.8645	24.764	24.9297	24.9005	25.0537	25.1809	24.838
Q72PH6	Q72PH6_LEPIC	3-hydroxybutyryl-CoA dehydratase	crt			0	NaN	27.587	NaN	NaN	NaN	NaN	NaN	NaN	NaN	21.3497	NaN	22.3799	NaN	NaN
Q72Q09	Q72Q09_LEPIC	Heavy metal efflux pump	czcB			1.28555	-0.353844	43.301	21.7465	21.254	21.2892	21.5718	21.1078	21.1199	21.107	NaN	21.23	20.7381	NaN	21.1506
Q72T81	Q72T81_LEPIC	Alpha-galactosidase	galA			0.0410585	-0.0570588	73.881	23.6118	22.5948	23.829	22.3595	23.0107	22.6365	23.9456	22.5741	22.6879	22.6461	23.4442	23.4376
Q72VI8	GCSP_LEPIC	Glycine dehydrogenase (decarboxylating)	gcvP			0.764904	-0.242198	106.32	22.2694	22.166	22.272	22.6486	NaN	22.0364	21.9577	22.2963	22.4226	NaN	22.3442	22.508
Q72MM5	Q72MM5_LEPIC	GDP-mannose 4,6-dehydratase	gmd			0.168551	0.185187	38.155	24.2	23.6312	23.4989	NaN	23.453	23.3592	24.5411	24.4942	24.6119	23.137	NaN	NaN
Q72S16	Q72S16_LEPIC	General secretion pathway protein E	gspE			0.532649	-0.485661	62.305	22.3437	22.2432	22.1734	22.7746	22.573	NaN	22.0924	21.0288	22.1264	NaN	22.1166	21.606
Q75FP1	HTPX_LEPIC	Protease HtpX homolog	htpX			0	-0.67622	32.189	NaN	NaN	NaN	23.8091	NaN	NaN	23.0225	23.2433	23.1671	NaN	22.7476	NaN
Q75FN9	Q75FN9_LEPIC	HtrA1	htrA1			0.977075	-0.418919	56.92	23.302	23.0661	23.1784	23.6836	22.6087	22.9383	22.6456	23.3619	22.5853	22.6902	23.4265	23.1397
Q72TC0	ILVD_LEPIC	Dihydroxy-acid dehydratase	ilvD			0.312944	-0.384494	59.415	NaN	21.2276	21.0756	22.2662	NaN	21.0684	NaN	21.2088	21.6879	21.1962	NaN	21.572
P61656	KDSA_LEPIC	2-dehydro-3-deoxyphosphooctonate aldolase	kdsA			1.75896	-0.328467	31.703	24.8088	24.8269	24.819	25.0378	24.3385	24.4795	24.6449	24.7158	24.7437	24.2836	24.8147	24.6383
Q72WB8	Q72WB8_LEPIC	3-oxoacyl-acyl carrier protein reductase	LIC_10019			0	NaN	26.341	NaN	NaN	NaN	NaN	22.8017	NaN	23.5024	22.9526	22.9112	23.1475	22.6321	22.68
Q72VX0	Q72VX0_LEPIC	Uncharacterized protein	LIC_10175			0	NaN	54.179	NaN	NaN	NaN	NaN	21.815	21.718	21.7776	21.531	21.5237	22.2765	21.5548	21.6885
Q72VG0	Q72VG0_LEPIC	TPR_REGION domain-containing protein	LIC_10337			0.210097	-0.0930438	42.627	23.5002	23.3272	23.4655	23.9517	23.3586	23.2158	23.5733	23.7246	23.0729	22.7971	23.5772	23.3996
Q72UA1	Q72UA1_LEPIC	YceI domain-containing protein	LIC_10760			0	NaN	23.034	NaN	NaN	NaN	NaN	21.2684	21.1785	21.1764	21.2139	21.087	22.3185	NaN	20.9147
Q72TT8	Q72TT8_LEPIC	Type I restriction enzyme R Protein	LIC_10929			0	-1.08672	119.74	NaN	19.4517	NaN	NaN	18.365	NaN	NaN	NaN	NaN	NaN	NaN	NaN
Q72TQ9	Q72TQ9_LEPIC	Alcohol dehydrogenase	LIC_10958			0.247002	-0.0430291	36.756	22.1664	22.0863	22.1517	22.0176	22.1377	NaN	21.9256	22.1241	NaN	22.6366	21.8198	21.6855
Q72TL1	Q72TL1_LEPIC	Uncharacterized protein	LIC_11007			0.933369	-0.227328	21.349	22.5139	22.5214	22.4783	22.3609	21.9865	22.1471	22.5451	22.2864	22.435	22.3333	22.5148	22.1552
Q72TJ3	Q72TJ3_LEPIC	Uncharacterized protein	LIC_11028			0	-0.228413	299.37	NaN	NaN	NaN	22.1503	NaN	NaN	NaN	21.9219	NaN	21.3857	21.8104	21.8872
Q72S33	Q72S33_LEPIC	Serine/threonine kinase	LIC_11553			1.52968	-0.28734	37.007	23.7116	23.5976	23.5666	23.9536	23.3344	23.3919	23.3882	23.5655	23.4554	22.9198	23.5379	23.5483
Q72S08	Q72S08_LEPIC	Uncharacterized protein	LIC_11579			0	-0.922219	20.306	21.7901	21.7717	NaN	22.9569	21.2507	NaN	NaN	NaN	21.4666	NaN	22.6754	NaN
Q72RA4	Q72RA4_LEPIC	PHB domain-containing protein	LIC_11844			0.549966	-0.658506	35.195	21.9018	22.6448	22.3177	NaN	22.2492	21.6945	20.3772	22.1976	21.4717	22.0816	20.8182	NaN
Q72RA3	Q72RA3_LEPIC	PHB domain-containing protein	LIC_11845			0.204799	0.258965	35.083	21.3435	NaN	20.2238	NaN	21.6812	21.0898	20.6991	20.7002	21.6742	21.7469	NaN	NaN
Q72QX3	Q72QX3_LEPIC	RNA-binding protein	LIC_11985			0.165583	0.0985583	10.151	25.4434	25.1272	24.9575	24.9451	25.0115	24.9887	25.6505	NaN	24.7011	24.8737	24.3066	23.9442
Q72PQ8	Q72PQ8_LEPIC	Uncharacterized protein	LIC_12410			0	NaN	10.497	NaN	NaN	NaN	NaN	21.8358	21.2526	21.359	22.6248	20.8563	22.0568	NaN	20.443
Q72PL6	Q72PL6_LEPIC	Response regulator	LIC_12454			0	1.479	13.325	21.8256	NaN	NaN	NaN	23.124	22.6712	23.8426	23.5807	23.0043	23.9214	22.0325	NaN
Q72NU0	Q72NU0_LEPIC	MaoC family protein	LIC_12739			0	1.07236	17.089	NaN	NaN	21.6223	NaN	22.4557	22.5978	23.0996	22.6258	22.3052	22.8131	21.7381	NaN
Q72NF7	Q72NF7_LEPIC	Uncharacterized protein	LIC_12877			0	-0.773627	47.842	20.9756	NaN	21.4488	NaN	NaN	20.4386	NaN	NaN	NaN	21.3269	20.4022	22.0007
Q72ML0	Q72ML0_LEPIC	Methyl-accepting chemotaxis-like	LIC_13183			0	NaN	13.82	NaN	NaN	NaN	NaN	22.0772	21.2083	22.0809	20.7768	22.4479	23.2187	20.6099	20.8439
Q72LV9	Q72LV9_LEPIC	Peptidase_M43 domain-containing protein	LIC_13434			0.77458	-0.402474	51.82	25.9081	24.8913	24.9252	25.0554	25.0372	24.6819	24.6333	24.8178	24.998	24.5829	25.4889	25.0557
Q72LV0	Q72LV0_LEPIC	Uncharacterized protein	LIC_13443			0.847257	-0.330464	28.506	23.2967	23.0056	22.8586	23.2804	22.5507	22.7483	22.5683	23.2521	22.9566	22.4486	23.1908	23.4765
Q75FV3	Q75FV3_LEPIC	Uncharacterized protein	LIC_20078			0.835336	0.294768	20.245	23.3944	22.8416	22.9524	23.1753	23.1713	23.1716	23.6707	23.5292	24.0754	23.4224	24.4975	24.0198
Q75FR7	Q75FR7_LEPIC	LipL45 homologue	LIC_20114			1.41145	-0.411675	40.996	23.2818	22.9282	23.3287	22.7892	22.5369	22.5938	22.6393	22.9112	22.7961	22.8457	23.3645	23.2647
Q75FN1	Q75FN1_LEPIC	TonB-dependent outer membrane receptor	LIC_20151			0.956805	-0.757195	80.899	22.1504	22.1816	NaN	22.8728	21.4494	NaN	NaN	21.8393	21.5529	NaN	21.777	21.4133
Q75FI7	Q75FI7_LEPIC	Cysteine protease	LIC_20197			0.00747685	-0.00575113	87.78	21.2717	21.6691	21.4983	NaN	21.9697	21.1816	21.1179	21.6268	21.227	21.3331	NaN	NaN
Q72S63	Q72S63_LEPIC	Chemotaxis protein	mcp			0	NaN	108.39	NaN	NaN	NaN	21.5029	NaN	NaN	NaN	NaN	NaN	NaN	NaN	NaN
Q75G16	Q75G16_LEPIC	NADH dehydrogenase	ndh			0.222708	-0.0965977	46.612	23.5309	23.4536	23.7097	23.8546	23.1997	23.566	23.4758	23.9209	23.2287	23.3969	23.6796	23.729
Q72LR5	Q72LR5_LEPIC	ParB	parB			0.430264	-0.153139	32.511	21.1368	21.1231	21.3745	NaN	20.9227	21.1939	NaN	NaN	21.0339	20.7479	NaN	21.2232
Q72UC6	AMPA_LEPIC	Probable cytosol aminopeptidase	pepA			0.0266215	0.0329299	54.048	22.1387	23.456	23.4296	24.0426	23.2364	23.0126	23.6582	23.2915	22.9035	23.6828	23.1854	23.9884
Q72US1	Q72US1_LEPIC	DNA polymerase I	polA			0.388518	0.160623	103.74	22.5992	22.4074	22.0697	22.8339	22.5758	22.4581	22.8429	22.676	22.5665	22.6859	22.3391	22.5902
Q72SW5	Q72SW5_LEPIC	Exopolyphosphatase	ppx			0	-0.259422	58.906	NaN	NaN	20.9617	NaN	NaN	20.7023	NaN	NaN	NaN	NaN	NaN	NaN
Q72PA7	PURA_LEPIC	Adenylosuccinate synthetase	purA			0.714014	-0.178773	47.056	23.8001	23.7004	23.6014	23.9429	23.3903	23.4893	23.6052	23.8447	23.6607	23.5087	23.5868	23.6508
Q72TK3	Q72TK3_LEPIC	Adenylosuccinate lyase	purB			0.891715	-0.273451	49.201	24.4114	24.4167	24.7315	24.678	24.0928	24.0706	24.357	24.6235	24.4272	24.0056	24.4786	24.59
Q72MC6	Q72MC6_LEPIC	Amidophosphoribosyltransferase	purF			0.732926	-0.130901	54.781	23.7878	23.6425	23.8182	23.9982	23.7401	23.5374	23.7154	23.7301	23.9619	23.1274	NaN	23.9017
Q72QH4	Q72QH4_LEPIC	UDP-N-acetylglucosamine 2-epimerase	rffE			1.34358	-0.417902	42.842	23.944	23.9486	24.0177	24.4232	23.4188	23.5551	23.7097	23.9783	23.6172	23.4364	24.3305	24.0995
Q72W83	Q72W83_LEPIC	Probable endolytic peptidoglycan transglycosylase RlpA	rlpA			0	NaN	35.56	NaN	NaN	NaN	NaN	22.6023	22.0766	22.696	NaN	21.8355	21.661	22.052	NaN
Q72UB1	RL1_LEPIC	50S ribosomal protein L1	rplA			0.391559	0.419957	24.967	22.3199	23.5206	24.178	24.3436	23.8033	23.9097	24.259	24.0699	23.9579	23.3776	24.2313	23.6858
Q72UB0	RL10_LEPIC	50S ribosomal protein L10	rplJ			1.04944	-0.273518	18.852	26.1647	26.225	26.1769	26.5481	25.8892	25.7829	26.1722	26.1764	26.0144	25.4206	26.3393	26.3317
Q72NH1	RL14_LEPIC	50S ribosomal protein L14	rplN			1.38401	-0.365968	14.281	25.4137	25.3912	25.0812	25.7366	25.1147	24.9179	25.0229	25.1033	25.0373	24.4198	25.434	25.2058
Q72S27	RL19_LEPIC	50S ribosomal protein L19	rplS			0.772604	0.327373	15.522	26.1342	25.9242	25.7235	26.2437	26.0013	26.063	26.6509	26.6199	26.236	25.4782	26.0968	25.932
Q72PL0	RL20_LEPIC	50S ribosomal protein L20	rplT			0.0644736	0.0509542	13.592	NaN	22.1149	22.5166	NaN	22.6991	22.1144	NaN	22.2868	21.8644	22.1691	22.358	NaN
P62232	RS16_LEPIC	30S ribosomal protein S16	rpsP			0	NaN	10.104	NaN	NaN	NaN	NaN	22.9372	22.4634	23.0679	22.9261	22.2732	22.1528	21.5135	NaN
Q72N46	Q72N46_LEPIC	Sulfate Permease	sulP			0.35025	-0.0969958	84.287	25.3017	24.8545	25.3121	25.0863	24.9659	24.9944	25.018	25.1882	25.3213	25.4325	25.4668	25.5395
Q72RT8	TAL_LEPIC	Probable transaldolase	tal			0.411909	-0.509297	23.49	26.0164	25.7715	25.5629	25.2169	26.1991	25.7717	23.9336	24.626	25.4091	25.6333	25.5821	25.9008
Q72MF7	Q72MF7_LEPIC	ATP-dependent RNA helicase	dead			0.264824	-0.256296	58.439	NaN	23.6835	23.7358	NaN	23.9878	23.3819	22.9903	NaN	22.9953	23.2006	23.3095	23.4882
Q72U11	RRF_LEPIC	Ribosome-recycling factor	frr			0.724148	-0.604764	20.601	26.067	26.313	26.4065	24.7537	25.4392	25.5698	25.154	24.9581	25.3286	25.2483	25.9767	26.2245
Q72S14	Q72S14_LEPIC	General secretory pathway protein G	gspG			0.648124	0.0952516	17.877	23.6798	23.8262	23.6084	23.753	23.904	23.6843	23.7681	23.892	23.1733	24.1129	23.2206	23.1724
Q72UU2	Q72UU2_LEPIC	Enoyl-CoA hydratase	hbd1			0.628408	0.272875	28.723	23.6521	23.6582	23.0033	23.0622	23.8624	23.4233	23.7036	23.478	23.5371	23.2201	23.2508	23.6917
Q72M38	Q72M38_LEPIC	L-amino acid oxidase	lao			0.169701	-0.11194	49.194	22.8655	23.3684	23.21	23.5083	22.7292	23.1217	NaN	23.5274	23.3047	NaN	23.6202	23.9304
Q72W92	Q72W92_LEPIC	dTDP-glucose 4-6-dehydratase	LIC_10045			0.355735	-0.200431	35.326	23.7467	23.6547	24.1565	24.3654	23.4467	23.5594	23.8934	24.2221	23.6247	23.534	24.2988	24.3663
Q72US9	Q72US9_LEPIC	Uncharacterized protein	LIC_10578			0.843475	-0.373616	55.26	23.6302	23.7591	24.1488	24.2638	23.6225	23.7393	23.109	23.8365	23.6977	23.232	24.418	24.0921
Q72UF7	Q72UF7_LEPIC	3-oxoacyl-[acyl-carrier-protein] reductase oxidoreductase	LIC_10700			0.286099	0.297951	27.699	21.3262	21.3878	20.7177	NaN	22.2955	21.6151	20.8553	21.0015	21.3642	22.2304	21.3306	21.2467
Q72T01	Q72T01_LEPIC	Histidine kinase sensor protein	LIC_11221			0	NaN	136.93	24.2546	24.1805	NaN	NaN	NaN	NaN	NaN	NaN	NaN	NaN	NaN	24.3955
Q72SG2	Q72SG2_LEPIC	Phosphate transporter	LIC_11421			0.124287	-0.154577	84.071	22.9769	23.1802	21.8964	21.9447	22.4676	21.6327	22.1196	23.1599	22.6746	23.2056	22.2788	21.6546
Q72SC1	Q72SC1_LEPIC	Uncharacterized protein	LIC_11463			0	NaN	41.374	NaN	NaN	NaN	NaN	22.1098	22.3233	21.3161	21.7561	21.5507	22.5347	20.812	20.8248
Q72NX0	Q72NX0_LEPIC	Uncharacterized protein	LIC_12708			0.768718	-0.296993	45.08	24.1653	23.9236	23.7231	24.2945	23.5623	23.4287	23.879	24.0484	23.2981	23.4144	23.5742	23.4074
Q72PJ6	Q72PJ6_LEPIC	Dihydrolipoyl dehydrogenase	lpdA			0.325509	-0.286002	50.216	24.4368	24.8593	24.8578	25.4556	23.9653	24.2191	25.0566	25.2244	24.3523	24.3473	25.123	24.953
Q75FI0	Q75FI0_LEPIC	Methylmalonyl-COA mutase large subunit	mcmA			1.10049	-0.418137	80.839	23.9077	24.098	23.852	24.6932	23.7003	23.8503	23.7006	23.6271	24.0424	23.7958	23.7755	24.2861
Q72MR4	SYM_LEPIC	Methionine--tRNA ligase	metG			0.112915	0.0570332	81.098	NaN	22.0001	22.1645	21.7527	22.0056	22.0633	22.3467	21.7022	22.002	22.014	22.0673	22.1694
Q75FD0	Q75FD0_LEPIC	Pyruvate kinase	pykF			1.16451	-0.259788	54.101	23.642	23.7872	23.6225	23.8937	23.578	NaN	23.2787	23.573	23.3381	23.1674	23.2337	23.6199
Q72NG2	RL4_LEPIC	50S ribosomal protein L4	rplD			1.01945	0.483935	23.326	22.6383	22.4548	23.1735	23.4273	23.4649	23.1384	23.4646	23.5617	23.3491	23.1022	22.8556	22.9018
Q72NG6	RL22_LEPIC	50S ribosomal protein L22	rplV			0.365595	-0.208416	12.566	24.9499	25.1436	25.5408	25.5923	24.7548	24.7821	25.4815	25.3744	24.7208	24.5606	25.7053	25.4098
Q72RK4	Q72RK4_LEPIC	TldD	tldD			0	NaN	49.931	22.8584	NaN	NaN	NaN	NaN	NaN	NaN	NaN	NaN	NaN	NaN	22.5963
Q72PD1	Q72PD1_LEPIC	Sec translocon accessory complex subunit YajC	yajC			0	1.88343	12.06	21.0195	NaN	NaN	NaN	23.2342	23.1615	23.0131	22.203	21.9922	23.4349	NaN	NaN
Q72QZ8	ENO_LEPIC	Enolase	eno			1.13048	-0.213485	47.044	24.975	24.846	25.0069	24.9013	24.5235	24.6667	24.7202	24.9649	24.7506	24.3374	24.9007	24.8734
Q72V57	GLMS_LEPIC	Glutamine--fructose-6-phosphate aminotransferase [isomerizing]	glmS			0.577235	0.245645	67.942	22.1134	21.8665	21.8295	NaN	22.2753	21.9049	21.9759	22.5724	22.1807	21.9902	21.8453	NaN
Q72W18	Q72W18_LEPIC	LipL45-like protein	LIC_10123			0.662035	0.523591	36.157	22.2944	21.6278	20.7396	22.2881	22.2358	21.9998	22.4519	22.3567	21.8209	22.4853	21.0362	21.1169
Q72VT1	Q72VT1_LEPIC	TRAM domain-containing protein	LIC_10215			0.326409	0.30162	36.92	25.417	24.9345	26.1659	26.5726	26.0514	25.7247	26.3932	26.1271	25.4257	25.7424	26.1709	25.0853
Q72U02	Q72U02_LEPIC	Adenylate/guanylate cyclase	LIC_10862			0.744106	-0.541851	87.38	23.8267	23.7108	23.4566	23.1036	23.3052	23.2561	23.3434	22.0256	22.8401	23.4343	23.2067	23.3738
Q72TP3	Q72TP3_LEPIC	Acyl-CoA thiolase	LIC_10974			0.935254	0.347648	42.957	25.4635	25.3463	25.2558	25.9391	25.8477	25.5608	25.8748	26.1121	25.2907	25.1801	25.6484	25.7865
Q72T23	Q72T23_LEPIC	Adenylate/guanylate cyclase	LIC_11198			0.970127	-0.508717	47.157	24.7719	23.6042	23.9924	24.5326	23.5703	23.7516	23.7267	23.8175	23.9846	23.7144	24.4971	24.5247
Q72T06	Q72T06_LEPIC	Methyl-accepting chemotaxis transducer transmembrane protein	LIC_11216			1.32776	-0.472628	63.729	24.2216	23.959	23.7079	23.6453	NaN	23.562	23.4707	23.1997	23.3828	22.8438	23.674	23.3416
Q72SH7	Q72SH7_LEPIC	Uncharacterized protein	LIC_11405			1.08051	0.34309	76.763	23.4433	23.9142	23.9755	23.8544	23.836	24.1774	24.1635	24.3829	23.1757	23.8848	23.7754	24.0807
Q72SH4	Q72SH4_LEPIC	Uncharacterized protein	LIC_11408			0.0795309	0.0357722	43.438	23.2679	23.4942	NaN	23.6686	23.1993	23.5947	23.5615	23.6952	23.4259	23.3991	24.2005	24.3604
Q72RB4	Q72RB4_LEPIC	Putative lipoprotein	LIC_11834			0.470278	-0.730669	34.682	21.9653	22.7157	22.9873	20.497	22.2927	21.6516	20.3084	20.9898	21.3424	23.2375	21.2974	21.6857
Q72R17	Q72R17_LEPIC	Uncharacterized protein	LIC_11935			0	NaN	61.425	NaN	NaN	NaN	NaN	21.8198	21.8155	21.964	22.1606	22.256	22.9809	NaN	NaN
Q72QY1	Q72QY1_LEPIC	Cyclic nucleotide binding protein	LIC_11977			1.04831	-0.425882	82.64	24.1765	24.1302	24.6692	23.9921	23.4853	23.6518	24.1374	23.9901	23.8354	23.5046	24.5961	24.0603
Q72QB5	Q72QB5_LEPIC	Aminotransferase	LIC_12197			0.0143876	-0.00692225	41.049	24.2763	24.3834	24.3768	24.5782	24.074	24.2202	24.7142	24.5787	24.3817	23.5275	24.6066	24.1917
Q72PC7	Q72PC7_LEPIC	DNA binding protein	LIC_12544			0.173837	0.0391593	41.529	23.7353	23.7129	23.5466	23.4016	23.6426	23.7435	23.6108	23.5563	23.5104	23.4437	23.123	23.1651
Q72NL3	Q72NL3_LEPIC	Uncharacterized protein	LIC_12821			0	3.14329	15.851	20.0152	NaN	NaN	NaN	23.3246	22.8113	23.4869	23.0113	23.023	23.6637	20.7845	21.512
Q72NA0	Q72NA0_LEPIC	Uncharacterized protein	LIC_12936			0.486321	-0.235433	27.453	22.8651	22.9156	23.1479	23.1951	22.3164	22.5976	23.1744	23.0935	22.8608	22.636	23.2118	22.9393
Q72MD1	Q72MD1_LEPIC	NADH oxidoreductase	LIC_13257			1.04369	-0.735131	37.404	23.5923	22.9836	23.1862	24.0641	22.2845	22.2131	23.2821	23.106	22.5313	22.4416	23.422	22.888
Q72M40	Q72M40_LEPIC	Uncharacterized protein	LIC_13351			1.08257	-0.396659	37.21	24.4704	24.2869	24.3802	24.7513	23.9062	23.746	24.1611	24.489	23.9963	23.6009	23.5438	24.0673
Q75FX3	Q75FX3_LEPIC	Methylmalonyl-CoA mutase	mcm2			0.679581	-0.157502	74.877	23.4629	23.3679	23.543	23.7741	23.4125	23.1927	23.378	23.5347	23.613	23.1026	23.0435	23.2271
Q72S00	NRDJ_LEPIC	Vitamin B12-dependent ribonucleotide reductase	nrdJ			0.751879	-0.642704	133.92	23.2288	23.4345	23.6729	NaN	23.2251	23.4907	22.0629	22.4321	21.9768	22.2208	NaN	22.8667
Q72TK6	Q72TK6_LEPIC	OppA	oppA			0.00081759	0.000374794	70.145	23.1272	22.7362	22.6377	22.7087	22.7769	22.531	23.0369	22.8664	22.5388	22.8918	22.4341	22.1791
P62414	PGK_LEPIC	Phosphoglycerate kinase	pgk			0.452844	-0.138268	43.002	23.9048	23.5638	23.467	23.3717	23.5502	23.2888	23.3384	23.5769	23.5228	23.2236	23.4939	23.5264
Q72QK3	RL9_LEPIC	50S ribosomal protein L9	rplI			0.235808	-0.119211	16.607	22.8838	22.8584	23.2842	23.4909	23.144	22.7267	22.8573	23.3124	22.8506	22.3779	22.6822	22.2172
Q72PM2	Q72PM2_LEPIC	30S ribosomal protein S1	rpsA			0.687519	-0.156973	63.547	25.2856	25.2443	25.0293	25.2355	25.1164	25.1017	25.1848	24.7638	25.0089	25.1788	25.3504	25.3803
Q72QK0	RS6_LEPIC	30S ribosomal protein S6	rpsF			0.670633	0.232138	10.711	25.1621	25.4479	25.4046	25.8555	25.7029	25.4611	25.7924	25.8422	25.5481	25.5119	25.6155	25.4403
P61703	SYA_LEPIC	Alanine--tRNA ligase	alaS			1.18941	-0.369432	108.51	26.3772	25.9605	26.1065	26.2566	25.7564	25.9931	25.4404	26.0332	26.0552	25.509	26.3274	26.0931
Q72QU2	CLPB_LEPIC	Chaperone protein ClpB	clpB			0.665757	0.621044	96.324	22.298	21.0059	21.4498	21.4333	21.2073	22.137	22.4129	22.9139	21.7676	21.8519	22.2921	22.4291
Q72WD5	Q72WD5_LEPIC	Beta sliding clamp	dnaN			0.462284	-0.200784	41.443	25.1829	24.6964	24.4741	24.5596	24.3427	24.4107	24.8606	24.4958	24.5613	24.5608	NaN	24.2671
Q72QM3	Q72QM3_LEPIC	Glyceraldehyde-3-phosphate dehydrogenase	gapA			0.086259	-0.0363874	36.648	26.3736	26.7698	26.3321	26.3819	26.426	26.146	26.7024	26.4374	26.3766	26.5646	26.6313	26.2679
Q72W46	Q72W46_LEPIC	Long-chain-fatty-acid CoA ligase	LIC_10094			0.171927	-0.124866	77.264	21.7727	21.8425	22.4258	NaN	21.862	21.9156	NaN	NaN	22.1097	22.4106	NaN	21.2748
Q72V51	Q72V51_LEPIC	Glycosyltransferase	LIC_10452			0.629527	0.998026	26.48	22.8908	21.1383	23.2961	24.1109	23.7097	22.7295	24.3839	24.6052	23.7153	24.759	23.2901	22.9501
Q72US4	Q72US4_LEPIC	Acyl-CoA dehydrogenase	LIC_10583			0.179432	0.170114	48.345	22.5578	23.2689	23.7045	24.2291	23.557	23.3479	23.8625	23.6735	23.9332	22.9831	23.7252	23.208
Q72UQ7	Q72UQ7_LEPIC	Fatty acid synthase subunit beta	LIC_10600			0.200044	0.097733	15.149	26.7712	26.5568	27.0888	27.0989	26.9233	26.606	27.2583	27.119	26.7903	27.0059	26.4717	26.3984
Q72TY7	Q72TY7_LEPIC	Cytochrome c domain-containing protein	LIC_10877			1.28011	-0.455085	17.732	25.1346	25.0788	24.7307	25.0629	25.0254	24.2694	24.4546	24.4371	24.4068	23.5698	24.3467	24.6868
Q72RR8	Q72RR8_LEPIC	Alkylglycerone-phosphate synthase	LIC_11674			0.685106	0.406594	64.072	23.4786	22.6262	22.9432	23.5298	23.2377	23.2321	23.7672	23.9673	22.6517	22.7087	22.5064	23.1531
Q72QN8	Q72QN8_LEPIC	Uncharacterized protein	LIC_12075			0.693277	0.451031	32.961	22.7685	22.857	23.0768	23.0878	22.9649	22.7842	23.9571	23.888	23.8153	23.8891	22.379	22.6879
Q72QE6	Q72QE6_LEPIC	Alcohol dehydrogenase	LIC_12166			0.251986	0.1209	39.769	23.9881	24.5826	24.4356	24.8585	24.4632	24.5512	24.7975	24.5365	24.7281	24.685	24.5489	24.5247
Q72QB4	Q72QB4_LEPIC	Aminotransferase	LIC_12198			0.125635	-0.0386429	41.248	25.8766	25.9327	25.7895	26.0944	25.6182	26.0293	26.0182	25.8728	25.9418	25.7345	25.9461	26.2535
Q72PL1	Q72PL1_LEPIC	Uncharacterized protein	LIC_12460			1.01052	0.295299	23.671	24.3259	24.7689	24.3535	24.2241	24.5934	24.5231	24.8637	24.8733	24.0634	25.1136	24.3487	24.7881
Q72NU9	Q72NU9_LEPIC	TPR_REGION domain-containing protein	LIC_12730			0.75229	-0.334704	76.451	24.1533	24.4673	24.5868	24.8835	23.9217	23.9162	24.3831	24.531	24.1955	24.0227	24.2992	24.2964
Q72LT0	Q72LT0_LEPIC	Ferredoxin--NADP reductase	LIC_13470			0.558789	0.214023	34.904	21.8735	22.4974	22.0598	21.8999	22.2679	22.0193	22.5161	22.3833	22.0375	22.1498	21.5863	21.6004
Q72MX9	Q72MX9_LEPIC	LipL36	lipL36			0.580142	0.331282	37.62	23.0766	23.0183	22.4228	23.5207	23.3882	22.9171	23.5442	23.514	22.9337	22.8692	22.1658	22.9358
Q72TF6	Q72TF6_LEPIC	Poly(A) polymerase I	pcnB			0.0559803	-0.0524716	52.687	24.0134	24.0515	23.3042	24.6368	23.5274	23.7507	24.1916	24.3264	23.9473	23.3713	24.3768	23.6379
Q72NH8	RS5_LEPIC	30S ribosomal protein S5	rpsE			0.222028	0.0937314	18.124	25.601	25.9954	25.7004	26.2806	25.9228	26.0797	26.1293	25.8205	25.483	25.6503	25.6398	25.8424
Q72PJ5	Q72PJ5_LEPIC	Dihydrolipoyllysine-residue succinyltransferase component of 2-oxoglutarate dehydrogenase complex	sucB			0.148526	-0.0993185	45.198	24.299	24.5179	24.8576	23.8891	24.2925	24.6955	24.2324	23.946	24.2608	24.3619	24.2931	24.5509
Q72U75	Q72U75_LEPIC	Flagellar filament sheath protein	flaA-2			0.742005	0.209311	27.18	25.3242	25.6474	25.6634	25.4733	25.6847	25.4497	25.9781	25.8331	25.7735	26.142	25.5824	25.5316
Q72VY3	FUMC_LEPIC	Fumarate hydratase class II	fumC			0.261982	0.276057	50.396	23.8361	24.6044	24.0309	23.4409	24.1902	24.0108	25.2541	23.5615	23.5023	24.2972	23.6533	24.2749
Q72M43	Q72M43_LEPIC	DNA topoisomerase (ATP-hydrolyzing)	gyrB			0.155911	0.130529	81.524	25.316	25.0499	24.9142	25.974	25.1752	24.9977	25.6538	25.9496	25.4447	25.0763	25.6236	25.3262
Q72RC4	LEUC_LEPIC	3-isopropylmalate dehydratase large subunit	leuC			0.891927	0.450747	50.641	25.1749	24.3959	24.1585	25.0346	25.158	24.9675	25.126	25.3153	25.2506	24.6412	25.1908	25.2947
Q72U89	Q72U89_LEPIC	Uncharacterized protein	LIC_10772			0.850542	-0.316968	32.008	24.0908	24.1168	24.0666	24.7236	23.8127	23.72	24.0529	24.1442	23.5043	23.8521	23.9498	23.4964
Q72QY9	Q72QY9_LEPIC	Uncharacterized protein	LIC_11966			0.0257006	0.00932074	13.951	25.4753	25.3975	25.0015	25.0892	25.3241	25.1654	25.1779	25.3334	25.2936	25.3872	24.6609	25.4331
Q72NM1	Q72NM1_LEPIC	Serine protease MucD	mucD			0.444265	-0.171246	41.115	26.1601	26.2733	26.4788	26.6777	25.931	26.1343	26.2972	26.5425	26.4474	26.8799	26.3917	26.6453
Q72NH3	RL5_LEPIC	50S ribosomal protein L5	rplE			0.245723	-0.29956	20.62	26.2812	25.2261	25.1723	25.1952	26.1707	25.5163	24.3608	24.6287	25.9303	24.8221	25.1284	25.4577
Q72U14	RS2_LEPIC	30S ribosomal protein S2	rpsB			0.744781	0.628335	33.098	25.7428	25.729	24.4046	24.5156	25.8254	25.2267	25.7213	26.1319	25.6328	25.1772	24.357	25.4003
Q72PK6	SYT_LEPIC	Threonine--tRNA ligase	thrS			1.23134	-0.202715	73.785	24.8941	24.906	24.7889	24.6871	24.4237	24.7016	24.738	24.6019	24.2329	23.8871	24.5459	24.9165
Q72S69	Q72S69_LEPIC	Acetyl-CoA carboxylase alpha subunit	accA2			0.752221	-0.374831	60.837	25.7927	25.8822	26.0149	26.6183	25.3593	25.5062	26.0137	25.9295	25.7787	25.5874	26.2205	25.7837
Q72VT8	Q72VT8_LEPIC	Cytochrome c oxidase subunit 2	cyoA			1.23351	-0.241745	37.679	26.6399	26.7598	26.6753	26.8322	26.664	26.2194	26.5213	26.5356	26.5109	26.1032	26.4597	26.5254
Q72M72	Q72M72_LEPIC	Fatty acid synthase subunit beta	fas1			0.0148079	0.00809097	42.463	24.8022	25.0755	25.1409	25.2509	25.3525	25.1229	25.2032	24.6232	25.2312	25.2736	24.7172	24.7762
Q72Q29	HPPA_LEPIC	Putative K(+)-stimulated pyrophosphate-energized sodium pump	hppA			0.00858739	0.00394011	73.105	24.0411	23.9552	24.0347	23.6329	24.1843	24.0628	23.7142	23.7184	23.7723	23.7734	24.1045	23.7678
Q72PM3	Q72PM3_LEPIC	Uncharacterized protein	LIC_12446			0.594933	0.473018	27.904	22.9264	22.4453	22.7811	23.8485	23.4279	22.8687	23.9182	23.6786	23.2335	23.4072	23.133	23.2094
Q72M74	Q72M74_LEPIC	ABC transporter, ATP-binding protein	LIC_13316			0.000508419	0.000187397	34.872	25.5486	25.4921	25.8207	25.9339	25.5419	25.7855	25.8062	25.6625	25.5702	25.4164	25.9827	25.7028
Q72UA5	RS7_LEPIC	30S ribosomal protein S7	rpsG			0.833812	-0.331922	18.073	26.7133	27.1827	27.4916	27.2286	27.1576	26.6335	26.7838	26.7136	27.1891	26.7261	27.3769	27.0835
Q72NI5	RS13_LEPIC	30S ribosomal protein S13	rpsM			0.0580781	-0.02141	14.038	25.8153	25.5109	25.5142	25.8131	25.9168	25.5842	25.6046	25.4622	25.7291	25.4307	25.808	25.8597
Q75FU8	SAHH_LEPIC	Adenosylhomocysteinase	ahcY			0.20104	0.0979457	48.233	24.669	24.0979	24.0358	24.655	24.6549	24.2397	24.5121	24.4427	24.5632	24.0693	23.713	23.8895
Q72T03	Q72T03_LEPIC	Peroxiredoxin	ahpC			1.24588	-0.383852	21.517	27.5764	27.8138	27.7819	28.1384	27.3608	27.2042	27.748	27.4621	27.5467	27.5004	27.8843	27.4594
Q72RV8	Q72RV8_LEPIC	Long-chain-fatty-acid CoA ligase	fadD			0.222557	-0.126592	76.147	25.6483	25.7755	25.92	26.4984	25.5227	25.7177	26.0469	26.0487	25.6073	25.4658	25.9724	26.1314
Q72U74	Q72U74_LEPIC	Flagellar filament sheath protein	flaA-1			0.985895	0.186774	34.888	27.8541	27.8057	27.7977	28.1022	28.049	27.9091	28.1312	28.2174	28.1361	28.0395	28.0711	28.2505
Q72WC8	Q72WC8_LEPIC	Putative lipoprotein	LIC_10009			0.259534	-0.167061	27.701	23.0289	22.8784	22.153	22.7081	22.9187	22.7483	22.248	22.1852	22.7471	22.5549	22.6069	22.6854
Q72SC6	Q72SC6_LEPIC	Outer membrane protein, porin superfamily	LIC_11458			0.120171	0.0712438	113.58	23.5665	23.6541	23.2855	22.7181	23.3611	23.5101	23.2027	23.4353	23.3594	23.0412	23.2581	23.5146
Q72S68	Q72S68_LEPIC	Biotin carboxyl carrier protein of acetyl-CoA carboxylase	LIC_11518			0.11042	0.0523939	102.17	24.0683	23.6338	23.4967	23.7423	23.5409	23.8066	23.6728	24.1304	24.0244	23.5515	23.831	24.3703
Q72PA0	Q72PA0_LEPIC	Cytoplasmic membrane protein	LIC_12575			0.94139	-0.292607	59.86	24.9922	25.0246	24.9833	25.1055	24.3746	24.5835	24.9147	25.0623	24.6396	24.1065	24.932	24.8301
P61975	MDH_LEPIC	Malate dehydrogenase	mdh			0.411335	0.535714	34.918	23.729	23.9067	24.0024	21.6575	24.2149	23.6371	23.9496	23.6369	23.8523	24.2917	23.0149	22.8942
Q72NG4	RL2_LEPIC	50S ribosomal protein L2	rplB			0.00146723	-0.000677586	30.65	26.3264	26.415	26.1746	26.8486	26.3732	26.3476	26.462	26.5792	26.3459	26.0326	26.5724	26.645
Q72VF8	Q72VF8_LEPIC	Hemolysin B	tlyB			1.51249	-0.20479	95.304	24.5238	24.7846	24.6354	24.7257	24.5601	24.3833	24.3865	24.5204	24.3168	23.7917	24.6435	24.4247
Q72M90	Q72M90_LEPIC	3-hydroxyacyl-CoA dehydrogenase	fadB			1.43783	-0.321305	47.837	26.8758	27.0424	26.9543	27.383	26.771	26.6497	26.8495	26.7001	26.2938	26.7732	26.5601	26.6834
Q72R32	Q72R32_LEPIC	Inosine-5-monophosphate dehydrogenase	guaB			0.156317	-0.0681129	55.88	25.832	25.9261	26.0036	26.2926	25.6516	25.7842	26.1561	26.1901	25.8947	26.1383	25.778	25.7624
Q72V70	Q72V70_LEPIC	ATP-dependent zinc metalloprotease FtsH	ftsH			0.406137	-0.332943	72.543	25.4686	25.5144	25.4077	24.3863	25.3104	25.1931	24.6647	24.2771	24.8953	24.5846	25.3869	25.4239
Q72MR9	Q72MR9_LEPIC	Uncharacterized protein	LIC_13123			0.0499919	0.0122743	33.139	24.735	24.6061	24.7624	24.7976	24.7662	24.5188	24.8573	24.8079	24.6452	24.6529	24.5054	24.5479
P61540	RPOD_LEPIC	RNA polymerase sigma factor RpoD	rpoD			0.17227	-0.0622354	67.872	25.6502	25.9357	26.0783	26.1186	26.0487	25.9926	25.6369	25.8556	25.1724	25.9403	26.3321	26.0569
Q72MV0	Q72MV0_LEPIC	Uncharacterized protein	LIC_13089			0.0122713	-0.00797415	62.918	24.7429	24.6965	25.0425	24.3424	24.4687	24.6656	24.482	25.1761	25.4625	26.3147	25.5294	25.4378
Q75G12	Q75G12_LEPIC	F5/8 type C domain-containing protein	LIC_20001			1.11827	-0.24515	90.967	25.0701	24.5615	24.896	24.9273	24.5312	24.6394	24.716	24.5877	24.6828	24.5	25.0383	24.8329
G1UB65	G1UB65_LEPIC	Ig-like repeat domain protein 1	ligA			0	0.351658	128.13	22.879	NaN	NaN	NaN	23.7067	23.7441	22.8069	22.6651	NaN	NaN	NaN	NaN
Q72NI7	RS4_LEPIC	30S ribosomal protein S4	rpsD			2.00889	-0.209896	24.043	27.1512	27.2595	27.181	27.305	26.8843	27.0451	27.077	27.0508	27.1313	26.7046	27.4267	27.3043
Q72QN1	Q72QN1_LEPIC	Cysteine synthase	cysK			0.981857	0.591974	33.248	25.6028	26.0499	26.3871	26.9879	26.9684	26.5926	26.7801	27.0547	26.6381	26.8526	26.6099	26.4661
Q72S55	Q72S55_LEPIC	Flagellin	LIC_11531			1.05139	-0.22158	31.471	28.2752	28.279	28.2309	28.4756	28.1587	27.8682	28.0332	28.3143	28.2462	27.8483	28.2861	27.9458
Q72Q79	Q72Q79_LEPIC	Fructose-bisphosphate aldolase	LIC_12233			1.44519	-0.318231	37.977	27.2368	26.9459	27.2681	27.4386	26.7833	26.823	26.9901	27.0201	26.6587	26.6345	27.3262	27.2643
Q72M89	Q72M89_LEPIC	3-ketoacyl-CoA thiolase	LIC_13301			1.20847	0.38196	45.838	25.3457	25.2948	25.5003	25.9391	25.8709	25.6885	26.0162	26.0321	25.7063	25.6302	25.2385	25.1717
Q72TA6	Q72TA6_LEPIC	Thiosulfate sulfurtransferase	sseA			0.383111	0.138914	32.136	25.1139	25.3079	25.3812	25.7654	25.37	25.4552	25.5576	25.7414	25.4549	25.474	25.7614	25.7587
Q72ME4	Q72ME4_LEPIC	Isocitrate dehydrogenase [NADP]	icdA			0.537962	-0.166386	44.762	26.5865	26.5361	26.6768	26.3398	26.7405	26.2703	26.2341	26.2287	26.5898	26.6284	25.7538	26.1051
Q72N29	Q72N29_LEPIC	Acyl-CoA dehydrogenase	LIC_13009			0.567401	-0.257575	61.463	27.0604	26.7975	26.7056	26.6954	26.9796	26.724	26.4554	26.0695	26.8277	26.4056	26.7907	26.7171
Q72NB4	Q72NB4_LEPIC	Methyl-accepting chemotaxis protein	mcpA			0.654203	-0.731793	76.736	25.5812	25.7372	25.4683	24.4607	25.487	25.2213	23.9131	23.6989	24.6829	25.4428	25.1337	25.4294
Q72VY8	YIDC_LEPIC	Membrane protein insertase YidC	yidC			0.278769	0.541371	71.489	23.6594	23.8918	24.2688	21.4551	24.4908	24.3242	24.2466	22.379	24.2782	24.1753	23.6672	23.6942
Q72PR0	Q72PR0_LEPIC	Putative glutamine synthetase protein	glnA			0.0619015	0.0775809	53.106	24.8068	25.6129	24.8991	26.4199	25.0949	25.1012	25.9388	25.914	25.1377	25.0619	25.0952	24.3928
Q72UV6	Q72UV6_LEPIC	Uncharacterized protein	LIC_10551			0.00573902	0.00358057	41.93	24.824	24.6336	24.4056	24.2738	24.9474	24.6854	24.2638	24.2547	24.5777	25.2363	24.2879	24.7459
Q72R58	Q72R58_LEPIC	Flagellin	LIC_11890			1.19063	0.384811	31.305	28.6078	28.144	27.85	28.332	28.6966	28.4635	28.5866	28.7264	28.7568	29.0749	28.3707	28.3643
Q72PD3	Q72PD3_LEPIC	Protein translocase subunit SecD	secD			0.210589	-0.0640774	72.161	25.779	26.1196	26.0876	26.0431	25.7633	25.803	26.1146	26.0921	25.7458	25.7033	26.1081	25.9576
Q72SU9	Q72SU9_LEPIC	Uncharacterized protein	LIC_11274			0.0167536	-0.00621462	43.248	26.1958	26.168	26.3055	26.4187	26.0768	26.071	26.4191	26.4961	26.1559	26.288	26.3111	26.4075
Q72NX3	IF2_LEPIC	Translation initiation factor IF-2	infB			1.18294	-0.389154	92.993	27.53	27.0488	26.8488	27.4443	26.8536	26.6543	26.9476	26.8597	27.0739	26.2493	27.0814	26.6436
Q72SW4	Q72SW4_LEPIC	MreB	mreB			0.456455	-0.147448	36.835	27.6422	27.6034	27.8223	27.9146	27.2917	27.4961	27.8159	27.7891	27.516	27.4347	27.8318	27.8048
Q72TZ0	Q72TZ0_LEPIC	Molybdopterin oxidoreductase	LIC_10874			0.91692	0.233168	112.67	25.9166	26.2764	26.2488	26.252	26.6822	26.26	26.3972	26.2872	25.8657	25.6701	26.0057	26.0185
P61442	DNAK_LEPIC	Chaperone protein DnaK	dnaK			0.632072	0.150612	69.098	25.8628	25.7386	25.7579	26.1058	26.032	25.7974	26.1069	26.1312	26.0214	26.0177	26.0294	25.8327
Q72NN7	Q72NN7_LEPIC	Acetyl-CoA acetyltransferase	LIC_12795			0.553877	0.184267	47.28	26.6238	26.6859	26.9136	26.2304	26.7519	26.717	26.9822	26.7398	26.6349	27.3867	26.2279	26.2602
Q75FY7	Q75FY7_LEPIC	HtpG	htpG			0.88061	0.327096	69.752	24.3433	24.8314	24.638	24.6756	25.2529	24.9239	25.0976	24.5223	24.64	25.0846	24.253	24.4307
Q72SX9	ATPB_LEPIC	ATP synthase subunit beta	atpD			0.740265	0.25863	50.565	27.933	28.206	28.5251	28.6676	28.5745	28.4637	28.6688	28.6591	28.303	28.4295	28.3629	28.28
Q72VM5	EFG_LEPIC	Elongation factor G	fusA			0.159591	-0.039763	79	27.3798	27.1385	27.2145	27.3655	27.1953	27.0407	27.3839	27.3193	27.1842	26.5139	27.1108	27.2559
Q72NY4	Q72NY4_LEPIC	Glutamate synthase (NADPH) alpha chain	LIC_12694			1.6436	-0.261377	166.27	26.7767	27.1173	26.8569	26.8054	26.605	26.6034	26.7335	26.5688	26.9192	26.5445	26.9882	26.9536
Q72TL5	Q72TL5_LEPIC	LipL71	lipL71			1.86624	-0.13141	62.027	28.3089	28.3504	28.2507	28.2728	28.1743	28.2486	28.1137	28.1206	28.113	28.3624	28.0551	27.8323
Q72UA8	RPOB_LEPIC	DNA-directed RNA polymerase subunit beta	rpoB			0.97963	0.130981	137.77	28.5702	28.3326	28.2834	28.341	28.5474	28.44	28.5314	28.5323	28.5294	28.3872	28.5827	28.5466
Q72UA7	RPOC_LEPIC	DNA-directed RNA polymerase subunit beta	rpoC			0.0332307	-0.011764	157.62	28.5941	28.5483	28.619	28.845	28.4638	28.4681	28.7624	28.8651	28.5381	28.4883	28.8442	28.682

## Sheet: Raw data
Protein IDs	Majority protein IDs	id	Fasta headers	LigAB: Significant Class A	LigAB: Significant Class B	LigAB: -Log(P-value)	LigAB: Difference	lipL32: Significant Class A	lipL32: Significant Class B	lipL32: -Log(P-value)	lipL32: Difference	Borg: Profile correlation	LigAB: Profile correlation	lipL32: Profile correlation	Peptides	Razor + unique peptides	Unique peptides	Sequence coverage [%]	Unique + razor sequence coverage [%]	Unique sequence coverage [%]	Mol. weight [kDa]	Q-value	Score	Intensity	MS/MS count	Cas9_A	Cas9_B	Cas9_C	Cas9_D	lipL32_A	lipL32_B	lipL32_C	lipL32_D	LigAB_A	LigAB_B	LigAB_C	LigAB_D
sp|P61436|CH10_LEPIC	sp|P61436|CH10_LEPIC	80	sp|P61436|CH10_LEPIC 10 kDa chaperonin OS=Leptospira interrogans serogroup Icterohaemorrhagiae serovar copenhageni (strain Fiocruz L1-130) OX=267671 GN=groS PE=2 SV=1			1.67749	1.841	+	+	2.60146	2.52227	0	0	0	9	9	9	63.5	63.5	63.5	10.562	0	17.285	498960000	81	24.5174	23.2245	23.2467	22.0955	26.04	25.5932	25.9096	25.6304	25.5651	25.7805	24.5858	24.5167
sp|P61438|CH60_LEPIC;tr|D2XCR6|D2XCR6_LEPIT	sp|P61438|CH60_LEPIC	81	sp|P61438|CH60_LEPIC 60 kDa chaperonin OS=Leptospira interrogans serogroup Icterohaemorrhagiae serovar copenhageni (strain Fiocruz L1-130) OX=267671 GN=groL PE=2 SV=1			0.824296	0.58038	+	+	4.49661	1.13472	0	0	0	34	34	34	63.7	63.7	63.7	57.941	0	323.31	6469500000	708	28.1934	27.9143	27.7879	28.1452	29.1859	29.1057	29.221	29.0672	29.0592	29.279	27.9413	28.0829
sp|P61440|DNAJ_LEPIC	sp|P61440|DNAJ_LEPIC	82	sp|P61440|DNAJ_LEPIC Chaperone protein DnaJ OS=Leptospira interrogans serogroup Icterohaemorrhagiae serovar copenhageni (strain Fiocruz L1-130) OX=267671 GN=dnaJ PE=3 SV=1			0.282486	-0.151157			0.619672	0.205409	0	0	0	4	4	4	11	11	11	40.258	0	34.001	85734000	20	NaN	22.3421	NaN	22.731	22.8386	22.7297	22.8216	22.5779	22.4124	22.3584	NaN	NaN
sp|P61442|DNAK_LEPIC	sp|P61442|DNAK_LEPIC	83	sp|P61442|DNAK_LEPIC Chaperone protein DnaK OS=Leptospira interrogans serogroup Icterohaemorrhagiae serovar copenhageni (strain Fiocruz L1-130) OX=267671 GN=dnaK PE=3 SV=1			0.518036	0.109033			0.632072	0.150612	0	0	0	22	22	22	34.1	34.1	34.1	69.098	0	280.65	1175800000	233	25.8628	25.7386	25.7579	26.1058	26.032	25.7974	26.1069	26.1312	26.0214	26.0177	26.0294	25.8327
sp|P61444|GRPE_LEPIC	sp|P61444|GRPE_LEPIC	84	sp|P61444|GRPE_LEPIC Protein GrpE OS=Leptospira interrogans serogroup Icterohaemorrhagiae serovar copenhageni (strain Fiocruz L1-130) OX=267671 GN=grpE PE=3 SV=1			0	2.36659			0	2.62079	0	0	0	4	4	4	16.5	16.5	16.5	24.231	0	9.3383	203620000	21	NaN	NaN	21.6432	NaN	NaN	NaN	NaN	24.264	NaN	NaN	24.2947	23.7248
sp|P61524|ASSY_LEPIC	sp|P61524|ASSY_LEPIC	85	sp|P61524|ASSY_LEPIC Argininosuccinate synthase OS=Leptospira interrogans serogroup Icterohaemorrhagiae serovar copenhageni (strain Fiocruz L1-130) OX=267671 GN=argG PE=3 SV=1			0.682403	-0.287665		+	1.76561	-0.475523	0	0	0	8	8	8	18.9	18.9	18.9	45.074	0	18.221	505390000	110	24.8963	24.8338	25.0184	25.0315	24.1578	24.3272	24.6391	24.7538	24.6141	24.1448	25.0962	24.7741
sp|P61540|RPOD_LEPIC	sp|P61540|RPOD_LEPIC	86	sp|P61540|RPOD_LEPIC RNA polymerase sigma factor RpoD OS=Leptospira interrogans serogroup Icterohaemorrhagiae serovar copenhageni (strain Fiocruz L1-130) OX=267671 GN=rpoD PE=3 SV=1			0.0950772	-0.0702639			0.17227	-0.0622354	0	0	0	13	13	13	21.7	21.7	21.7	67.872	0	100.56	1059600000	158	25.6502	25.9357	26.0783	26.1186	26.0487	25.9926	25.6369	25.8556	25.1724	25.9403	26.3321	26.0569
sp|P61656|KDSA_LEPIC	sp|P61656|KDSA_LEPIC	87	sp|P61656|KDSA_LEPIC 2-dehydro-3-deoxyphosphooctonate aldolase OS=Leptospira interrogans serogroup Icterohaemorrhagiae serovar copenhageni (strain Fiocruz L1-130) OX=267671 GN=kdsA PE=3 SV=2			1.00136	-0.253074			1.75896	-0.328467	0	0	0	5	5	5	26.5	26.5	26.5	31.703	0	72.41	455120000	64	24.8088	24.8269	24.819	25.0378	24.3385	24.4795	24.6449	24.7158	24.7437	24.2836	24.8147	24.6383
sp|P61669|MUTS_LEPIC	sp|P61669|MUTS_LEPIC	88	sp|P61669|MUTS_LEPIC DNA mismatch repair protein MutS OS=Leptospira interrogans serogroup Icterohaemorrhagiae serovar copenhageni (strain Fiocruz L1-130) OX=267671 GN=mutS PE=3 SV=1			0	NaN			0	NaN	0	0	0	1	1	1	0.9	0.9	0.9	97.208	0.007438	1.9635	3278700	2	NaN	NaN	NaN	NaN	NaN	NaN	NaN	NaN	NaN	NaN	NaN	NaN
sp|P61690|IF1_LEPIC	sp|P61690|IF1_LEPIC	89	sp|P61690|IF1_LEPIC Translation initiation factor IF-1 OS=Leptospira interrogans serogroup Icterohaemorrhagiae serovar copenhageni (strain Fiocruz L1-130) OX=267671 GN=infA PE=3 SV=2			0	NaN			0	NaN	0	0	0	2	2	2	27.8	27.8	27.8	8.1936	0	11.206	14120000	8	NaN	NaN	NaN	NaN	20.7848	NaN	21.8358	20.8209	NaN	NaN	NaN	NaN
sp|P61703|SYA_LEPIC	sp|P61703|SYA_LEPIC	90	sp|P61703|SYA_LEPIC Alanine--tRNA ligase OS=Leptospira interrogans serogroup Icterohaemorrhagiae serovar copenhageni (strain Fiocruz L1-130) OX=267671 GN=alaS PE=3 SV=1			0.403555	-0.179044			1.18941	-0.369432	0	0	0	8	8	8	11.6	11.6	11.6	108.51	0	71.25	1228200000	36	26.3772	25.9605	26.1065	26.2566	25.7564	25.9931	25.4404	26.0332	26.0552	25.509	26.3274	26.0931
sp|P61724|RISB_LEPIC	sp|P61724|RISB_LEPIC	91	sp|P61724|RISB_LEPIC 6,7-dimethyl-8-ribityllumazine synthase OS=Leptospira interrogans serogroup Icterohaemorrhagiae serovar copenhageni (strain Fiocruz L1-130) OX=267671 GN=ribH PE=3 SV=1			0.852043	-0.479365			0.757279	-0.580579	0	0	0	2	2	2	17.2	17.2	17.2	15.894	0	3.9276	106130000	60	23.4314	23.0626	22.6647	22.5179	22.698	22.6355	NaN	21.6822	22.9339	21.9896	22.4381	22.3974
sp|P61742|GPDA_LEPIC	sp|P61742|GPDA_LEPIC	92	sp|P61742|GPDA_LEPIC Glycerol-3-phosphate dehydrogenase [NAD(P)+] OS=Leptospira interrogans serogroup Icterohaemorrhagiae serovar copenhageni (strain Fiocruz L1-130) OX=267671 GN=gpsA PE=3 SV=1			0	NaN			0	NaN	0	0	0	1	1	1	3	3	3	36.708	0	57.115	20105000	71	NaN	NaN	NaN	NaN	NaN	NaN	NaN	NaN	NaN	NaN	NaN	NaN
sp|P61909|DUT_LEPIC	sp|P61909|DUT_LEPIC	93	sp|P61909|DUT_LEPIC Deoxyuridine 5-triphosphate nucleotidohydrolase OS=Leptospira interrogans serogroup Icterohaemorrhagiae serovar copenhageni (strain Fiocruz L1-130) OX=267671 GN=dut PE=3 SV=1			0.969005	-0.767453		+	1.36422	-0.764478	0	0	0	3	3	3	22.1	22.1	22.1	16.181	0	5.2743	64218000	18	22.1206	21.9326	22.3255	23.0173	21.5537	21.6934	21.5064	NaN	21.4063	NaN	21.7567	NaN
sp|P61975|MDH_LEPIC	sp|P61975|MDH_LEPIC	94	sp|P61975|MDH_LEPIC Malate dehydrogenase OS=Leptospira interrogans serogroup Icterohaemorrhagiae serovar copenhageni (strain Fiocruz L1-130) OX=267671 GN=mdh PE=3 SV=1			0.107308	0.18939			0.411335	0.535714	0	0	0	11	11	11	45.1	45.1	45.1	34.918	0	224.92	245950000	65	23.729	23.9067	24.0024	21.6575	24.2149	23.6371	23.9496	23.6369	23.8523	24.2917	23.0149	22.8942
sp|P62038|Y2886_LEPIC	sp|P62038|Y2886_LEPIC	95	sp|P62038|Y2886_LEPIC Probable transcriptional regulatory protein LIC_12886 OS=Leptospira interrogans serogroup Icterohaemorrhagiae serovar copenhageni (strain Fiocruz L1-130) OX=267671 GN=LIC_12886 PE=3 SV=1			0.662326	0.296467	+	+	2.95481	1.27752	0	0	0	4	4	4	19.7	19.7	19.7	26.975	0	13.287	43421000	17	20.7206	20.8876	20.4173	NaN	21.9639	21.7747	21.7614	22.3107	21.2682	20.8477	NaN	20.7989
sp|P62217|RECA_LEPIC	sp|P62217|RECA_LEPIC	97	sp|P62217|RECA_LEPIC Protein RecA OS=Leptospira interrogans serogroup Icterohaemorrhagiae serovar copenhageni (strain Fiocruz L1-130) OX=267671 GN=recA PE=3 SV=1			2.65285	-0.538028			0	0.586279	0	0	0	3	3	3	9.8	9.8	9.8	39.686	0	5.4022	23041000	28	20.8459	20.6923	NaN	20.9058	21.4009	NaN	NaN	NaN	20.4345	20.1683	20.1719	20.3318
sp|P62232|RS16_LEPIC	sp|P62232|RS16_LEPIC	98	sp|P62232|RS16_LEPIC 30S ribosomal protein S16 OS=Leptospira interrogans serogroup Icterohaemorrhagiae serovar copenhageni (strain Fiocruz L1-130) OX=267671 GN=rpsP PE=3 SV=1			0	NaN			0	NaN	0	0	0	5	5	5	58	58	58	10.104	0	9.615	49909000	12	NaN	NaN	NaN	NaN	22.9372	22.4634	23.0679	22.9261	22.2732	22.1528	21.5135	NaN
sp|P62347|HIS2_LEPIC	sp|P62347|HIS2_LEPIC	99	sp|P62347|HIS2_LEPIC Phosphoribosyl-ATP pyrophosphatase OS=Leptospira interrogans serogroup Icterohaemorrhagiae serovar copenhageni (strain Fiocruz L1-130) OX=267671 GN=hisE PE=3 SV=1			0	NaN			0	NaN	0	0	0	2	2	2	27.2	27.2	27.2	10.547	0	4.8736	59870000	3	NaN	NaN	NaN	NaN	NaN	NaN	NaN	NaN	NaN	NaN	NaN	NaN
sp|P62354|HIS4_LEPIC	sp|P62354|HIS4_LEPIC	100	sp|P62354|HIS4_LEPIC 1-(5-phosphoribosyl)-5-[(5-phosphoribosylamino)methylideneamino] imidazole-4-carboxamide isomerase OS=Leptospira interrogans serogroup Icterohaemorrhagiae serovar copenhageni (strain Fiocruz L1-130) OX=267671 GN=hisA PE=3 SV=1			0	NaN			0	NaN	0	0	0	1	1	1	3.3	3.3	3.3	26.491	0.0058873	2.0941	30463000	9	NaN	NaN	NaN	NaN	NaN	NaN	NaN	NaN	NaN	NaN	NaN	NaN
sp|P62359|HISZ_LEPIC	sp|P62359|HISZ_LEPIC	101	sp|P62359|HISZ_LEPIC ATP phosphoribosyltransferase regulatory subunit OS=Leptospira interrogans serogroup Icterohaemorrhagiae serovar copenhageni (strain Fiocruz L1-130) OX=267671 GN=hisZ PE=3 SV=1			0	NaN			0	NaN	0	0	0	3	3	3	6.4	6.4	6.4	39.113	0	19.208	25292000	5	NaN	NaN	NaN	NaN	NaN	NaN	NaN	NaN	NaN	NaN	NaN	NaN
sp|P62371|SYH_LEPIC	sp|P62371|SYH_LEPIC	102	sp|P62371|SYH_LEPIC Histidine--tRNA ligase OS=Leptospira interrogans serogroup Icterohaemorrhagiae serovar copenhageni (strain Fiocruz L1-130) OX=267671 GN=hisS PE=3 SV=1			1.28858	-0.751701			1.26122	-0.447503	0	0	0	2	2	2	4.6	4.6	4.6	50.618	0	3.6602	63707000	17	22.1769	22.2704	22.1803	21.9413	21.4844	21.905	NaN	NaN	20.755	20.9973	21.9563	21.8533
sp|P62414|PGK_LEPIC	sp|P62414|PGK_LEPIC	104	sp|P62414|PGK_LEPIC Phosphoglycerate kinase OS=Leptospira interrogans serogroup Icterohaemorrhagiae serovar copenhageni (strain Fiocruz L1-130) OX=267671 GN=pgk PE=3 SV=1			0.440663	-0.135182			0.452844	-0.138268	0	0	0	7	7	7	19.7	19.7	19.7	43.002	0	18.159	209280000	55	23.9048	23.5638	23.467	23.3717	23.5502	23.2888	23.3384	23.5769	23.5228	23.2236	23.4939	23.5264
sp|P62436|RL11_LEPIC	sp|P62436|RL11_LEPIC	105	sp|P62436|RL11_LEPIC 50S ribosomal protein L11 OS=Leptospira interrogans serogroup Icterohaemorrhagiae serovar copenhageni (strain Fiocruz L1-130) OX=267671 GN=rplK PE=3 SV=1			1.20335	0.396499			0.916512	0.538873	0	0	0	3	3	3	23.9	23.9	23.9	15.108	0	7.7355	84960000	12	21.723	21.797	21.9095	21.7343	22.8063	21.995	21.6678	22.8502	22.1636	22.6595	21.8727	22.0541
sp|P62465|UPPP_LEPIC	sp|P62465|UPPP_LEPIC	106	sp|P62465|UPPP_LEPIC Undecaprenyl-diphosphatase OS=Leptospira interrogans serogroup Icterohaemorrhagiae serovar copenhageni (strain Fiocruz L1-130) OX=267671 GN=uppP PE=3 SV=1			0	NaN			0	NaN	0	0	0	1	1	1	3.2	3.2	3.2	31.374	0	3.071	20203000	7	NaN	NaN	NaN	NaN	NaN	NaN	21.0576	NaN	NaN	NaN	NaN	NaN
sp|P62641|CHEB1_LEPIC	sp|P62641|CHEB1_LEPIC	107	sp|P62641|CHEB1_LEPIC Protein-glutamate methylesterase/protein-glutamine glutaminase 1 OS=Leptospira interrogans serogroup Icterohaemorrhagiae serovar copenhageni (strain Fiocruz L1-130) OX=267671 GN=cheB1 PE=3 SV=1			0.196272	-0.0610056			0.295995	-0.0558558	0	0	0	2	2	2	5.3	5.3	5.3	38.712	0	4.3252	120540000	16	NaN	22.9677	23.1487	23.129	NaN	NaN	23.0207	23.0312	23.0079	22.764	23.1998	23.1116
sp|Q72LS1|SYS_LEPIC	sp|Q72LS1|SYS_LEPIC	109	sp|Q72LS1|SYS_LEPIC Serine--tRNA ligase OS=Leptospira interrogans serogroup Icterohaemorrhagiae serovar copenhageni (strain Fiocruz L1-130) OX=267671 GN=serS PE=3 SV=1			1.4173	-0.195042			0.450205	-0.195827	0	0	0	2	2	2	5	5	5	48.019	0	7.43	59702000	16	NaN	NaN	21.9878	21.9174	NaN	21.9169	NaN	21.5967	NaN	NaN	21.7402	21.775
sp|Q72LY0|PURT_LEPIC	sp|Q72LY0|PURT_LEPIC	110	sp|Q72LY0|PURT_LEPIC Formate-dependent phosphoribosylglycinamide formyltransferase OS=Leptospira interrogans serogroup Icterohaemorrhagiae serovar copenhageni (strain Fiocruz L1-130) OX=267671 GN=purT PE=3 SV=1			0	NaN			0	NaN	0	0	0	3	3	3	10.1	10.1	10.1	42.952	0	3.5727	5003300	3	NaN	NaN	NaN	NaN	NaN	NaN	NaN	NaN	NaN	NaN	NaN	NaN
sp|Q72LY8|GCH1_LEPIC	sp|Q72LY8|GCH1_LEPIC	111	sp|Q72LY8|GCH1_LEPIC GTP cyclohydrolase 1 OS=Leptospira interrogans serogroup Icterohaemorrhagiae serovar copenhageni (strain Fiocruz L1-130) OX=267671 GN=folE PE=3 SV=1			0.366814	-0.235177			0.539268	-0.382705	0	0	0	3	3	3	12	12	12	20.791	0	5.5801	167410000	28	23.1589	22.8303	23.0403	23.8312	22.5456	22.4392	22.8056	23.5394	23.0763	22.4854	23.0537	23.3047
sp|Q72LY9|ACSA_LEPIC	sp|Q72LY9|ACSA_LEPIC	112	sp|Q72LY9|ACSA_LEPIC Acetyl-coenzyme A synthetase OS=Leptospira interrogans serogroup Icterohaemorrhagiae serovar copenhageni (strain Fiocruz L1-130) OX=267671 GN=acsA PE=3 SV=1			0.00972958	-0.0041728	+	+	3.26538	-0.875114	0	0	0	4	4	4	8.2	8.2	8.2	74.062	0	16.587	224310000	39	23.7496	23.5608	23.7974	23.8613	22.5591	22.9562	22.8571	23.0962	23.4174	23.6417	23.9405	23.9528
sp|Q72LZ4|MTAP_LEPIC	sp|Q72LZ4|MTAP_LEPIC	113	sp|Q72LZ4|MTAP_LEPIC S-methyl-5-thioadenosine phosphorylase OS=Leptospira interrogans serogroup Icterohaemorrhagiae serovar copenhageni (strain Fiocruz L1-130) OX=267671 GN=mtnP PE=3 SV=1			0	-0.125257			0	0.0694656	0	0	0	2	2	2	5.6	5.6	5.6	32.069	0	3.3562	27752000	5	20.9087	NaN	NaN	NaN	20.9781	NaN	NaN	NaN	20.7834	NaN	NaN	NaN
sp|Q72M00|ILVC_LEPIC	sp|Q72M00|ILVC_LEPIC	114	sp|Q72M00|ILVC_LEPIC Ketol-acid reductoisomerase (NADP(+)) OS=Leptospira interrogans serogroup Icterohaemorrhagiae serovar copenhageni (strain Fiocruz L1-130) OX=267671 GN=ilvC PE=3 SV=2	+	+	3.55567	-0.886172	+	+	2.92938	-0.778015	0	0	0	12	12	12	37.5	37.5	37.5	36.478	0	323.31	2109900000	165	27.0385	27.4485	27.1875	27.1604	26.4323	26.3543	26.7129	26.2233	26.2889	26.2386	26.5554	26.2073
sp|Q72M46|SYE_LEPIC	sp|Q72M46|SYE_LEPIC	117	sp|Q72M46|SYE_LEPIC Glutamate--tRNA ligase OS=Leptospira interrogans serogroup Icterohaemorrhagiae serovar copenhageni (strain Fiocruz L1-130) OX=267671 GN=gltX PE=3 SV=1			1.11196	-0.539956			0.944908	-0.311941	0	0	0	4	4	4	7.3	7.3	7.3	58.809	0	9.8911	57071000	31	22.1236	21.6399	21.9397	21.9552	21.6564	21.5489	NaN	NaN	20.9769	21.0408	21.5027	21.9781
sp|Q72M65|NDK_LEPIC	sp|Q72M65|NDK_LEPIC	118	sp|Q72M65|NDK_LEPIC Nucleoside diphosphate kinase OS=Leptospira interrogans serogroup Icterohaemorrhagiae serovar copenhageni (strain Fiocruz L1-130) OX=267671 GN=ndk PE=3 SV=1			1.05368	-0.351274	+	+	3.71297	-0.451759	0	0	0	6	6	6	56.2	56.2	56.2	15.254	0	15.231	460530000	68	24.8224	24.8462	24.9074	24.9062	24.4836	24.4332	24.4898	24.2685	24.7647	24.2542	24.1957	24.8624
sp|Q72M80|SYFA_LEPIC	sp|Q72M80|SYFA_LEPIC	119	sp|Q72M80|SYFA_LEPIC Phenylalanine--tRNA ligase alpha subunit OS=Leptospira interrogans serogroup Icterohaemorrhagiae serovar copenhageni (strain Fiocruz L1-130) OX=267671 GN=pheS PE=3 SV=1			0.618192	-0.43504			0.587772	-0.237445	0	0	0	3	3	3	9.4	9.4	9.4	38.626	0	38.342	70606000	32	22.5529	22.4196	NaN	NaN	22.0266	22.2671	22.1338	22.5677	22.3064	21.796	NaN	NaN
sp|Q72MA6|DNLJ_LEPIC	sp|Q72MA6|DNLJ_LEPIC	120	sp|Q72MA6|DNLJ_LEPIC DNA ligase OS=Leptospira interrogans serogroup Icterohaemorrhagiae serovar copenhageni (strain Fiocruz L1-130) OX=267671 GN=ligA PE=3 SV=1	+	+	3.94991	-1.00276	+	+	5.35961	-1.18632	0	0	0	4	4	4	5.3	5.3	5.3	76.912	0	11.115	81945000	25	22.7366	22.8825	22.6343	22.8254	21.7233	21.6038	21.5274	21.479	21.9027	21.4795	21.8907	21.7948
sp|Q72MD8|LNT2_LEPIC	sp|Q72MD8|LNT2_LEPIC	121	sp|Q72MD8|LNT2_LEPIC Apolipoprotein N-acyltransferase 2 OS=Leptospira interrogans serogroup Icterohaemorrhagiae serovar copenhageni (strain Fiocruz L1-130) OX=267671 GN=lnt2 PE=3 SV=2			1.73174	-0.668952	+	+	4.39954	-1.0092	0	0	0	8	8	8	16.5	16.5	16.5	69.213	0	118.79	527240000	66	25.3407	25.0841	25.4053	25.3935	24.2395	24.4681	24.2473	24.2319	24.5967	24.1341	25.0723	24.7447
sp|Q72MG4|IPYR_LEPIC	sp|Q72MG4|IPYR_LEPIC	122	sp|Q72MG4|IPYR_LEPIC Inorganic pyrophosphatase OS=Leptospira interrogans serogroup Icterohaemorrhagiae serovar copenhageni (strain Fiocruz L1-130) OX=267671 GN=ppa PE=3 SV=1			0	NaN			0	NaN	0	0	0	2	2	2	13.5	13.5	13.5	20.444	0	3.5178	12688000	10	NaN	NaN	NaN	NaN	NaN	NaN	NaN	NaN	NaN	NaN	NaN	20.0864
sp|Q72MG8|SYFB_LEPIC	sp|Q72MG8|SYFB_LEPIC	123	sp|Q72MG8|SYFB_LEPIC Phenylalanine--tRNA ligase beta subunit OS=Leptospira interrogans serogroup Icterohaemorrhagiae serovar copenhageni (strain Fiocruz L1-130) OX=267671 GN=pheT PE=3 SV=2			0.593229	-0.301063			1.37435	-0.439125	0	0	0	4	4	4	5.3	5.3	5.3	92.048	0	10.049	207340000	35	23.3786	23.6114	23.8913	23.9351	23.3951	23.503	23.028	23.134	23.1241	22.9966	23.6892	23.8023
sp|Q72MJ5|FLIW_LEPIC	sp|Q72MJ5|FLIW_LEPIC	124	sp|Q72MJ5|FLIW_LEPIC Flagellar assembly factor FliW OS=Leptospira interrogans serogroup Icterohaemorrhagiae serovar copenhageni (strain Fiocruz L1-130) OX=267671 GN=fliW PE=3 SV=1			0	NaN			0	NaN	0	0	0	1	1	1	4.7	4.7	4.7	16.928	0.006617	1.9647	9947400	9	NaN	NaN	NaN	NaN	NaN	NaN	NaN	NaN	NaN	NaN	NaN	20.6042
sp|Q72MR4|SYM_LEPIC	sp|Q72MR4|SYM_LEPIC	126	sp|Q72MR4|SYM_LEPIC Methionine--tRNA ligase OS=Leptospira interrogans serogroup Icterohaemorrhagiae serovar copenhageni (strain Fiocruz L1-130) OX=267671 GN=metG PE=3 SV=1			0.350458	0.0907766			0.112915	0.0570332	0	0	0	6	6	6	8.7	8.7	8.7	81.098	0	19.401	75194000	21	NaN	22.0001	22.1645	21.7527	22.0056	22.0633	22.3467	21.7022	22.002	22.014	22.0673	22.1694
sp|Q72MU5|SURE_LEPIC	sp|Q72MU5|SURE_LEPIC	127	sp|Q72MU5|SURE_LEPIC 5-nucleotidase SurE OS=Leptospira interrogans serogroup Icterohaemorrhagiae serovar copenhageni (strain Fiocruz L1-130) OX=267671 GN=surE PE=3 SV=1			0	NaN			0	NaN	0	0	0	1	1	1	7.2	7.2	7.2	27.556	0	2.8386	8337200	2	NaN	NaN	NaN	NaN	NaN	NaN	NaN	NaN	NaN	NaN	NaN	NaN
sp|Q72N73|NADA_LEPIC	sp|Q72N73|NADA_LEPIC	128	sp|Q72N73|NADA_LEPIC Quinolinate synthase A OS=Leptospira interrogans serogroup Icterohaemorrhagiae serovar copenhageni (strain Fiocruz L1-130) OX=267671 GN=nadA PE=3 SV=2			0	NaN			0	NaN	0	0	0	1	1	1	4.6	4.6	4.6	36.561	0	32.808	7779100	1	NaN	NaN	NaN	NaN	NaN	NaN	NaN	NaN	NaN	NaN	NaN	18.4373
sp|Q72N95|UVRB_LEPIC	sp|Q72N95|UVRB_LEPIC	129	sp|Q72N95|UVRB_LEPIC UvrABC system protein B OS=Leptospira interrogans serogroup Icterohaemorrhagiae serovar copenhageni (strain Fiocruz L1-130) OX=267671 GN=uvrB PE=3 SV=1			2.07083	-0.742343	+	+	2.4227	-0.776015	0	0	0	3	3	3	6.6	6.6	6.6	75.954	0	11.992	63282000	9	22.8304	22.5606	22.6704	NaN	22.0765	22.1202	21.8256	21.6223	22.0313	21.8583	NaN	NaN
sp|Q72NF1|CARB_LEPIC	sp|Q72NF1|CARB_LEPIC	130	sp|Q72NF1|CARB_LEPIC Carbamoyl-phosphate synthase large chain OS=Leptospira interrogans serogroup Icterohaemorrhagiae serovar copenhageni (strain Fiocruz L1-130) OX=267671 GN=carB PE=3 SV=1			0.176652	-0.113189	+	+	2.04434	-0.766397	0	0	0	11	11	11	9.5	9.5	9.5	122.85	0	51.518	169530000	21	23.5398	23.4373	23.6192	23.5603	22.7486	NaN	22.4133	23.1564	NaN	23.2503	23.9927	23.0348
sp|Q72NF9|EFTU_LEPIC	sp|Q72NF9|EFTU_LEPIC	131	sp|Q72NF9|EFTU_LEPIC Elongation factor Tu OS=Leptospira interrogans serogroup Icterohaemorrhagiae serovar copenhageni (strain Fiocruz L1-130) OX=267671 GN=tuf PE=3 SV=1			1.64531	0.507902	+	+	3.7983	0.700023	0	0	0	28	28	28	72.3	72.3	72.3	43.574	0	323.31	7881700000	960	28.3347	28.388	28.2175	28.1889	29.003	28.8258	29.1578	28.9426	28.9637	29.1286	28.4094	28.6589
sp|Q72NG0|RS10_LEPIC	sp|Q72NG0|RS10_LEPIC	132	sp|Q72NG0|RS10_LEPIC 30S ribosomal protein S10 OS=Leptospira interrogans serogroup Icterohaemorrhagiae serovar copenhageni (strain Fiocruz L1-130) OX=267671 GN=rpsJ PE=3 SV=1			0.120517	0.0821373	+	+	2.74097	1.02208	0	0	0	5	5	5	52.9	52.9	52.9	11.467	0	108.45	134580000	20	22.3455	22.3904	NaN	22.8416	23.6326	23.4378	23.3648	23.7565	22.9454	22.8964	22.3169	22.2732
sp|Q72NG1|RL3_LEPIC	sp|Q72NG1|RL3_LEPIC	133	sp|Q72NG1|RL3_LEPIC 50S ribosomal protein L3 OS=Leptospira interrogans serogroup Icterohaemorrhagiae serovar copenhageni (strain Fiocruz L1-130) OX=267671 GN=rplC PE=3 SV=1	+	+	3.0043	2.87075	+	+	3.90006	3.77781	0	0	0	7	7	7	30.1	30.1	30.1	21.838	0	17.953	156340000	64	19.4823	20.8472	20.6333	20.7453	24.0012	23.5397	24.9383	24.3401	23.571	24.1874	22.8146	22.6179
sp|Q72NG2|RL4_LEPIC	sp|Q72NG2|RL4_LEPIC	134	sp|Q72NG2|RL4_LEPIC 50S ribosomal protein L4 OS=Leptospira interrogans serogroup Icterohaemorrhagiae serovar copenhageni (strain Fiocruz L1-130) OX=267671 GN=rplD PE=3 SV=1			0.201124	0.128718			1.01945	0.483935	0	0	0	6	6	6	30.8	30.8	30.8	23.326	0	8.8474	162890000	29	22.6383	22.4548	23.1735	23.4273	23.4649	23.1384	23.4646	23.5617	23.3491	23.1022	22.8556	22.9018
sp|Q72NG3|RL23_LEPIC	sp|Q72NG3|RL23_LEPIC	135	sp|Q72NG3|RL23_LEPIC 50S ribosomal protein L23 OS=Leptospira interrogans serogroup Icterohaemorrhagiae serovar copenhageni (strain Fiocruz L1-130) OX=267671 GN=rplW PE=3 SV=1			1.44838	1.2232	+	+	2.58642	1.75831	0	0	0	4	4	4	38.5	38.5	38.5	11.804	0	29.703	123680000	30	22.4782	21.3157	21.5646	NaN	23.6917	23.662	23.5496	23.2747	23.5087	23.4127	22.5102	22.6059
sp|Q72NG4|RL2_LEPIC	sp|Q72NG4|RL2_LEPIC	136	sp|Q72NG4|RL2_LEPIC 50S ribosomal protein L2 OS=Leptospira interrogans serogroup Icterohaemorrhagiae serovar copenhageni (strain Fiocruz L1-130) OX=267671 GN=rplB PE=3 SV=1			0.0759065	-0.0421987			0.00146723	-0.000677586	0	0	0	11	11	11	35.8	35.8	35.8	30.65	0	111.45	1639100000	312	26.3264	26.415	26.1746	26.8486	26.3732	26.3476	26.462	26.5792	26.3459	26.0326	26.5724	26.645
sp|Q72NG5|RS19_LEPIC	sp|Q72NG5|RS19_LEPIC	137	sp|Q72NG5|RS19_LEPIC 30S ribosomal protein S19 OS=Leptospira interrogans serogroup Icterohaemorrhagiae serovar copenhageni (strain Fiocruz L1-130) OX=267671 GN=rpsS PE=3 SV=1			0	NaN			0	NaN	0	0	0	1	1	1	8.6	8.6	8.6	10.668	0.0097009	1.8482	20916000	14	NaN	NaN	NaN	NaN	NaN	NaN	NaN	NaN	NaN	NaN	NaN	NaN
sp|Q72NG6|RL22_LEPIC	sp|Q72NG6|RL22_LEPIC	138	sp|Q72NG6|RL22_LEPIC 50S ribosomal protein L22 OS=Leptospira interrogans serogroup Icterohaemorrhagiae serovar copenhageni (strain Fiocruz L1-130) OX=267671 GN=rplV PE=3 SV=1			0.272512	-0.207521			0.365595	-0.208416	0	0	0	6	6	6	57.3	57.3	57.3	12.566	0	152.85	692600000	95	24.9499	25.1436	25.5408	25.5923	24.7548	24.7821	25.4815	25.3744	24.7208	24.5606	25.7053	25.4098
sp|Q72NG7|RS3_LEPIC	sp|Q72NG7|RS3_LEPIC	139	sp|Q72NG7|RS3_LEPIC 30S ribosomal protein S3 OS=Leptospira interrogans serogroup Icterohaemorrhagiae serovar copenhageni (strain Fiocruz L1-130) OX=267671 GN=rpsC PE=3 SV=1			0.853891	0.682055	+	+	2.04586	1.27043	0	0	0	11	11	11	43.1	43.1	43.1	25.672	0	22.864	250840000	87	23.259	23.1661	22.1755	23.743	24.5423	24.3022	24.2984	24.2826	24.0327	24.0588	23.087	23.8934
sp|Q72NG8|RL16_LEPIC	sp|Q72NG8|RL16_LEPIC	140	sp|Q72NG8|RL16_LEPIC 50S ribosomal protein L16 OS=Leptospira interrogans serogroup Icterohaemorrhagiae serovar copenhageni (strain Fiocruz L1-130) OX=267671 GN=rplP PE=3 SV=1			0	-0.355015			0	0.185589	0	0	0	3	3	3	25.5	25.5	25.5	15.505	0	8.1568	82465000	17	NaN	NaN	NaN	22.5679	22.9576	NaN	22.9859	22.3169	NaN	22.3594	22.0663	NaN
sp|Q72NG9|RL29_LEPIC	sp|Q72NG9|RL29_LEPIC	141	sp|Q72NG9|RL29_LEPIC 50S ribosomal protein L29 OS=Leptospira interrogans serogroup Icterohaemorrhagiae serovar copenhageni (strain Fiocruz L1-130) OX=267671 GN=rpmC PE=3 SV=1			0.055071	-0.0392838	+	+	1.71931	-1.06396	0	0	0	2	2	2	20.2	20.2	20.2	10.958	0	50.796	366650000	38	24.4279	24.6605	25.0092	24.2493	NaN	24.0893	23.1149	23.3641	NaN	NaN	24.55	24.5448
sp|Q72NH0|RS17_LEPIC	sp|Q72NH0|RS17_LEPIC	142	sp|Q72NH0|RS17_LEPIC 30S ribosomal protein S17 OS=Leptospira interrogans serogroup Icterohaemorrhagiae serovar copenhageni (strain Fiocruz L1-130) OX=267671 GN=rpsQ PE=3 SV=1		+	2.29719	1.41816			0.838396	0.985305	0	0	0	3	3	3	31.5	31.5	31.5	10.377	0	5.6947	38008000	18	20.2378	20.1814	20.65	NaN	NaN	20.7171	21.9664	NaN	21.7632	21.786	NaN	NaN
sp|Q72NH1|RL14_LEPIC	sp|Q72NH1|RL14_LEPIC	143	sp|Q72NH1|RL14_LEPIC 50S ribosomal protein L14 OS=Leptospira interrogans serogroup Icterohaemorrhagiae serovar copenhageni (strain Fiocruz L1-130) OX=267671 GN=rplN PE=3 SV=2			0.73135	-0.381444			1.38401	-0.365968	0	0	0	5	5	5	37.7	37.7	37.7	14.281	0	32.303	671940000	89	25.4137	25.3912	25.0812	25.7366	25.1147	24.9179	25.0229	25.1033	25.0373	24.4198	25.434	25.2058
sp|Q72NH2|RL24_LEPIC	sp|Q72NH2|RL24_LEPIC	144	sp|Q72NH2|RL24_LEPIC 50S ribosomal protein L24 OS=Leptospira interrogans serogroup Icterohaemorrhagiae serovar copenhageni (strain Fiocruz L1-130) OX=267671 GN=rplX PE=3 SV=1			1.89556	0.481513	+	+	2.11917	0.820546	0	0	0	4	4	4	47.1	47.1	47.1	13.8	0	22.223	127510000	32	22.1739	21.9153	22.5282	22.3712	23.0355	22.8599	22.8436	23.5318	22.7249	22.6389	22.8197	22.7312
sp|Q72NH3|RL5_LEPIC	sp|Q72NH3|RL5_LEPIC	145	sp|Q72NH3|RL5_LEPIC 50S ribosomal protein L5 OS=Leptospira interrogans serogroup Icterohaemorrhagiae serovar copenhageni (strain Fiocruz L1-130) OX=267671 GN=rplE PE=3 SV=1			0.141155	-0.134075			0.245723	-0.29956	0	0	0	9	9	9	54.4	54.4	54.4	20.62	0	32.997	803640000	89	26.2812	25.2261	25.1723	25.1952	26.1707	25.5163	24.3608	24.6287	25.9303	24.8221	25.1284	25.4577
sp|Q72NH4|RS14Z_LEPIC	sp|Q72NH4|RS14Z_LEPIC	146	sp|Q72NH4|RS14Z_LEPIC 30S ribosomal protein S14 type Z OS=Leptospira interrogans serogroup Icterohaemorrhagiae serovar copenhageni (strain Fiocruz L1-130) OX=267671 GN=rpsZ PE=3 SV=1			0	NaN			0	NaN	0	0	0	1	1	1	19.7	19.7	19.7	7.2075	0	2.9835	31943000	9	NaN	NaN	NaN	NaN	NaN	NaN	NaN	NaN	NaN	NaN	NaN	NaN
sp|Q72NH5|RS8_LEPIC	sp|Q72NH5|RS8_LEPIC	147	sp|Q72NH5|RS8_LEPIC 30S ribosomal protein S8 OS=Leptospira interrogans serogroup Icterohaemorrhagiae serovar copenhageni (strain Fiocruz L1-130) OX=267671 GN=rpsH PE=3 SV=1			1.33715	1.74011	+	+	3.98094	3.04533	0	0	0	6	6	6	39.1	39.1	39.1	15.119	0	14.467	60710000	21	20.2424	19.8459	NaN	NaN	23.2353	22.8643	22.9623	23.2959	22.8441	21.9004	21.0094	21.3831
sp|Q72NH6|RL6_LEPIC	sp|Q72NH6|RL6_LEPIC	148	sp|Q72NH6|RL6_LEPIC 50S ribosomal protein L6 OS=Leptospira interrogans serogroup Icterohaemorrhagiae serovar copenhageni (strain Fiocruz L1-130) OX=267671 GN=rplF PE=3 SV=1			1.2078	0.573355	+	+	2.5819	1.2579	0	0	0	6	6	6	35.2	35.2	35.2	19.782	0	32.23	124960000	31	21.7424	21.8826	22.2521	22.5776	23.8068	22.9668	23.3723	23.3406	22.728	23.0443	22.7311	22.2448
sp|Q72NH7|RL18_LEPIC	sp|Q72NH7|RL18_LEPIC	149	sp|Q72NH7|RL18_LEPIC 50S ribosomal protein L18 OS=Leptospira interrogans serogroup Icterohaemorrhagiae serovar copenhageni (strain Fiocruz L1-130) OX=267671 GN=rplR PE=3 SV=1			0.41098	0.363585			0.403367	-0.304929	0	0	0	3	3	3	19.7	19.7	19.7	13.523	0	6.3752	422210000	152	24.6145	24.4449	24.1295	25.3115	24.0198	24.0043	24.3115	24.9452	NaN	NaN	25.0343	24.9431
sp|Q72NH8|RS5_LEPIC	sp|Q72NH8|RS5_LEPIC	150	sp|Q72NH8|RS5_LEPIC 30S ribosomal protein S5 OS=Leptospira interrogans serogroup Icterohaemorrhagiae serovar copenhageni (strain Fiocruz L1-130) OX=267671 GN=rpsE PE=3 SV=3			0.682674	-0.240471			0.222028	0.0937314	0	0	0	8	8	8	54.2	54.2	54.2	18.124	0	130.87	1069600000	96	25.601	25.9954	25.7004	26.2806	25.9228	26.0797	26.1293	25.8205	25.483	25.6503	25.6398	25.8424
sp|Q72NH9|RL30_LEPIC	sp|Q72NH9|RL30_LEPIC	151	sp|Q72NH9|RL30_LEPIC 50S ribosomal protein L30 OS=Leptospira interrogans serogroup Icterohaemorrhagiae serovar copenhageni (strain Fiocruz L1-130) OX=267671 GN=rpmD PE=3 SV=1			0	NaN			0	NaN	0	0	0	3	3	3	39	39	39	6.6939	0	6.3149	31481000	4	NaN	NaN	NaN	NaN	NaN	NaN	NaN	NaN	NaN	NaN	NaN	NaN
sp|Q72NI0|RL15_LEPIC	sp|Q72NI0|RL15_LEPIC	152	sp|Q72NI0|RL15_LEPIC 50S ribosomal protein L15 OS=Leptospira interrogans serogroup Icterohaemorrhagiae serovar copenhageni (strain Fiocruz L1-130) OX=267671 GN=rplO PE=3 SV=1			0.238256	0.0897522		+	2.13414	0.432158	0	0	0	10	10	10	45.6	45.6	45.6	19.865	0	21.772	443950000	120	24.2589	24.5625	24.4509	24.3932	25.0787	24.76	24.6698	24.8855	24.9092	24.3849	24.2802	24.4502
sp|Q72NI2|KAD_LEPIC;tr|C6KGJ8|C6KGJ8_LEPIT	sp|Q72NI2|KAD_LEPIC;tr|C6KGJ8|C6KGJ8_LEPIT	153	sp|Q72NI2|KAD_LEPIC Adenylate kinase OS=Leptospira interrogans serogroup Icterohaemorrhagiae serovar copenhageni (strain Fiocruz L1-130) OX=267671 GN=adk PE=3 SV=1;tr|C6KGJ8|C6KGJ8_LEPIT Adenylate kinase (Fragment) OS=Leptospira interrogans serogroup Icter			0	0.101176			0	0.234339	0	0	0	5	5	5	34.8	34.8	34.8	20.594	0	11.437	292610000	31	NaN	NaN	23.8854	NaN	24.5021	24.1895	23.9699	23.8174	24.3562	23.9713	NaN	23.6322
sp|Q72NI5|RS13_LEPIC	sp|Q72NI5|RS13_LEPIC	154	sp|Q72NI5|RS13_LEPIC 30S ribosomal protein S13 OS=Leptospira interrogans serogroup Icterohaemorrhagiae serovar copenhageni (strain Fiocruz L1-130) OX=267671 GN=rpsM PE=3 SV=1			0.125866	0.0435085			0.0580781	-0.02141	0	0	0	10	10	10	44	44	44	14.038	0	43.289	906130000	110	25.8153	25.5109	25.5142	25.8131	25.9168	25.5842	25.6046	25.4622	25.7291	25.4307	25.808	25.8597
sp|Q72NI6|RS11_LEPIC	sp|Q72NI6|RS11_LEPIC	155	sp|Q72NI6|RS11_LEPIC 30S ribosomal protein S11 OS=Leptospira interrogans serogroup Icterohaemorrhagiae serovar copenhageni (strain Fiocruz L1-130) OX=267671 GN=rpsK PE=3 SV=1			0	NaN			0	NaN	0	0	0	2	2	2	27.2	27.2	27.2	14.702	0	126.07	30073000	6	NaN	NaN	NaN	NaN	NaN	NaN	NaN	22.0774	NaN	NaN	NaN	NaN
sp|Q72NI7|RS4_LEPIC	sp|Q72NI7|RS4_LEPIC	156	sp|Q72NI7|RS4_LEPIC 30S ribosomal protein S4 OS=Leptospira interrogans serogroup Icterohaemorrhagiae serovar copenhageni (strain Fiocruz L1-130) OX=267671 GN=rpsD PE=3 SV=1			0.201782	-0.0824428			2.00889	-0.209896	0	0	0	14	14	14	55.6	55.6	55.6	24.043	0	82.933	2617600000	240	27.1512	27.2595	27.181	27.305	26.8843	27.0451	27.077	27.0508	27.1313	26.7046	27.4267	27.3043
sp|Q72NI8|RPOA_LEPIC	sp|Q72NI8|RPOA_LEPIC	157	sp|Q72NI8|RPOA_LEPIC DNA-directed RNA polymerase subunit alpha OS=Leptospira interrogans serogroup Icterohaemorrhagiae serovar copenhageni (strain Fiocruz L1-130) OX=267671 GN=rpoA PE=3 SV=1			1.27061	0.463064		+	1.64684	0.489224	0	0	0	19	19	19	69.8	69.8	69.8	36.686	0	323.31	2553500000	204	26.4788	26.6453	26.534	26.9805	27.18	26.9959	27.4604	26.9593	27.4145	27.3611	26.9421	26.7732
sp|Q72NI9|RL17_LEPIC	sp|Q72NI9|RL17_LEPIC	158	sp|Q72NI9|RL17_LEPIC 50S ribosomal protein L17 OS=Leptospira interrogans serogroup Icterohaemorrhagiae serovar copenhageni (strain Fiocruz L1-130) OX=267671 GN=rplQ PE=3 SV=1			0.425404	-0.513243			0.997998	-0.774724	0	0	0	3	3	3	18.1	18.1	18.1	20.088	0	182.59	881390000	43	24.831	26.1994	26.0914	26.1802	24.6541	24.8332	25.6703	25.0455	24.7634	25.0343	26.1391	NaN
sp|Q72NJ3|DAPAT_LEPIC	sp|Q72NJ3|DAPAT_LEPIC	159	sp|Q72NJ3|DAPAT_LEPIC LL-diaminopimelate aminotransferase OS=Leptospira interrogans serogroup Icterohaemorrhagiae serovar copenhageni (strain Fiocruz L1-130) OX=267671 GN=dapL PE=1 SV=1			0.749494	-0.243183		+	1.471	-0.421061	0	0	0	7	7	7	12.7	12.7	12.7	44.818	0	73.881	262040000	72	24.2492	24.1848	23.7725	23.8457	23.7481	23.4901	23.7603	23.3695	23.6343	23.7746	NaN	23.9006
sp|Q72NJ5|PYRB_LEPIC	sp|Q72NJ5|PYRB_LEPIC	160	sp|Q72NJ5|PYRB_LEPIC Aspartate carbamoyltransferase OS=Leptospira interrogans serogroup Icterohaemorrhagiae serovar copenhageni (strain Fiocruz L1-130) OX=267671 GN=pyrB PE=3 SV=2			0.145843	-0.131655			1.14847	-0.35885	0	0	0	2	2	2	6.2	6.2	6.2	34.713	0	5.4756	39425000	15	21.3654	21.5632	NaN	21.0678	20.9155	21.0111	20.9934	NaN	20.6448	NaN	21.6878	21.2689
sp|Q72NP0|COAX_LEPIC	sp|Q72NP0|COAX_LEPIC	161	sp|Q72NP0|COAX_LEPIC Type III pantothenate kinase OS=Leptospira interrogans serogroup Icterohaemorrhagiae serovar copenhageni (strain Fiocruz L1-130) OX=267671 GN=coaX PE=3 SV=1			0	NaN			0	NaN	0	0	0	1	1	1	3.9	3.9	3.9	28.538	0	3.4786	28636000	1	NaN	NaN	NaN	NaN	NaN	NaN	NaN	NaN	NaN	NaN	NaN	NaN
sp|Q72NP6|TRPC_LEPIC	sp|Q72NP6|TRPC_LEPIC	163	sp|Q72NP6|TRPC_LEPIC Indole-3-glycerol phosphate synthase OS=Leptospira interrogans serogroup Icterohaemorrhagiae serovar copenhageni (strain Fiocruz L1-130) OX=267671 GN=trpC PE=3 SV=1			0	NaN			0	NaN	0	0	0	2	2	2	7.5	7.5	7.5	28.228	0	8.7633	36192000	5	21.9551	21.7665	21.7165	NaN	NaN	NaN	NaN	NaN	NaN	NaN	NaN	NaN
sp|Q72NQ4|RL21_LEPIC	sp|Q72NQ4|RL21_LEPIC	164	sp|Q72NQ4|RL21_LEPIC 50S ribosomal protein L21 OS=Leptospira interrogans serogroup Icterohaemorrhagiae serovar copenhageni (strain Fiocruz L1-130) OX=267671 GN=rplU PE=3 SV=1			0	2.42414			0	2.67937	0	0	0	2	2	2	19.2	19.2	19.2	11.879	0	74.473	36398000	13	NaN	19.6531	NaN	NaN	22.6979	21.6231	22.6765	NaN	22.2612	21.8934	NaN	NaN
sp|Q72NQ6|RL27_LEPIC	sp|Q72NQ6|RL27_LEPIC	165	sp|Q72NQ6|RL27_LEPIC 50S ribosomal protein L27 OS=Leptospira interrogans serogroup Icterohaemorrhagiae serovar copenhageni (strain Fiocruz L1-130) OX=267671 GN=rpmA PE=3 SV=1			0.106411	-0.123151			0.202379	-0.312141	0	0	0	3	3	3	42.9	42.9	42.9	9.1025	0	56.06	681090000	46	24.6385	25.6518	NaN	25.8001	24.1414	NaN	25.7087	25.304	24.9588	24.9922	25.9816	25.0288
sp|Q72NQ9|PROA_LEPIC	sp|Q72NQ9|PROA_LEPIC	166	sp|Q72NQ9|PROA_LEPIC Gamma-glutamyl phosphate reductase OS=Leptospira interrogans serogroup Icterohaemorrhagiae serovar copenhageni (strain Fiocruz L1-130) OX=267671 GN=proA PE=3 SV=1			2.20065	-0.447621		+	1.23636	-0.553747	0	0	0	4	4	4	13.9	13.9	13.9	45.794	0	15.084	141060000	26	23.4428	23.2864	23.0547	23.3881	23.3346	22.4175	22.8143	22.3907	22.8986	22.6635	22.9804	22.8391
sp|Q72NR4|TPX_LEPIC	sp|Q72NR4|TPX_LEPIC	167	sp|Q72NR4|TPX_LEPIC Thiol peroxidase OS=Leptospira interrogans serogroup Icterohaemorrhagiae serovar copenhageni (strain Fiocruz L1-130) OX=267671 GN=tpx PE=3 SV=1			0.206582	-0.254576			0.741476	-0.553738	0	0	0	3	3	3	20.5	20.5	20.5	18.06	0	323.31	237630000	34	22.7691	23.8527	24.0336	24.2019	22.856	22.923	23.2564	23.607	23.1857	22.5759	23.8224	24.255
sp|Q72NT5|NUOD_LEPIC	sp|Q72NT5|NUOD_LEPIC	168	sp|Q72NT5|NUOD_LEPIC NADH-quinone oxidoreductase subunit D OS=Leptospira interrogans serogroup Icterohaemorrhagiae serovar copenhageni (strain Fiocruz L1-130) OX=267671 GN=nuoD PE=3 SV=1			0.065612	-0.0491896		+	1.61728	-0.536206	0	0	0	5	5	5	18	18	18	46.117	0	206.23	272290000	46	23.6466	23.8149	24.3042	24.2037	23.3373	23.3657	23.407	23.7145	23.8384	23.3746	24.2885	24.2711
sp|Q72NX3|IF2_LEPIC	sp|Q72NX3|IF2_LEPIC	169	sp|Q72NX3|IF2_LEPIC Translation initiation factor IF-2 OS=Leptospira interrogans serogroup Icterohaemorrhagiae serovar copenhageni (strain Fiocruz L1-130) OX=267671 GN=infB PE=3 SV=2			0.900149	-0.455909			1.18294	-0.389154	0	0	0	20	20	20	33.2	33.2	33.2	92.993	0	323.31	2241500000	340	27.53	27.0488	26.8488	27.4443	26.8536	26.6543	26.9476	26.8597	27.0739	26.2493	27.0814	26.6436
sp|Q72NX5|TRUB_LEPIC	sp|Q72NX5|TRUB_LEPIC	170	sp|Q72NX5|TRUB_LEPIC tRNA pseudouridine synthase B OS=Leptospira interrogans serogroup Icterohaemorrhagiae serovar copenhageni (strain Fiocruz L1-130) OX=267671 GN=truB PE=3 SV=2			1.19854	-0.430179	+	+	3.22999	-0.622094	0	0	0	4	4	4	13.6	13.6	13.6	35.333	0	15.272	66133000	32	22.2086	22.1307	22.3224	22.3523	21.5151	21.7345	NaN	21.6446	21.9927	21.3543	22.2015	21.7448
sp|Q72NX6|RS15_LEPIC	sp|Q72NX6|RS15_LEPIC	171	sp|Q72NX6|RS15_LEPIC 30S ribosomal protein S15 OS=Leptospira interrogans serogroup Icterohaemorrhagiae serovar copenhageni (strain Fiocruz L1-130) OX=267671 GN=rpsO PE=3 SV=1			0.725646	0.504206	+	+	1.79667	0.902081	0	0	0	6	6	6	56.8	56.8	56.8	10.279	0	97.787	118750000	27	22.093	22.176	22.6244	21.7075	23.5028	23.2575	22.7341	22.7147	22.7569	22.884	21.8402	23.1365
sp|Q72NX7|PNP_LEPIC	sp|Q72NX7|PNP_LEPIC	172	sp|Q72NX7|PNP_LEPIC Polyribonucleotide nucleotidyltransferase OS=Leptospira interrogans serogroup Icterohaemorrhagiae serovar copenhageni (strain Fiocruz L1-130) OX=267671 GN=pnp PE=3 SV=1			1.21573	0.331515		+	1.75701	0.471827	0	0	0	15	15	15	27.1	27.1	27.1	76.295	0	323.31	1104900000	206	25.733	25.2697	25.8838	25.8049	26.1731	26.0255	26.2445	26.1355	26.0797	26.0708	25.9189	25.9479
sp|Q72NZ8|THIC_LEPIC	sp|Q72NZ8|THIC_LEPIC	173	sp|Q72NZ8|THIC_LEPIC Phosphomethylpyrimidine synthase OS=Leptospira interrogans serogroup Icterohaemorrhagiae serovar copenhageni (strain Fiocruz L1-130) OX=267671 GN=thiC PE=3 SV=2		+	2.25976	-1.04728	+	+	2.77129	-1.37456	0	0	0	5	5	5	10.9	10.9	10.9	55.974	0	8.7989	88412000	32	22.9612	22.4208	22.1069	22.6684	21.2059	21.305	21.492	20.6561	21.3947	NaN	21.6449	21.4365
sp|Q72P39|RL31_LEPIC	sp|Q72P39|RL31_LEPIC	174	sp|Q72P39|RL31_LEPIC 50S ribosomal protein L31 OS=Leptospira interrogans serogroup Icterohaemorrhagiae serovar copenhageni (strain Fiocruz L1-130) OX=267671 GN=rpmE PE=3 SV=1			0	NaN			0	NaN	0	0	0	2	2	2	31.3	31.3	31.3	7.5207	0	6.2323	7503300	6	NaN	NaN	NaN	NaN	19.8682	19.7686	20.906	20.312	19.9599	20.1978	NaN	NaN
sp|Q72PA2|SUCC_LEPIC	sp|Q72PA2|SUCC_LEPIC	175	sp|Q72PA2|SUCC_LEPIC Succinate--CoA ligase [ADP-forming] subunit beta OS=Leptospira interrogans serogroup Icterohaemorrhagiae serovar copenhageni (strain Fiocruz L1-130) OX=267671 GN=sucC PE=3 SV=1			0.813053	0.236571	+	+	2.40693	0.522268	0	0	0	21	21	21	59.5	59.5	59.5	41.89	0	173.91	1076600000	161	25.3949	25.6716	25.6623	25.881	26.2534	26.0126	26.2586	26.1743	25.943	26.1587	25.7778	25.6767
sp|Q72PA7|PURA_LEPIC	sp|Q72PA7|PURA_LEPIC	176	sp|Q72PA7|PURA_LEPIC Adenylosuccinate synthetase OS=Leptospira interrogans serogroup Icterohaemorrhagiae serovar copenhageni (strain Fiocruz L1-130) OX=267671 GN=purA PE=3 SV=1			1.01686	-0.159445			0.714014	-0.178773	0	0	0	5	5	5	12.5	12.5	12.5	47.056	0	33.726	227040000	22	23.8001	23.7004	23.6014	23.9429	23.3903	23.4893	23.6052	23.8447	23.6607	23.5087	23.5868	23.6508
sp|Q72PC8|RIMO_LEPIC	sp|Q72PC8|RIMO_LEPIC	177	sp|Q72PC8|RIMO_LEPIC Ribosomal protein S12 methylthiotransferase RimO OS=Leptospira interrogans serogroup Icterohaemorrhagiae serovar copenhageni (strain Fiocruz L1-130) OX=267671 GN=rimO PE=3 SV=1			0	NaN			0	NaN	0	0	0	1	1	1	3.2	3.2	3.2	49.884	0	4.3684	28220000	5	NaN	NaN	NaN	NaN	NaN	NaN	NaN	NaN	NaN	NaN	NaN	NaN
sp|Q72PD0|TRPD_LEPIC	sp|Q72PD0|TRPD_LEPIC	178	sp|Q72PD0|TRPD_LEPIC Anthranilate phosphoribosyltransferase OS=Leptospira interrogans serogroup Icterohaemorrhagiae serovar copenhageni (strain Fiocruz L1-130) OX=267671 GN=trpD PE=3 SV=1			0.617059	-0.240256			0.209919	-0.090754	0	0	0	2	2	2	9.8	9.8	9.8	36.902	0	25.237	346950000	49	24.3263	24.3065	24.2317	24.782	24.0279	24.3512	24.3005	24.6038	24.1956	23.7793	24.3406	24.37
sp|Q72PE5|CYSA_LEPIC	sp|Q72PE5|CYSA_LEPIC	179	sp|Q72PE5|CYSA_LEPIC Sulfate/thiosulfate import ATP-binding protein CysA OS=Leptospira interrogans serogroup Icterohaemorrhagiae serovar copenhageni (strain Fiocruz L1-130) OX=267671 GN=cysA PE=3 SV=1			0.305892	-0.215422		+	1.15871	-1.40997	0	0	0	2	2	2	8.4	8.4	8.4	40.302	0	4.3117	80219000	20	22.4228	22.4456	22.7189	NaN	21.781	NaN	20.4571	NaN	21.7725	NaN	22.5734	22.595
sp|Q72PF1|PDXH_LEPIC	sp|Q72PF1|PDXH_LEPIC	180	sp|Q72PF1|PDXH_LEPIC Pyridoxine/pyridoxamine 5-phosphate oxidase OS=Leptospira interrogans serogroup Icterohaemorrhagiae serovar copenhageni (strain Fiocruz L1-130) OX=267671 GN=pdxH PE=3 SV=1			0	NaN			0	NaN	0	0	0	2	2	2	7	7	7	25.01	0.00665	2.0132	10836000	2	NaN	NaN	NaN	NaN	NaN	NaN	NaN	NaN	NaN	NaN	NaN	NaN
sp|Q72PG3|HIS8_LEPIC	sp|Q72PG3|HIS8_LEPIC	181	sp|Q72PG3|HIS8_LEPIC Histidinol-phosphate aminotransferase OS=Leptospira interrogans serogroup Icterohaemorrhagiae serovar copenhageni (strain Fiocruz L1-130) OX=267671 GN=hisC PE=3 SV=1			0	NaN			0	NaN	0	0	0	2	2	2	9.2	9.2	9.2	41.604	0.0089504	1.8944	6785800	1	NaN	NaN	NaN	NaN	NaN	NaN	NaN	NaN	NaN	NaN	NaN	NaN
sp|Q72PJ7|ODO1_LEPIC;tr|C6KGF0|C6KGF0_LEPIT	sp|Q72PJ7|ODO1_LEPIC	182	sp|Q72PJ7|ODO1_LEPIC 2-oxoglutarate dehydrogenase E1 component OS=Leptospira interrogans serogroup Icterohaemorrhagiae serovar copenhageni (strain Fiocruz L1-130) OX=267671 GN=sucA PE=3 SV=1			0.731471	-0.665716	+	+	2.83702	-0.643807	0	0	0	10	10	10	14	14	14	103.92	0	259.48	465450000	69	25.2046	25.1563	24.8406	24.8864	24.3234	24.2888	24.5878	24.3126	23.2047	24.7073	24.2527	25.2603
sp|Q72PK6|SYT_LEPIC	sp|Q72PK6|SYT_LEPIC	183	sp|Q72PK6|SYT_LEPIC Threonine--tRNA ligase OS=Leptospira interrogans serogroup Icterohaemorrhagiae serovar copenhageni (strain Fiocruz L1-130) OX=267671 GN=thrS PE=3 SV=1			0.960268	-0.423412			1.23134	-0.202715	0	0	0	9	9	9	13	13	13	73.785	0	26.95	468670000	73	24.8941	24.906	24.7889	24.6871	24.4237	24.7016	24.738	24.6019	24.2329	23.8871	24.5459	24.9165
sp|Q72PK8|IF3_LEPIC	sp|Q72PK8|IF3_LEPIC	184	sp|Q72PK8|IF3_LEPIC Translation initiation factor IF-3 OS=Leptospira interrogans serogroup Icterohaemorrhagiae serovar copenhageni (strain Fiocruz L1-130) OX=267671 GN=infC PE=3 SV=1			0.835813	-0.322682			0.357987	-0.159346	0	0	0	3	3	3	19	19	19	20.776	0	92.777	320240000	41	23.9372	24.7543	24.1202	24.2381	24.2805	24.1898	23.9847	23.9575	23.7931	23.807	24.0547	24.1043
sp|Q72PK9|RL35_LEPIC	sp|Q72PK9|RL35_LEPIC	185	sp|Q72PK9|RL35_LEPIC 50S ribosomal protein L35 OS=Leptospira interrogans serogroup Icterohaemorrhagiae serovar copenhageni (strain Fiocruz L1-130) OX=267671 GN=rpmI PE=3 SV=1			0	NaN			0	NaN	0	0	0	1	1	1	16.4	16.4	16.4	8.0296	0	3.2353	29982000	6	NaN	NaN	NaN	NaN	NaN	NaN	NaN	NaN	NaN	NaN	NaN	NaN
sp|Q72PL0|RL20_LEPIC	sp|Q72PL0|RL20_LEPIC	186	sp|Q72PL0|RL20_LEPIC 50S ribosomal protein L20 OS=Leptospira interrogans serogroup Icterohaemorrhagiae serovar copenhageni (strain Fiocruz L1-130) OX=267671 GN=rplT PE=3 SV=1			0.30638	-0.185263			0.0644736	0.0509542	0	0	0	5	5	5	29.1	29.1	29.1	13.592	0	38.438	60329000	29	NaN	22.1149	22.5166	NaN	22.6991	22.1144	NaN	22.2868	21.8644	22.1691	22.358	NaN
sp|Q72PQ1|DER_LEPIC	sp|Q72PQ1|DER_LEPIC	188	sp|Q72PQ1|DER_LEPIC GTPase Der OS=Leptospira interrogans serogroup Icterohaemorrhagiae serovar copenhageni (strain Fiocruz L1-130) OX=267671 GN=der PE=3 SV=1			0	NaN			0	NaN	0	0	0	1	1	1	2.2	2.2	2.2	55.605	0	3.1816	19879000	14	NaN	NaN	NaN	NaN	NaN	NaN	NaN	NaN	NaN	NaN	NaN	NaN
sp|Q72PR5|PURL_LEPIC	sp|Q72PR5|PURL_LEPIC	189	sp|Q72PR5|PURL_LEPIC Phosphoribosylformylglycinamidine synthase subunit PurL OS=Leptospira interrogans serogroup Icterohaemorrhagiae serovar copenhageni (strain Fiocruz L1-130) OX=267671 GN=purL PE=3 SV=1			0.544774	-0.480058	+	+	1.81627	-1.04535	0	0	0	3	3	3	6.2	6.2	6.2	80.33	0	21.488	107780000	27	NaN	22.8046	23.2956	22.4051	21.8278	22.234	21.587	21.5103	22.5417	21.5937	22.961	22.3237
sp|Q72PR7|SYI_LEPIC	sp|Q72PR7|SYI_LEPIC	190	sp|Q72PR7|SYI_LEPIC Isoleucine--tRNA ligase OS=Leptospira interrogans serogroup Icterohaemorrhagiae serovar copenhageni (strain Fiocruz L1-130) OX=267671 GN=ileS PE=3 SV=1			0	NaN			0	NaN	0	0	0	3	3	3	4	4	4	104.37	0	3.2287	12723000	2	NaN	NaN	NaN	NaN	NaN	NaN	NaN	20.4378	NaN	NaN	NaN	NaN
sp|Q72PW7|SYG_LEPIC	sp|Q72PW7|SYG_LEPIC	191	sp|Q72PW7|SYG_LEPIC Glycine--tRNA ligase OS=Leptospira interrogans serogroup Icterohaemorrhagiae serovar copenhageni (strain Fiocruz L1-130) OX=267671 GN=glyQS PE=3 SV=1			0	-0.591436			0	-0.70231	0	0	0	2	2	2	3.4	3.4	3.4	53.77	0	3.365	26198000	8	NaN	NaN	NaN	21.8266	NaN	NaN	20.9137	21.3349	21.2352	NaN	NaN	NaN
sp|Q72PY2|GLYA_LEPIC	sp|Q72PY2|GLYA_LEPIC	192	sp|Q72PY2|GLYA_LEPIC Serine hydroxymethyltransferase OS=Leptospira interrogans serogroup Icterohaemorrhagiae serovar copenhageni (strain Fiocruz L1-130) OX=267671 GN=glyA PE=3 SV=1			0	NaN			0	NaN	0	0	0	3	3	3	8.7	8.7	8.7	44.974	0	7.7685	60311000	3	NaN	NaN	NaN	NaN	NaN	NaN	NaN	NaN	NaN	NaN	NaN	22.2908
sp|Q72Q29|HPPA_LEPIC	sp|Q72Q29|HPPA_LEPIC	193	sp|Q72Q29|HPPA_LEPIC Putative K(+)-stimulated pyrophosphate-energized sodium pump OS=Leptospira interrogans serogroup Icterohaemorrhagiae serovar copenhageni (strain Fiocruz L1-130) OX=267671 GN=hppA PE=3 SV=1			0.189314	-0.0614491			0.00858739	0.00394011	0	0	0	10	10	10	12.4	12.4	12.4	73.105	0	163.78	269290000	91	24.0411	23.9552	24.0347	23.6329	24.1843	24.0628	23.7142	23.7184	23.7723	23.7734	24.1045	23.7678
sp|Q72Q67|HFQ_LEPIC	sp|Q72Q67|HFQ_LEPIC	194	sp|Q72Q67|HFQ_LEPIC RNA-binding protein Hfq OS=Leptospira interrogans serogroup Icterohaemorrhagiae serovar copenhageni (strain Fiocruz L1-130) OX=267671 GN=hfq PE=3 SV=1			0	NaN			0	NaN	0	0	0	3	3	3	25.9	25.9	25.9	9.5319	0	14.887	4000300	2	NaN	NaN	NaN	NaN	NaN	NaN	NaN	NaN	NaN	NaN	NaN	18.8771
sp|Q72QK0|RS6_LEPIC	sp|Q72QK0|RS6_LEPIC	195	sp|Q72QK0|RS6_LEPIC 30S ribosomal protein S6 OS=Leptospira interrogans serogroup Icterohaemorrhagiae serovar copenhageni (strain Fiocruz L1-130) OX=267671 GN=rpsF PE=3 SV=1			0.159062	0.0614123			0.670633	0.232138	0	0	0	7	7	7	69.2	69.2	69.2	10.711	0	48.96	892340000	86	25.1621	25.4479	25.4046	25.8555	25.7029	25.4611	25.7924	25.8422	25.5481	25.5119	25.6155	25.4403
sp|Q72QK2|RS18_LEPIC	sp|Q72QK2|RS18_LEPIC	196	sp|Q72QK2|RS18_LEPIC 30S ribosomal protein S18 OS=Leptospira interrogans serogroup Icterohaemorrhagiae serovar copenhageni (strain Fiocruz L1-130) OX=267671 GN=rpsR PE=3 SV=1			0	-0.0782089			0	0.783172	0	0	0	4	4	4	33.3	33.3	33.3	9.6032	0	7.7597	102930000	23	22.5189	NaN	NaN	NaN	23.1723	22.3192	23.3269	24.3898	22.5755	22.3188	22.7082	22.1602
sp|Q72QK3|RL9_LEPIC	sp|Q72QK3|RL9_LEPIC	197	sp|Q72QK3|RL9_LEPIC 50S ribosomal protein L9 OS=Leptospira interrogans serogroup Icterohaemorrhagiae serovar copenhageni (strain Fiocruz L1-130) OX=267671 GN=rplI PE=3 SV=1			1.52236	-0.597338			0.235808	-0.119211	0	0	0	7	7	7	40.9	40.9	40.9	16.607	0	18.808	145030000	34	22.8838	22.8584	23.2842	23.4909	23.144	22.7267	22.8573	23.3124	22.8506	22.3779	22.6822	22.2172
sp|Q72QK5|SYD_LEPIC	sp|Q72QK5|SYD_LEPIC	198	sp|Q72QK5|SYD_LEPIC Aspartate--tRNA ligase OS=Leptospira interrogans serogroup Icterohaemorrhagiae serovar copenhageni (strain Fiocruz L1-130) OX=267671 GN=aspS PE=3 SV=1			0.87891	-0.396171	+	+	2.79982	-0.497262	0	0	0	8	8	8	12.3	12.3	12.3	69.082	0	28.655	478370000	90	24.9398	24.8921	25.18	24.872	24.3211	24.4539	24.5426	24.5773	24.4492	24.0359	25.0357	24.7784
sp|Q72QL1|SYR_LEPIC	sp|Q72QL1|SYR_LEPIC	199	sp|Q72QL1|SYR_LEPIC Arginine--tRNA ligase OS=Leptospira interrogans serogroup Icterohaemorrhagiae serovar copenhageni (strain Fiocruz L1-130) OX=267671 GN=argS PE=3 SV=2			0	NaN			0	NaN	0	0	0	1	1	1	2.7	2.7	2.7	66.821	0	4.9128	8172300	1	NaN	NaN	NaN	NaN	NaN	NaN	NaN	NaN	NaN	NaN	NaN	NaN
sp|Q72QL2|CINAL_LEPIC	sp|Q72QL2|CINAL_LEPIC	200	sp|Q72QL2|CINAL_LEPIC CinA-like protein OS=Leptospira interrogans serogroup Icterohaemorrhagiae serovar copenhageni (strain Fiocruz L1-130) OX=267671 GN=LIC_12101 PE=3 SV=1			0	NaN			0	NaN	0	0	0	2	2	2	7.4	7.4	7.4	46.143	0.00092336	2.6356	3734900	6	NaN	NaN	NaN	18.6784	NaN	NaN	NaN	NaN	NaN	NaN	NaN	NaN
sp|Q72QN9|PAND_LEPIC	sp|Q72QN9|PAND_LEPIC	201	sp|Q72QN9|PAND_LEPIC Aspartate 1-decarboxylase OS=Leptospira interrogans serogroup Icterohaemorrhagiae serovar copenhageni (strain Fiocruz L1-130) OX=267671 GN=panD PE=3 SV=1			0	-0.912255			0.998694	-0.771976	0	0	0	3	3	3	31	31	31	12.834	0	41.313	42945000	16	21.9621	22.0241	21.5373	20.9844	20.7837	NaN	NaN	20.9263	NaN	20.7147	NaN	NaN
sp|Q72QT1|SYC_LEPIC	sp|Q72QT1|SYC_LEPIC	202	sp|Q72QT1|SYC_LEPIC Cysteine--tRNA ligase OS=Leptospira interrogans serogroup Icterohaemorrhagiae serovar copenhageni (strain Fiocruz L1-130) OX=267671 GN=cysS PE=3 SV=1			0.400243	-0.185134			1.0853	-0.56333	0	0	0	3	3	3	6.8	6.8	6.8	54.31	0	4.2176	30161000	17	NaN	NaN	21.3173	21.6616	NaN	NaN	20.9328	20.9194	NaN	NaN	21.3266	21.282
sp|Q72QT4|SYN_LEPIC	sp|Q72QT4|SYN_LEPIC	203	sp|Q72QT4|SYN_LEPIC Asparagine--tRNA ligase OS=Leptospira interrogans serogroup Icterohaemorrhagiae serovar copenhageni (strain Fiocruz L1-130) OX=267671 GN=asnS PE=3 SV=1			0.990259	-0.942012		+	1.28191	-1.89857	0	0	0	2	2	2	4.1	4.1	4.1	49.747	0	28.29	84598000	24	22.7878	22.8577	22.697	NaN	21.7158	22.2106	19.826	19.7767	20.9276	21.5385	22.0988	22.7903
sp|Q72QU2|CLPB_LEPIC	sp|Q72QU2|CLPB_LEPIC	204	sp|Q72QU2|CLPB_LEPIC Chaperone protein ClpB OS=Leptospira interrogans serogroup Icterohaemorrhagiae serovar copenhageni (strain Fiocruz L1-130) OX=267671 GN=clpB PE=3 SV=1			0.857215	0.538443			0.665757	0.621044	0	0	0	8	8	8	10.2	10.2	10.2	96.324	0	11.482	61139000	48	22.298	21.0059	21.4498	21.4333	21.2073	22.137	22.4129	22.9139	21.7676	21.8519	22.2921	22.4291
sp|Q72QU8|LEPA_LEPIC	sp|Q72QU8|LEPA_LEPIC	205	sp|Q72QU8|LEPA_LEPIC Elongation factor 4 OS=Leptospira interrogans serogroup Icterohaemorrhagiae serovar copenhageni (strain Fiocruz L1-130) OX=267671 GN=lepA PE=3 SV=1			0.167061	-0.138936		+	1.36675	-0.771979	0	0	0	2	2	2	4.3	4.3	4.3	67.057	0	13.819	133710000	19	22.9227	22.7814	23.1665	23.4987	22.7876	22.2856	21.8879	NaN	22.6178	22.3805	23.1952	23.6201
sp|Q72QX8|TATA_LEPIC	sp|Q72QX8|TATA_LEPIC	206	sp|Q72QX8|TATA_LEPIC Sec-independent protein translocase protein TatA OS=Leptospira interrogans serogroup Icterohaemorrhagiae serovar copenhageni (strain Fiocruz L1-130) OX=267671 GN=tatA PE=3 SV=2			0	NaN			0	NaN	0	0	0	1	1	1	22.4	22.4	22.4	9.3016	0	280.68	20828000	8	NaN	NaN	NaN	NaN	NaN	NaN	NaN	NaN	NaN	NaN	NaN	NaN
sp|Q72QZ8|ENO_LEPIC	sp|Q72QZ8|ENO_LEPIC	207	sp|Q72QZ8|ENO_LEPIC Enolase OS=Leptospira interrogans serogroup Icterohaemorrhagiae serovar copenhageni (strain Fiocruz L1-130) OX=267671 GN=eno PE=3 SV=1			0.796118	-0.216768			1.13048	-0.213485	0	0	0	7	7	7	21.8	21.8	21.8	47.044	0	120.41	504760000	62	24.975	24.846	25.0069	24.9013	24.5235	24.6667	24.7202	24.9649	24.7506	24.3374	24.9007	24.8734
sp|Q72R01|CLPP2_LEPIC	sp|Q72R01|CLPP2_LEPIC	208	sp|Q72R01|CLPP2_LEPIC ATP-dependent Clp protease proteolytic subunit 2 OS=Leptospira interrogans serogroup Icterohaemorrhagiae serovar copenhageni (strain Fiocruz L1-130) OX=267671 GN=clpP2 PE=3 SV=1			0	NaN			0	NaN	0	0	0	3	3	3	26.9	26.9	26.9	21.635	0	5.0413	21795000	3	NaN	NaN	NaN	NaN	NaN	NaN	21.7478	21.8881	NaN	NaN	NaN	NaN
sp|Q72R08|SECA_LEPIC	sp|Q72R08|SECA_LEPIC	209	sp|Q72R08|SECA_LEPIC Protein translocase subunit SecA OS=Leptospira interrogans serogroup Icterohaemorrhagiae serovar copenhageni (strain Fiocruz L1-130) OX=267671 GN=secA PE=3 SV=1			1.69204	-0.456825		+	2.36192	-0.361786	0	0	0	15	15	15	16.6	16.6	16.6	103.53	0	198.22	553870000	103	25.137	25.1153	24.8956	25.1629	24.7504	24.5816	24.6956	24.8361	24.6433	24.2406	24.7764	24.8232
sp|Q72R38|SYK_LEPIC	sp|Q72R38|SYK_LEPIC	210	sp|Q72R38|SYK_LEPIC Lysine--tRNA ligase OS=Leptospira interrogans serogroup Icterohaemorrhagiae serovar copenhageni (strain Fiocruz L1-130) OX=267671 GN=lysS PE=3 SV=1			1.48815	-0.639234	+	+	2.89337	-0.581358	0	0	0	8	8	8	20.6	20.6	20.6	56.626	0	80.453	250780000	46	23.9853	24.1856	24.1589	24.1865	23.2823	23.6773	23.593	23.6382	23.5192	23.0767	24.1099	23.2536
sp|Q72R59|FLAB_LEPIC	sp|Q72R59|FLAB_LEPIC	211	sp|Q72R59|FLAB_LEPIC Flagellar filament 35 kDa core protein OS=Leptospira interrogans serogroup Icterohaemorrhagiae serovar copenhageni (strain Fiocruz L1-130) OX=267671 GN=flaB PE=3 SV=1			1.56276	0.387739		+	1.88706	0.359352	0	0	0	9	9	9	33.9	33.9	33.9	31.257	0	274.88	293290000	87	23.6795	24.0088	23.6861	23.9968	24.1899	24.0935	24.2106	24.3147	24.3489	24.4153	24.1742	23.9838
sp|Q72R81|MURE_LEPIC	sp|Q72R81|MURE_LEPIC	212	sp|Q72R81|MURE_LEPIC UDP-N-acetylmuramoyl-L-alanyl-D-glutamate--2,6-diaminopimelate ligase OS=Leptospira interrogans serogroup Icterohaemorrhagiae serovar copenhageni (strain Fiocruz L1-130) OX=267671 GN=murE PE=3 SV=1			0	NaN			0	NaN	0	0	0	1	1	1	3.4	3.4	3.4	56.317	0	12.664	15102000	1	NaN	NaN	NaN	NaN	NaN	NaN	NaN	NaN	NaN	NaN	NaN	NaN
sp|Q72R93|DDL_LEPIC	sp|Q72R93|DDL_LEPIC	213	sp|Q72R93|DDL_LEPIC D-alanine--D-alanine ligase OS=Leptospira interrogans serogroup Icterohaemorrhagiae serovar copenhageni (strain Fiocruz L1-130) OX=267671 GN=ddl PE=3 SV=1			0	-1.41949			0	-1.47068	0	0	0	3	3	3	7.7	7.7	7.7	38.563	0	4.705	14382000	13	NaN	NaN	NaN	20.9744	NaN	NaN	19.5037	NaN	NaN	NaN	NaN	19.5549
sp|Q72RA8|ARLY_LEPIC	sp|Q72RA8|ARLY_LEPIC	214	sp|Q72RA8|ARLY_LEPIC Argininosuccinate lyase OS=Leptospira interrogans serogroup Icterohaemorrhagiae serovar copenhageni (strain Fiocruz L1-130) OX=267671 GN=argH PE=3 SV=1		+	2.91459	-0.879606	+	+	2.09726	-0.942233	0	0	0	3	3	3	4.7	4.7	4.7	53.352	0	16.355	58802000	49	22.3441	22.023	21.9675	NaN	21.4474	21.4699	20.8579	20.9021	21.3957	21.0579	21.1554	21.3188
sp|Q72RB7|GUAA_LEPIC	sp|Q72RB7|GUAA_LEPIC	215	sp|Q72RB7|GUAA_LEPIC Probable GMP synthase [glutamine-hydrolyzing] OS=Leptospira interrogans serogroup Icterohaemorrhagiae serovar copenhageni (strain Fiocruz L1-130) OX=267671 GN=guaA PE=3 SV=1			0	NaN			0	NaN	0	0	0	1	1	1	1.8	1.8	1.8	67.912	0.0017762	2.4259	20389000	2	NaN	NaN	NaN	NaN	NaN	NaN	NaN	NaN	NaN	NaN	NaN	NaN
sp|Q72RC4|LEUC_LEPIC	sp|Q72RC4|LEUC_LEPIC	216	sp|Q72RC4|LEUC_LEPIC 3-isopropylmalate dehydratase large subunit OS=Leptospira interrogans serogroup Icterohaemorrhagiae serovar copenhageni (strain Fiocruz L1-130) OX=267671 GN=leuC PE=3 SV=1			0.673194	0.403354			0.891927	0.450747	0	0	0	9	9	9	24.5	24.5	24.5	50.641	0	95.464	548550000	134	25.1749	24.3959	24.1585	25.0346	25.158	24.9675	25.126	25.3153	25.2506	24.6412	25.1908	25.2947
sp|Q72RC5|LEUD_LEPIC	sp|Q72RC5|LEUD_LEPIC	217	sp|Q72RC5|LEUD_LEPIC 3-isopropylmalate dehydratase small subunit OS=Leptospira interrogans serogroup Icterohaemorrhagiae serovar copenhageni (strain Fiocruz L1-130) OX=267671 GN=leuD PE=3 SV=1			1.10184	0.493629		+	1.83064	0.610896	0	0	0	4	4	4	21.8	21.8	21.8	23.597	0	14.039	221620000	52	23.107	23.3115	23.1437	23.828	23.9618	23.7692	24.1069	23.9958	23.7026	23.4416	24.1065	24.1139
sp|Q72RH6|Y1769_LEPIC	sp|Q72RH6|Y1769_LEPIC	219	sp|Q72RH6|Y1769_LEPIC Uncharacterized protein LIC_11769 OS=Leptospira interrogans serogroup Icterohaemorrhagiae serovar copenhageni (strain Fiocruz L1-130) OX=267671 GN=LIC_11769 PE=3 SV=1			0	NaN			0	NaN	0	0	0	1	1	1	10.4	10.4	10.4	15.075	0	39.249	9008500	4	NaN	NaN	NaN	NaN	NaN	NaN	NaN	NaN	NaN	NaN	NaN	NaN
sp|Q72RH7|LEU3_LEPIC	sp|Q72RH7|LEU3_LEPIC	220	sp|Q72RH7|LEU3_LEPIC 3-isopropylmalate dehydrogenase OS=Leptospira interrogans serogroup Icterohaemorrhagiae serovar copenhageni (strain Fiocruz L1-130) OX=267671 GN=leuB PE=3 SV=1			0	NaN			0	NaN	0	0	0	1	1	1	3.9	3.9	3.9	38.87	0	64.867	143330000	16	NaN	NaN	NaN	NaN	NaN	NaN	NaN	NaN	NaN	NaN	NaN	NaN
sp|Q72RH8|ARGD_LEPIC	sp|Q72RH8|ARGD_LEPIC	221	sp|Q72RH8|ARGD_LEPIC Acetylornithine aminotransferase OS=Leptospira interrogans serogroup Icterohaemorrhagiae serovar copenhageni (strain Fiocruz L1-130) OX=267671 GN=argD PE=3 SV=1			0	NaN			0	NaN	0	0	0	1	1	1	4.9	4.9	4.9	44.866	0	2.8928	14633000	2	NaN	NaN	NaN	NaN	NaN	NaN	NaN	NaN	NaN	NaN	NaN	NaN
sp|Q72RI5|RL28_LEPIC	sp|Q72RI5|RL28_LEPIC	222	sp|Q72RI5|RL28_LEPIC 50S ribosomal protein L28 OS=Leptospira interrogans serogroup Icterohaemorrhagiae serovar copenhageni (strain Fiocruz L1-130) OX=267671 GN=rpmB PE=3 SV=1	+	+	3.78108	0.849434	+	+	3.63152	0.895083	0	0	0	5	5	5	37.2	37.2	37.2	10.552	0	25.053	495940000	84	24.1766	24.1077	24.2926	24.1921	25.169	24.8387	25.0005	25.3412	25.1521	24.7611	25.0897	25.1639
sp|Q72RJ9|ARGC_LEPIC	sp|Q72RJ9|ARGC_LEPIC	223	sp|Q72RJ9|ARGC_LEPIC N-acetyl-gamma-glutamyl-phosphate reductase OS=Leptospira interrogans serogroup Icterohaemorrhagiae serovar copenhageni (strain Fiocruz L1-130) OX=267671 GN=argC PE=3 SV=1			0	NaN			0	NaN	0	0	0	1	1	1	4.7	4.7	4.7	37.781	0	231.66	24377000	2	NaN	NaN	NaN	NaN	NaN	NaN	NaN	NaN	NaN	NaN	NaN	NaN
sp|Q72RL9|LEU1_LEPIC	sp|Q72RL9|LEU1_LEPIC	224	sp|Q72RL9|LEU1_LEPIC 2-isopropylmalate synthase OS=Leptospira interrogans serogroup Icterohaemorrhagiae serovar copenhageni (strain Fiocruz L1-130) OX=267671 GN=leuA PE=3 SV=2			1.83497	-0.809826	+	+	3.08258	-0.843761	0	0	0	8	8	8	13	13	13	54.744	0	43.427	246040000	60	24.1707	23.8165	24.2687	24.1194	23.3612	23.3839	23.2849	22.9703	23.3055	22.6884	23.7284	23.4138
sp|Q72RM8|UVRA_LEPIC	sp|Q72RM8|UVRA_LEPIC	225	sp|Q72RM8|UVRA_LEPIC UvrABC system protein A OS=Leptospira interrogans serogroup Icterohaemorrhagiae serovar copenhageni (strain Fiocruz L1-130) OX=267671 GN=uvrA PE=3 SV=1			1.87833	-0.682048	+	+	2.85347	-0.803043	0	0	0	6	6	6	7.3	7.3	7.3	105.53	0	63.502	163810000	64	23.552	23.5427	23.4639	23.8415	22.7645	22.8476	23.0725	22.5034	23.1155	22.3942	23.1631	22.9992
sp|Q72RN8|F16PA_LEPIC	sp|Q72RN8|F16PA_LEPIC	226	sp|Q72RN8|F16PA_LEPIC Fructose-1,6-bisphosphatase class 1 OS=Leptospira interrogans serogroup Icterohaemorrhagiae serovar copenhageni (strain Fiocruz L1-130) OX=267671 GN=fbp PE=3 SV=2			0.0320743	0.0163517			0.24918	-0.103327	0	0	0	1	1	1	3.2	3.2	3.2	37.42	0.0017212	2.1779	125570000	14	NaN	22.8322	23.1244	NaN	NaN	22.8386	22.9112	NaN	22.9367	22.7444	23.1763	23.1211
sp|Q72RP1|RS21_LEPIC	sp|Q72RP1|RS21_LEPIC	227	sp|Q72RP1|RS21_LEPIC 30S ribosomal protein S21 OS=Leptospira interrogans serogroup Icterohaemorrhagiae serovar copenhageni (strain Fiocruz L1-130) OX=267671 GN=rpsU PE=3 SV=1			0	NaN			0	NaN	0	0	0	1	1	1	14.5	14.5	14.5	7.9724	0	3.4121	12993000	6	NaN	NaN	NaN	NaN	NaN	NaN	NaN	NaN	NaN	NaN	NaN	NaN
sp|Q72RS7|DGTL1_LEPIC	sp|Q72RS7|DGTL1_LEPIC	229	sp|Q72RS7|DGTL1_LEPIC Deoxyguanosinetriphosphate triphosphohydrolase-like protein OS=Leptospira interrogans serogroup Icterohaemorrhagiae serovar copenhageni (strain Fiocruz L1-130) OX=267671 GN=LIC_11663 PE=3 SV=1			0	NaN			0	NaN	0	0	0	1	1	1	2.1	2.1	2.1	44.416	0.0017986	2.502	4343800	6	NaN	NaN	NaN	NaN	NaN	NaN	NaN	NaN	NaN	NaN	NaN	NaN
sp|Q72RT5|PUR9_LEPIC	sp|Q72RT5|PUR9_LEPIC	230	sp|Q72RT5|PUR9_LEPIC Bifunctional purine biosynthesis protein PurH OS=Leptospira interrogans serogroup Icterohaemorrhagiae serovar copenhageni (strain Fiocruz L1-130) OX=267671 GN=purH PE=3 SV=1			0	0.511995			0	0.563567	0	0	0	3	3	3	7.4	7.4	7.4	56.348	0	6.3231	32868000	8	NaN	NaN	NaN	20.5879	21.5122	21.1035	21.0501	20.9401	21.4784	21.4115	NaN	20.4099
sp|Q72RT8|TAL_LEPIC	sp|Q72RT8|TAL_LEPIC	231	sp|Q72RT8|TAL_LEPIC Probable transaldolase OS=Leptospira interrogans serogroup Icterohaemorrhagiae serovar copenhageni (strain Fiocruz L1-130) OX=267671 GN=tal PE=3 SV=1			0.018232	-0.0106163			0.411909	-0.509297	0	0	0	5	5	5	30.8	30.8	30.8	23.49	0	164.01	909330000	71	26.0164	25.7715	25.5629	25.2169	26.1991	25.7717	23.9336	24.626	25.4091	25.6333	25.5821	25.9008
sp|Q72RY7|HSLU_LEPIC	sp|Q72RY7|HSLU_LEPIC	232	sp|Q72RY7|HSLU_LEPIC ATP-dependent protease ATPase subunit HslU OS=Leptospira interrogans serogroup Icterohaemorrhagiae serovar copenhageni (strain Fiocruz L1-130) OX=267671 GN=hslU PE=3 SV=1			1.77684	-0.784116			1.15811	-0.421032	0	0	0	4	4	4	6.7	6.7	6.7	54.04	0	53.74	57982000	17	21.9739	22.149	22.3664	NaN	NaN	21.6884	21.7957	NaN	21.0555	21.566	21.5155	NaN
sp|Q72RZ7|EX7L_LEPIC	sp|Q72RZ7|EX7L_LEPIC	233	sp|Q72RZ7|EX7L_LEPIC Exodeoxyribonuclease 7 large subunit OS=Leptospira interrogans serogroup Icterohaemorrhagiae serovar copenhageni (strain Fiocruz L1-130) OX=267671 GN=xseA PE=3 SV=1			0	NaN			0	NaN	0	0	0	2	2	2	3.8	3.8	3.8	47.106	0.0017715	2.387	0	1	NaN	NaN	NaN	NaN	NaN	NaN	NaN	NaN	NaN	NaN	NaN	NaN
sp|Q72S00|NRDJ_LEPIC	sp|Q72S00|NRDJ_LEPIC	234	sp|Q72S00|NRDJ_LEPIC Vitamin B12-dependent ribonucleotide reductase OS=Leptospira interrogans serogroup Icterohaemorrhagiae serovar copenhageni (strain Fiocruz L1-130) OX=267671 GN=nrdJ PE=3 SV=2			1.68076	-1.09067			0.751879	-0.642704	0	0	0	7	7	7	8.4	8.4	8.4	133.92	0	17.756	163430000	30	23.2288	23.4345	23.6729	NaN	23.2251	23.4907	22.0629	22.4321	21.9768	22.2208	NaN	22.8667
sp|Q72S27|RL19_LEPIC	sp|Q72S27|RL19_LEPIC	235	sp|Q72S27|RL19_LEPIC 50S ribosomal protein L19 OS=Leptospira interrogans serogroup Icterohaemorrhagiae serovar copenhageni (strain Fiocruz L1-130) OX=267671 GN=rplS PE=3 SV=1			0.132391	-0.0706534			0.772604	0.327373	0	0	0	5	5	5	34.8	34.8	34.8	15.522	0	92.231	1200300000	94	26.1342	25.9242	25.7235	26.2437	26.0013	26.063	26.6509	26.6199	26.236	25.4782	26.0968	25.932
sp|Q72S30|Y1556_LEPIC	sp|Q72S30|Y1556_LEPIC	236	sp|Q72S30|Y1556_LEPIC UPF0109 protein LIC_11556 OS=Leptospira interrogans serogroup Icterohaemorrhagiae serovar copenhageni (strain Fiocruz L1-130) OX=267671 GN=LIC_11556 PE=3 SV=1			0	NaN			0	NaN	0	0	0	1	1	1	17.1	17.1	17.1	8.4227	0	77.056	378680000	20	NaN	NaN	NaN	NaN	NaN	NaN	NaN	NaN	NaN	NaN	NaN	NaN
sp|Q72S40|HPRK_LEPIC	sp|Q72S40|HPRK_LEPIC	237	sp|Q72S40|HPRK_LEPIC HPr kinase/phosphorylase OS=Leptospira interrogans serogroup Icterohaemorrhagiae serovar copenhageni (strain Fiocruz L1-130) OX=267671 GN=hprK PE=3 SV=1			0	NaN			0	NaN	0	0	0	4	4	4	21.2	21.2	21.2	36.118	0	4.5212	30515000	1	NaN	NaN	NaN	NaN	NaN	NaN	NaN	NaN	NaN	NaN	NaN	NaN
sp|Q72S46|PYRG_LEPIC	sp|Q72S46|PYRG_LEPIC	238	sp|Q72S46|PYRG_LEPIC CTP synthase OS=Leptospira interrogans serogroup Icterohaemorrhagiae serovar copenhageni (strain Fiocruz L1-130) OX=267671 GN=pyrG PE=3 SV=2			0.290261	-0.411707			0.278261	-0.390231	0	0	0	3	3	3	6.9	6.9	6.9	60.517	0	4.3335	94740000	15	22.0641	21.7857	22.828	23.774	22.01	21.5207	22.0817	23.2787	22.1711	21.6273	23.312	21.6947
sp|Q72SA5|XERD_LEPIC	sp|Q72SA5|XERD_LEPIC	239	sp|Q72SA5|XERD_LEPIC Tyrosine recombinase XerD OS=Leptospira interrogans serogroup Icterohaemorrhagiae serovar copenhageni (strain Fiocruz L1-130) OX=267671 GN=xerD PE=3 SV=1			0	NaN			0	NaN	0	0	0	1	1	1	2.7	2.7	2.7	35.073	0.0017652	2.3583	8544700	46	NaN	NaN	NaN	NaN	NaN	NaN	NaN	NaN	NaN	NaN	NaN	NaN
sp|Q72SC3|GATA_LEPIC	sp|Q72SC3|GATA_LEPIC	240	sp|Q72SC3|GATA_LEPIC Glutamyl-tRNA(Gln) amidotransferase subunit A OS=Leptospira interrogans serogroup Icterohaemorrhagiae serovar copenhageni (strain Fiocruz L1-130) OX=267671 GN=gatA PE=3 SV=1			0	-1.13884			0	-0.794463	0	0	0	2	2	2	5.1	5.1	5.1	53.285	0	19.323	82958000	18	NaN	NaN	NaN	23.3991	NaN	NaN	22.7529	22.4564	NaN	NaN	22.3809	22.1396
sp|Q72SD0|PANC_LEPIC	sp|Q72SD0|PANC_LEPIC	241	sp|Q72SD0|PANC_LEPIC Pantothenate synthetase OS=Leptospira interrogans serogroup Icterohaemorrhagiae serovar copenhageni (strain Fiocruz L1-130) OX=267671 GN=panC PE=3 SV=1			0	NaN			0	NaN	0	0	0	1	1	1	3.5	3.5	3.5	32.112	0	2.7536	12208000	11	NaN	NaN	NaN	NaN	NaN	NaN	NaN	NaN	NaN	NaN	NaN	NaN
sp|Q72SG6|CLPP1_LEPIC	sp|Q72SG6|CLPP1_LEPIC	243	sp|Q72SG6|CLPP1_LEPIC ATP-dependent Clp protease proteolytic subunit 1 OS=Leptospira interrogans serogroup Icterohaemorrhagiae serovar copenhageni (strain Fiocruz L1-130) OX=267671 GN=clpP1 PE=3 SV=1			0.171118	0.0779715			0.146525	-0.06252	0	0	0	5	5	5	29.8	29.8	29.8	22.112	0	101.8	726600000	138	24.8945	24.5951	24.8196	25.352	24.8529	24.8645	24.764	24.9297	24.9005	25.0537	25.1809	24.838
sp|Q72SG7|TIG_LEPIC	sp|Q72SG7|TIG_LEPIC	244	sp|Q72SG7|TIG_LEPIC Trigger factor OS=Leptospira interrogans serogroup Icterohaemorrhagiae serovar copenhageni (strain Fiocruz L1-130) OX=267671 GN=tig PE=3 SV=1			0	1.31981			0	1.16419	0	0	0	4	4	4	10	10	10	52.144	0	7.0505	19787000	16	19.928	NaN	NaN	NaN	21.54	20.7172	21.1908	20.9206	21.316	21.1796	NaN	NaN
sp|Q72SJ7|Y1384_LEPIC	sp|Q72SJ7|Y1384_LEPIC	245	sp|Q72SJ7|Y1384_LEPIC Putative regulatory protein LIC_11384 OS=Leptospira interrogans serogroup Icterohaemorrhagiae serovar copenhageni (strain Fiocruz L1-130) OX=267671 GN=LIC_11384 PE=3 SV=1			0.197064	-0.235999			0.424559	-0.314653	0	0	0	2	2	2	30.1	30.1	30.1	10.226	0	6.2478	169000000	18	22.9443	24.1854	23.5607	NaN	23.0572	23.116	23.3033	23.5188	23.0077	23.9046	23.0701	NaN
sp|Q72SM5|METK_LEPIC	sp|Q72SM5|METK_LEPIC	246	sp|Q72SM5|METK_LEPIC S-adenosylmethionine synthase OS=Leptospira interrogans serogroup Icterohaemorrhagiae serovar copenhageni (strain Fiocruz L1-130) OX=267671 GN=metK PE=3 SV=2			0.483531	0.17601	+	+	2.71887	0.493376	0	0	0	17	17	17	51.3	51.3	51.3	42.033	0	114.87	1060900000	183	25.7415	25.9061	25.5225	25.6449	26.1905	26.076	26.3068	26.2153	26.1098	26.1408	25.5696	25.6989
sp|Q72SX9|ATPB_LEPIC	sp|Q72SX9|ATPB_LEPIC	247	sp|Q72SX9|ATPB_LEPIC ATP synthase subunit beta OS=Leptospira interrogans serogroup Icterohaemorrhagiae serovar copenhageni (strain Fiocruz L1-130) OX=267671 GN=atpD PE=3 SV=1			0.0222621	0.010972			0.740265	0.25863	0	0	0	25	25	25	67	67	67	50.565	0	323.31	6364700000	431	27.933	28.206	28.5251	28.6676	28.5745	28.4637	28.6688	28.6591	28.303	28.4295	28.3629	28.28
sp|Q72SY0|ATPG_LEPIC	sp|Q72SY0|ATPG_LEPIC	248	sp|Q72SY0|ATPG_LEPIC ATP synthase gamma chain OS=Leptospira interrogans serogroup Icterohaemorrhagiae serovar copenhageni (strain Fiocruz L1-130) OX=267671 GN=atpG PE=3 SV=1			1.19682	0.532635	+	+	2.94062	0.848038	0	0	0	5	5	5	22.7	22.7	22.7	31.719	0	37.502	111290000	32	22.3391	21.994	22.3556	22.3271	23.2057	22.9175	22.9	23.3848	22.9085	23.3321	22.322	22.5838
sp|Q72SY1|ATPA_LEPIC	sp|Q72SY1|ATPA_LEPIC	249	sp|Q72SY1|ATPA_LEPIC ATP synthase subunit alpha OS=Leptospira interrogans serogroup Icterohaemorrhagiae serovar copenhageni (strain Fiocruz L1-130) OX=267671 GN=atpA PE=3 SV=2			1.50044	0.26896		+	2.0607	0.524989	0	0	0	21	21	21	42.5	42.5	42.5	55.013	0	323.31	3483200000	316	27.3459	27.2772	27.2978	27.5941	27.8176	27.6295	28.1676	28.0002	27.6433	27.8165	27.5147	27.6163
sp|Q72SY2|ATPD_LEPIC	sp|Q72SY2|ATPD_LEPIC	250	sp|Q72SY2|ATPD_LEPIC ATP synthase subunit delta OS=Leptospira interrogans serogroup Icterohaemorrhagiae serovar copenhageni (strain Fiocruz L1-130) OX=267671 GN=atpH PE=3 SV=1			0	NaN			0	NaN	0	0	0	2	2	2	11.8	11.8	11.8	20.751	0.0042517	2.1273	17713000	8	NaN	NaN	NaN	NaN	21.0501	21.502	NaN	21.1245	20.6963	21.2926	NaN	NaN
sp|Q72SY3|ATPF_LEPIC	sp|Q72SY3|ATPF_LEPIC	251	sp|Q72SY3|ATPF_LEPIC ATP synthase subunit b OS=Leptospira interrogans serogroup Icterohaemorrhagiae serovar copenhageni (strain Fiocruz L1-130) OX=267671 GN=atpF PE=3 SV=1			1.26067	0.797429	+	+	2.80861	1.48412	0	0	0	7	7	7	46.2	46.2	46.2	19.042	0	25.464	117650000	83	21.9051	22.4364	22.0062	21.5383	23.3209	23.1467	24.0388	23.3163	22.9763	23.4666	22.3196	22.3133
sp|Q72T26|OTC_LEPIC	sp|Q72T26|OTC_LEPIC	252	sp|Q72T26|OTC_LEPIC Ornithine carbamoyltransferase OS=Leptospira interrogans serogroup Icterohaemorrhagiae serovar copenhageni (strain Fiocruz L1-130) OX=267671 GN=argF PE=3 SV=1			0.208026	0.112534			0.194895	-0.0857444	0	0	0	4	4	4	14.5	14.5	14.5	35.415	0	21.396	88369000	39	22.5099	22.34	22.5305	21.9113	22.2621	22.2667	22.1827	NaN	22.8826	22.2764	22.4329	22.1499
sp|Q72T46|MTNA_LEPIC	sp|Q72T46|MTNA_LEPIC	253	sp|Q72T46|MTNA_LEPIC Methylthioribose-1-phosphate isomerase OS=Leptospira interrogans serogroup Icterohaemorrhagiae serovar copenhageni (strain Fiocruz L1-130) OX=267671 GN=mtnA PE=3 SV=1			0.964965	-0.642742			0.698792	-0.511863	0	0	0	3	3	3	10.4	10.4	10.4	39.886	0	8.3159	110640000	23	22.4476	22.5795	22.7868	23.6797	21.9637	22.0458	22.9178	22.5188	22.0443	21.7624	22.5864	22.5296
sp|Q72T98|PUR5_LEPIC	sp|Q72T98|PUR5_LEPIC	254	sp|Q72T98|PUR5_LEPIC Phosphoribosylformylglycinamidine cyclo-ligase OS=Leptospira interrogans serogroup Icterohaemorrhagiae serovar copenhageni (strain Fiocruz L1-130) OX=267671 GN=purM PE=3 SV=2			0	NaN			0	NaN	0	0	0	1	1	1	2.6	2.6	2.6	37.808	0.0018067	2.5237	22794000	16	NaN	NaN	NaN	NaN	NaN	NaN	NaN	NaN	NaN	NaN	NaN	NaN
sp|Q72TC0|ILVD_LEPIC	sp|Q72TC0|ILVD_LEPIC	255	sp|Q72TC0|ILVD_LEPIC Dihydroxy-acid dehydratase OS=Leptospira interrogans serogroup Icterohaemorrhagiae serovar copenhageni (strain Fiocruz L1-130) OX=267671 GN=ilvD PE=3 SV=1			0.0316257	-0.0377566			0.312944	-0.384494	0	0	0	5	5	5	6.1	6.1	6.1	59.415	0	7.7599	41583000	21	NaN	21.2276	21.0756	22.2662	NaN	21.0684	NaN	21.2088	21.6879	21.1962	NaN	21.572
sp|Q72TI2|MURI_LEPIC	sp|Q72TI2|MURI_LEPIC	256	sp|Q72TI2|MURI_LEPIC Glutamate racemase OS=Leptospira interrogans serogroup Icterohaemorrhagiae serovar copenhageni (strain Fiocruz L1-130) OX=267671 GN=murI PE=3 SV=1			0	NaN			0	NaN	0	0	0	2	2	2	12.9	12.9	12.9	28.503	0	3.5409	4351400	13	NaN	NaN	NaN	NaN	NaN	NaN	NaN	NaN	NaN	NaN	NaN	NaN
sp|Q72TR2|ISPG_LEPIC	sp|Q72TR2|ISPG_LEPIC	257	sp|Q72TR2|ISPG_LEPIC 4-hydroxy-3-methylbut-2-en-1-yl diphosphate synthase (flavodoxin) OS=Leptospira interrogans serogroup Icterohaemorrhagiae serovar copenhageni (strain Fiocruz L1-130) OX=267671 GN=ispG PE=3 SV=1			0.366142	-0.124366			1.09664	-0.20066	0	0	0	3	3	3	4.8	4.8	4.8	73.85	0	6.6405	35416000	14	21.0836	21.1515	20.9284	21.1904	20.752	21.0135	20.7609	21.0249	20.9466	20.589	21.1894	21.1314
sp|Q72U01|DXS_LEPIC	sp|Q72U01|DXS_LEPIC	258	sp|Q72U01|DXS_LEPIC 1-deoxy-D-xylulose-5-phosphate synthase OS=Leptospira interrogans serogroup Icterohaemorrhagiae serovar copenhageni (strain Fiocruz L1-130) OX=267671 GN=dxs PE=3 SV=1			0.767432	-0.483535			0.766173	-0.288325	0	0	0	3	3	3	7.1	7.1	7.1	71.03	0	13.13	63899000	13	22.3329	22.1579	22.3778	NaN	21.819	22.1834	NaN	NaN	21.2564	NaN	21.9697	22.1919
sp|Q72U04|TRPA_LEPIC	sp|Q72U04|TRPA_LEPIC	259	sp|Q72U04|TRPA_LEPIC Tryptophan synthase alpha chain OS=Leptospira interrogans serogroup Icterohaemorrhagiae serovar copenhageni (strain Fiocruz L1-130) OX=267671 GN=trpA PE=3 SV=1			1.05041	-0.59215		+	1.11131	-0.963111	0	0	0	3	3	3	12.9	12.9	12.9	29.028	0	8.3448	124490000	26	23.2443	23.573	23.3037	22.3241	22.636	22.8048	21.9263	21.2255	22.4452	22.2761	22.5729	22.7821
sp|Q72U05|TRPB_LEPIC	sp|Q72U05|TRPB_LEPIC	260	sp|Q72U05|TRPB_LEPIC Tryptophan synthase beta chain OS=Leptospira interrogans serogroup Icterohaemorrhagiae serovar copenhageni (strain Fiocruz L1-130) OX=267671 GN=trpB PE=3 SV=1			1.18497	-0.380627		+	1.49522	-0.702385	0	0	0	6	6	6	17.6	17.6	17.6	43.679	0	13.064	254570000	65	23.9638	24.1854	24.2195	24.0362	23.0414	23.5739	24.0127	22.9672	23.4658	23.4347	23.9367	24.0453
sp|Q72U06|SYP_LEPIC	sp|Q72U06|SYP_LEPIC	261	sp|Q72U06|SYP_LEPIC Proline--tRNA ligase OS=Leptospira interrogans serogroup Icterohaemorrhagiae serovar copenhageni (strain Fiocruz L1-130) OX=267671 GN=proS PE=3 SV=1			0	NaN			0	NaN	0	0	0	1	1	1	1.4	1.4	1.4	64.843	0.0018215	2.5475	35673000	9	NaN	NaN	NaN	NaN	NaN	NaN	NaN	20.9787	NaN	NaN	NaN	NaN
sp|Q72U10|ISPT_LEPIC	sp|Q72U10|ISPT_LEPIC	262	sp|Q72U10|ISPT_LEPIC Isoprenyl transferase OS=Leptospira interrogans serogroup Icterohaemorrhagiae serovar copenhageni (strain Fiocruz L1-130) OX=267671 GN=uppS PE=3 SV=1			0	NaN			0	NaN	0	0	0	1	1	1	3.7	3.7	3.7	27.862	0.0017301	2.2231	23976000	1	NaN	NaN	NaN	NaN	NaN	NaN	NaN	NaN	NaN	NaN	NaN	NaN
sp|Q72U11|RRF_LEPIC	sp|Q72U11|RRF_LEPIC	263	sp|Q72U11|RRF_LEPIC Ribosome-recycling factor OS=Leptospira interrogans serogroup Icterohaemorrhagiae serovar copenhageni (strain Fiocruz L1-130) OX=267671 GN=frr PE=3 SV=1			0.162035	-0.190566			0.724148	-0.604764	0	0	0	6	6	6	29.3	29.3	29.3	20.601	0	91.008	1035700000	79	26.067	26.313	26.4065	24.7537	25.4392	25.5698	25.154	24.9581	25.3286	25.2483	25.9767	26.2245
sp|Q72U12|PYRH_LEPIC	sp|Q72U12|PYRH_LEPIC	264	sp|Q72U12|PYRH_LEPIC Uridylate kinase OS=Leptospira interrogans serogroup Icterohaemorrhagiae serovar copenhageni (strain Fiocruz L1-130) OX=267671 GN=pyrH PE=3 SV=1			0.704683	-0.335196		+	1.57005	-0.493533	0	0	0	6	6	6	25	25	25	27.005	0	323.31	453310000	52	24.624	24.8472	24.738	25.1825	24.1922	24.1872	24.6952	24.3431	24.3292	24.0824	24.6463	24.9932
sp|Q72U13|EFTS_LEPIC	sp|Q72U13|EFTS_LEPIC	265	sp|Q72U13|EFTS_LEPIC Elongation factor Ts OS=Leptospira interrogans serogroup Icterohaemorrhagiae serovar copenhageni (strain Fiocruz L1-130) OX=267671 GN=tsf PE=3 SV=1			0.588896	0.272682		+	1.41536	0.517522	0	0	0	9	9	9	37.2	37.2	37.2	22.185	0	64.008	128830000	49	22.6435	22.4253	22.5667	23.1234	23.5772	23.125	23.057	23.0696	23.103	23.0993	NaN	22.6848
sp|Q72U14|RS2_LEPIC	sp|Q72U14|RS2_LEPIC	266	sp|Q72U14|RS2_LEPIC 30S ribosomal protein S2 OS=Leptospira interrogans serogroup Icterohaemorrhagiae serovar copenhageni (strain Fiocruz L1-130) OX=267671 GN=rpsB PE=3 SV=1			0.0326849	0.0438128			0.744781	0.628335	0	0	0	9	9	9	40.1	40.1	40.1	33.098	0	100.28	719190000	24	25.7428	25.729	24.4046	24.5156	25.8254	25.2267	25.7213	26.1319	25.6328	25.1772	24.357	25.4003
sp|Q72U21|DAPB_LEPIC	sp|Q72U21|DAPB_LEPIC	267	sp|Q72U21|DAPB_LEPIC 4-hydroxy-tetrahydrodipicolinate reductase OS=Leptospira interrogans serogroup Icterohaemorrhagiae serovar copenhageni (strain Fiocruz L1-130) OX=267671 GN=dapB PE=3 SV=1			0	NaN			0	NaN	0	0	0	1	1	1	6.7	6.7	6.7	29.258	0	7.1505	213890000	14	NaN	NaN	NaN	NaN	NaN	NaN	NaN	NaN	NaN	NaN	NaN	NaN
sp|Q72U22|DAPA_LEPIC	sp|Q72U22|DAPA_LEPIC	268	sp|Q72U22|DAPA_LEPIC 4-hydroxy-tetrahydrodipicolinate synthase OS=Leptospira interrogans serogroup Icterohaemorrhagiae serovar copenhageni (strain Fiocruz L1-130) OX=267671 GN=dapA PE=3 SV=1			0.523693	0.689534		+	1.30432	0.927637	0	0	0	4	4	4	21.8	21.8	21.8	33.379	0	20.744	218220000	27	22.6852	NaN	NaN	23.2408	24.0212	23.3457	23.96	24.2356	23.3367	24.4384	NaN	23.1824
sp|Q72U64|THIM_LEPIC	sp|Q72U64|THIM_LEPIC	269	sp|Q72U64|THIM_LEPIC Hydroxyethylthiazole kinase OS=Leptospira interrogans serogroup Icterohaemorrhagiae serovar copenhageni (strain Fiocruz L1-130) OX=267671 GN=thiM PE=3 SV=1			0	NaN			0	NaN	0	0	0	1	1	1	5.7	5.7	5.7	27.371	0	135.5	88407000	16	NaN	NaN	NaN	NaN	NaN	NaN	NaN	NaN	NaN	NaN	NaN	NaN
sp|Q72U69|LP49_LEPIC	sp|Q72U69|LP49_LEPIC	270	sp|Q72U69|LP49_LEPIC Antigen Lp49 OS=Leptospira interrogans serogroup Icterohaemorrhagiae serovar copenhageni (strain Fiocruz L1-130) OX=267671 GN=orfC PE=1 SV=1			1.71815	-0.451073	+	+	2.69725	-0.579049	0	0	0	4	4	4	10.1	10.1	10.1	51.845	0	5.9858	164000000	19	NaN	23.3431	23.0241	23.2057	22.6447	22.7311	22.4865	22.5855	22.6663	22.5174	22.8738	22.9021
sp|Q72U99|RS9_LEPIC	sp|Q72U99|RS9_LEPIC	271	sp|Q72U99|RS9_LEPIC 30S ribosomal protein S9 OS=Leptospira interrogans serogroup Icterohaemorrhagiae serovar copenhageni (strain Fiocruz L1-130) OX=267671 GN=rpsI PE=3 SV=2			1.20221	0.828126		+	1.1079	0.961121	0	0	0	4	4	4	39.4	39.4	39.4	14.904	0	268.09	102730000	17	22.0254	22.1721	21.6341	NaN	23.602	22.6901	22.0249	23.303	23.2484	22.7924	NaN	22.2752
sp|Q72UA5|RS7_LEPIC	sp|Q72UA5|RS7_LEPIC	272	sp|Q72UA5|RS7_LEPIC 30S ribosomal protein S7 OS=Leptospira interrogans serogroup Icterohaemorrhagiae serovar copenhageni (strain Fiocruz L1-130) OX=267671 GN=rpsG PE=3 SV=1			0.104511	-0.0601463			0.833812	-0.331922	0	0	0	10	10	10	52.2	52.2	52.2	18.073	0	55.206	2511100000	100	26.7133	27.1827	27.4916	27.2286	27.1576	26.6335	26.7838	26.7136	27.1891	26.7261	27.3769	27.0835
sp|Q72UA6|RS12_LEPIC	sp|Q72UA6|RS12_LEPIC	273	sp|Q72UA6|RS12_LEPIC 30S ribosomal protein S12 OS=Leptospira interrogans serogroup Icterohaemorrhagiae serovar copenhageni (strain Fiocruz L1-130) OX=267671 GN=rpsL PE=3 SV=1			0.640637	-0.248749			1.3258	-0.457828	0	0	0	4	4	4	41.9	41.9	41.9	13.943	0	25.206	3056700000	111	27.6933	27.337	27.5705	27.7508	27.0231	26.7326	27.3174	27.4472	27.2484	26.936	27.4865	27.6857
sp|Q72UA7|RPOC_LEPIC	sp|Q72UA7|RPOC_LEPIC	274	sp|Q72UA7|RPOC_LEPIC DNA-directed RNA polymerase subunit beta OS=Leptospira interrogans serogroup Icterohaemorrhagiae serovar copenhageni (strain Fiocruz L1-130) OX=267671 GN=rpoC PE=3 SV=1			0.0451992	-0.0134487			0.0332307	-0.011764	0	0	0	67	67	67	50.6	50.6	50.6	157.62	0	323.31	7048300000	705	28.5941	28.5483	28.619	28.845	28.4638	28.4681	28.7624	28.8651	28.5381	28.4883	28.8442	28.682
sp|Q72UA8|RPOB_LEPIC	sp|Q72UA8|RPOB_LEPIC	275	sp|Q72UA8|RPOB_LEPIC DNA-directed RNA polymerase subunit beta OS=Leptospira interrogans serogroup Icterohaemorrhagiae serovar copenhageni (strain Fiocruz L1-130) OX=267671 GN=rpoB PE=3 SV=1			0.842976	0.129688			0.97963	0.130981	0	0	0	54	54	54	50.1	50.1	50.1	137.77	0	323.31	6231900000	922	28.5702	28.3326	28.2834	28.341	28.5474	28.44	28.5314	28.5323	28.5294	28.3872	28.5827	28.5466
sp|Q72UA9|RL7_LEPIC	sp|Q72UA9|RL7_LEPIC	276	sp|Q72UA9|RL7_LEPIC 50S ribosomal protein L7/L12 OS=Leptospira interrogans serogroup Icterohaemorrhagiae serovar copenhageni (strain Fiocruz L1-130) OX=267671 GN=rplL PE=3 SV=1		+	1.78918	1.83583	+	+	3.52438	2.7521	0	0	0	9	9	9	73.2	73.2	73.2	12.808	0	40.21	646760000	72	23.9064	22.868	23.7757	NaN	26.1087	26.2386	26.6249	26.1028	26.0162	25.9567	24.8469	24.5902
sp|Q72UB0|RL10_LEPIC	sp|Q72UB0|RL10_LEPIC	277	sp|Q72UB0|RL10_LEPIC 50S ribosomal protein L10 OS=Leptospira interrogans serogroup Icterohaemorrhagiae serovar copenhageni (strain Fiocruz L1-130) OX=267671 GN=rplJ PE=3 SV=1			0.49133	-0.25218			1.04944	-0.273518	0	0	0	5	5	5	35	35	35	18.852	0	323.31	1346100000	97	26.1647	26.225	26.1769	26.5481	25.8892	25.7829	26.1722	26.1764	26.0144	25.4206	26.3393	26.3317
sp|Q72UB1|RL1_LEPIC	sp|Q72UB1|RL1_LEPIC	278	sp|Q72UB1|RL1_LEPIC 50S ribosomal protein L1 OS=Leptospira interrogans serogroup Icterohaemorrhagiae serovar copenhageni (strain Fiocruz L1-130) OX=267671 GN=rplA PE=3 SV=1			0.175021	0.222633			0.391559	0.419957	0	0	0	5	5	5	21.7	21.7	21.7	24.967	0	19.512	266460000	136	22.3199	23.5206	24.178	24.3436	23.8033	23.9097	24.259	24.0699	23.9579	23.3776	24.2313	23.6858
sp|Q72UC6|AMPA_LEPIC	sp|Q72UC6|AMPA_LEPIC	279	sp|Q72UC6|AMPA_LEPIC Probable cytosol aminopeptidase OS=Leptospira interrogans serogroup Icterohaemorrhagiae serovar copenhageni (strain Fiocruz L1-130) OX=267671 GN=pepA PE=3 SV=1			0.139718	0.173301			0.0266215	0.0329299	0	0	0	5	5	5	13.9	13.9	13.9	54.048	0	22.185	182160000	38	22.1387	23.456	23.4296	24.0426	23.2364	23.0126	23.6582	23.2915	22.9035	23.6828	23.1854	23.9884
sp|Q72UN2|KDSB_LEPIC	sp|Q72UN2|KDSB_LEPIC	280	sp|Q72UN2|KDSB_LEPIC 3-deoxy-manno-octulosonate cytidylyltransferase OS=Leptospira interrogans serogroup Icterohaemorrhagiae serovar copenhageni (strain Fiocruz L1-130) OX=267671 GN=kdsB PE=3 SV=1			0	0.366909			0.0584144	-0.0265567	0	0	0	3	3	3	16.9	16.9	16.9	27.726	0	32.685	29110000	34	21.2131	21.4345	21.0494	NaN	21.3234	21.3099	20.9841	NaN	21.5992	NaN	NaN	NaN
sp|Q72UV8|IXTPA_LEPIC	sp|Q72UV8|IXTPA_LEPIC	281	sp|Q72UV8|IXTPA_LEPIC dITP/XTP pyrophosphatase OS=Leptospira interrogans serogroup Icterohaemorrhagiae serovar copenhageni (strain Fiocruz L1-130) OX=267671 GN=LIC_10549 PE=3 SV=1			0	NaN			0	NaN	0	0	0	2	2	2	12.2	12.2	12.2	22.105	0	3.5586	11895000	3	NaN	NaN	NaN	NaN	NaN	NaN	NaN	NaN	NaN	NaN	NaN	NaN
sp|Q72UY6|SYL_LEPIC	sp|Q72UY6|SYL_LEPIC	282	sp|Q72UY6|SYL_LEPIC Leucine--tRNA ligase OS=Leptospira interrogans serogroup Icterohaemorrhagiae serovar copenhageni (strain Fiocruz L1-130) OX=267671 GN=leuS PE=3 SV=1			0	0.12603			0	NaN	0	0	0	2	2	2	2.2	2.2	2.2	99.566	0	9.7819	31464000	10	NaN	NaN	21.0653	NaN	NaN	NaN	NaN	NaN	NaN	NaN	NaN	21.1913
sp|Q72V30|SYV_LEPIC	sp|Q72V30|SYV_LEPIC	283	sp|Q72V30|SYV_LEPIC Valine--tRNA ligase OS=Leptospira interrogans serogroup Icterohaemorrhagiae serovar copenhageni (strain Fiocruz L1-130) OX=267671 GN=valS PE=3 SV=1			0	NaN			0	NaN	0	0	0	2	2	2	2.7	2.7	2.7	101.03	0.0017197	2.1682	11327000	5	NaN	NaN	NaN	NaN	NaN	NaN	NaN	NaN	19.9692	NaN	NaN	NaN
sp|Q72V31|PUR2_LEPIC	sp|Q72V31|PUR2_LEPIC	284	sp|Q72V31|PUR2_LEPIC Phosphoribosylamine--glycine ligase OS=Leptospira interrogans serogroup Icterohaemorrhagiae serovar copenhageni (strain Fiocruz L1-130) OX=267671 GN=purD PE=3 SV=1			0	NaN			0	NaN	0	0	0	1	1	1	2.1	2.1	2.1	46.258	0.006639	1.9828	16745000	1	NaN	NaN	NaN	NaN	NaN	NaN	NaN	NaN	NaN	NaN	NaN	NaN
sp|Q72V33|RF2_LEPIC	sp|Q72V33|RF2_LEPIC	285	sp|Q72V33|RF2_LEPIC Peptide chain release factor 2 OS=Leptospira interrogans serogroup Icterohaemorrhagiae serovar copenhageni (strain Fiocruz L1-130) OX=267671 GN=prfB PE=3 SV=1			0	NaN			0	NaN	0	0	0	1	1	1	4.4	4.4	4.4	42.062	0	2.7383	22834000	3	NaN	NaN	NaN	NaN	NaN	NaN	NaN	NaN	NaN	NaN	20.9514	NaN
sp|Q72V44|CADD_LEPIC	sp|Q72V44|CADD_LEPIC	286	sp|Q72V44|CADD_LEPIC Cyclic adenylate deaminase OS=Leptospira interrogans serogroup Icterohaemorrhagiae serovar copenhageni (strain Fiocruz L1-130) OX=267671 GN=add PE=1 SV=1			0.195785	-0.223584			0.352078	-0.294587	0	0	0	3	3	3	8.4	8.4	8.4	51.052	0	5.3177	65165000	17	NaN	21.8018	21.7709	22.8697	21.5287	21.6525	22.0286	22.2018	NaN	21.4554	22.3039	22.0124
sp|Q72V55|RS20_LEPIC	sp|Q72V55|RS20_LEPIC	287	sp|Q72V55|RS20_LEPIC 30S ribosomal protein S20 OS=Leptospira interrogans serogroup Icterohaemorrhagiae serovar copenhageni (strain Fiocruz L1-130) OX=267671 GN=rpsT PE=3 SV=1			0	NaN			0	NaN	0	0	0	3	3	3	18.2	18.2	18.2	10.045	0	8.6432	8361100	18	NaN	NaN	NaN	NaN	20.8094	NaN	NaN	NaN	19.9798	NaN	NaN	NaN
sp|Q72V57|GLMS_LEPIC	sp|Q72V57|GLMS_LEPIC	288	sp|Q72V57|GLMS_LEPIC Glutamine--fructose-6-phosphate aminotransferase [isomerizing] OS=Leptospira interrogans serogroup Icterohaemorrhagiae serovar copenhageni (strain Fiocruz L1-130) OX=267671 GN=glmS PE=3 SV=3			0.20174	0.0689685			0.577235	0.245645	0	0	0	7	7	7	15.1	15.1	15.1	67.942	0	47.47	63093000	12	22.1134	21.8665	21.8295	NaN	22.2753	21.9049	21.9759	22.5724	22.1807	21.9902	21.8453	NaN
sp|Q72V65|SPEE_LEPIC	sp|Q72V65|SPEE_LEPIC	289	sp|Q72V65|SPEE_LEPIC Polyamine aminopropyltransferase OS=Leptospira interrogans serogroup Icterohaemorrhagiae serovar copenhageni (strain Fiocruz L1-130) OX=267671 GN=speE PE=3 SV=1			0	NaN			0	NaN	0	0	0	1	1	1	1.6	1.6	1.6	56.751	0.0089358	1.8842	2506700	1	NaN	NaN	NaN	NaN	NaN	18.2492	NaN	NaN	NaN	NaN	NaN	NaN
sp|Q72V72|RL25_LEPIC	sp|Q72V72|RL25_LEPIC	290	sp|Q72V72|RL25_LEPIC 50S ribosomal protein L25 OS=Leptospira interrogans serogroup Icterohaemorrhagiae serovar copenhageni (strain Fiocruz L1-130) OX=267671 GN=rplY PE=3 SV=1			0.777847	0.641389	+	+	1.89996	1.11934	0	0	0	5	5	5	31.1	31.1	31.1	23.069	0	269.82	123870000	21	21.6634	22.2875	22.2578	22.5556	23.4718	22.5495	23.6691	23.5511	23.377	23.5296	22.3027	22.1205
sp|Q72V73|KPRS_LEPIC	sp|Q72V73|KPRS_LEPIC	291	sp|Q72V73|KPRS_LEPIC Ribose-phosphate pyrophosphokinase OS=Leptospira interrogans serogroup Icterohaemorrhagiae serovar copenhageni (strain Fiocruz L1-130) OX=267671 GN=prs PE=3 SV=1			0.605896	-0.439634		+	1.49653	-1.15991	0	0	0	5	5	5	25.3	25.3	25.3	33.847	0	18.704	347070000	48	24.3728	24.7495	24.2641	24.771	24.0482	24.0646	22.5443	22.8607	24.0523	23.22	24.4994	24.6272
sp|Q72VI2|SERC_LEPIC	sp|Q72VI2|SERC_LEPIC	292	sp|Q72VI2|SERC_LEPIC Phosphoserine aminotransferase OS=Leptospira interrogans serogroup Icterohaemorrhagiae serovar copenhageni (strain Fiocruz L1-130) OX=267671 GN=serC PE=3 SV=2			0	NaN			0	NaN	0	0	0	1	1	1	2.5	2.5	2.5	40.586	0.0066667	2.0293	37690000	4	NaN	NaN	NaN	NaN	NaN	NaN	NaN	NaN	NaN	NaN	NaN	NaN
sp|Q72VI6|GCST_LEPIC	sp|Q72VI6|GCST_LEPIC	293	sp|Q72VI6|GCST_LEPIC Aminomethyltransferase OS=Leptospira interrogans serogroup Icterohaemorrhagiae serovar copenhageni (strain Fiocruz L1-130) OX=267671 GN=gcvT PE=3 SV=2			0	NaN			0	NaN	0	0	0	2	2	2	8.4	8.4	8.4	41.582	0	4.0616	90588000	6	NaN	NaN	NaN	NaN	22.5142	22.681	22.7444	NaN	NaN	22.4153	NaN	NaN
sp|Q72VI7|GCSH_LEPIC	sp|Q72VI7|GCSH_LEPIC	294	sp|Q72VI7|GCSH_LEPIC Glycine cleavage system H protein OS=Leptospira interrogans serogroup Icterohaemorrhagiae serovar copenhageni (strain Fiocruz L1-130) OX=267671 GN=gcvH PE=3 SV=1			0	NaN			0	NaN	0	0	0	1	1	1	10.8	10.8	10.8	14.118	0.0017286	2.2224	6700200	2	NaN	NaN	NaN	NaN	NaN	NaN	NaN	NaN	NaN	NaN	NaN	18.7909
sp|Q72VI8|GCSP_LEPIC	sp|Q72VI8|GCSP_LEPIC	295	sp|Q72VI8|GCSP_LEPIC Glycine dehydrogenase (decarboxylating) OS=Leptospira interrogans serogroup Icterohaemorrhagiae serovar copenhageni (strain Fiocruz L1-130) OX=267671 GN=gcvP PE=3 SV=1			0.265319	0.0859046			0.764904	-0.242198	0	0	0	5	5	4	5.4	5.4	4.3	106.32	0	6.8619	83369000	37	22.2694	22.166	22.272	22.6486	NaN	22.0364	21.9577	22.2963	22.4226	NaN	22.3442	22.508
sp|Q72VK9|QUEC_LEPIC	sp|Q72VK9|QUEC_LEPIC	296	sp|Q72VK9|QUEC_LEPIC 7-cyano-7-deazaguanine synthase OS=Leptospira interrogans serogroup Icterohaemorrhagiae serovar copenhageni (strain Fiocruz L1-130) OX=267671 GN=queC PE=3 SV=1			0	NaN			0	NaN	0	0	0	1	1	1	5.4	5.4	5.4	26.719	0.0058626	2.0742	0	0	NaN	NaN	NaN	NaN	NaN	NaN	NaN	NaN	NaN	NaN	NaN	NaN
sp|Q72VM5|EFG_LEPIC	sp|Q72VM5|EFG_LEPIC	297	sp|Q72VM5|EFG_LEPIC Elongation factor G OS=Leptospira interrogans serogroup Icterohaemorrhagiae serovar copenhageni (strain Fiocruz L1-130) OX=267671 GN=fusA PE=3 SV=1			0.696759	-0.258374			0.159591	-0.039763	0	0	0	25	25	25	37.8	37.8	37.8	79	0	184.52	2749900000	303	27.3798	27.1385	27.2145	27.3655	27.1953	27.0407	27.3839	27.3193	27.1842	26.5139	27.1108	27.2559
sp|Q72VS5|GATB_LEPIC	sp|Q72VS5|GATB_LEPIC	298	sp|Q72VS5|GATB_LEPIC Aspartyl/glutamyl-tRNA(Asn/Gln) amidotransferase subunit B OS=Leptospira interrogans serogroup Icterohaemorrhagiae serovar copenhageni (strain Fiocruz L1-130) OX=267671 GN=gatB PE=3 SV=1			0.00963636	-0.00559759			0.604294	-0.131499	0	0	0	3	3	3	7.8	7.8	7.8	54.317	0	44.932	133750000	39	22.9308	22.884	22.8434	22.868	22.8816	22.4655	22.7456	22.9075	23.0901	22.3273	22.8844	23.2019
sp|Q72VT0|PCKA_LEPIC	sp|Q72VT0|PCKA_LEPIC	299	sp|Q72VT0|PCKA_LEPIC Phosphoenolpyruvate carboxykinase (ATP) OS=Leptospira interrogans serogroup Icterohaemorrhagiae serovar copenhageni (strain Fiocruz L1-130) OX=267671 GN=pckA PE=3 SV=1		+	2.17264	-0.919592	+	+	4.63364	-0.982225	0	0	0	11	11	11	21.9	21.9	21.9	59.174	0	112.65	321360000	117	24.4585	24.5451	24.3799	24.5999	23.6155	23.566	23.5612	23.3117	24.0718	23.0443	23.7693	23.4196
sp|Q72VY3|FUMC_LEPIC	sp|Q72VY3|FUMC_LEPIC	300	sp|Q72VY3|FUMC_LEPIC Fumarate hydratase class II OS=Leptospira interrogans serogroup Icterohaemorrhagiae serovar copenhageni (strain Fiocruz L1-130) OX=267671 GN=fumC PE=3 SV=1			0.050879	-0.0461826			0.261982	0.276057	0	0	0	9	9	9	26.1	26.1	26.1	50.396	0	43.702	325220000	29	23.8361	24.6044	24.0309	23.4409	24.1902	24.0108	25.2541	23.5615	23.5023	24.2972	23.6533	24.2749
sp|Q72VY8|YIDC_LEPIC	sp|Q72VY8|YIDC_LEPIC	301	sp|Q72VY8|YIDC_LEPIC Membrane protein insertase YidC OS=Leptospira interrogans serogroup Icterohaemorrhagiae serovar copenhageni (strain Fiocruz L1-130) OX=267671 GN=yidC PE=3 SV=1			0.433313	0.634975			0.278769	0.541371	0	0	0	16	16	16	23.9	23.9	23.9	71.489	0	105.51	277990000	81	23.6594	23.8918	24.2688	21.4551	24.4908	24.3242	24.2466	22.379	24.2782	24.1753	23.6672	23.6942
sp|Q72VZ0|RL34_LEPIC	sp|Q72VZ0|RL34_LEPIC	302	sp|Q72VZ0|RL34_LEPIC 50S ribosomal protein L34 OS=Leptospira interrogans serogroup Icterohaemorrhagiae serovar copenhageni (strain Fiocruz L1-130) OX=267671 GN=rpmH PE=3 SV=1			0	NaN			0	NaN	0	0	0	3	3	3	30.2	30.2	30.2	6.2804	0	2.9272	23315000	3	NaN	NaN	NaN	NaN	NaN	NaN	NaN	NaN	NaN	NaN	NaN	NaN
sp|Q72VZ9|NUOI_LEPIC	sp|Q72VZ9|NUOI_LEPIC	303	sp|Q72VZ9|NUOI_LEPIC NADH-quinone oxidoreductase subunit I OS=Leptospira interrogans serogroup Icterohaemorrhagiae serovar copenhageni (strain Fiocruz L1-130) OX=267671 GN=nuoI PE=3 SV=1			0	NaN			0	NaN	0	0	0	1	1	1	7.4	7.4	7.4	20.324	0	3.3605	10629000	4	NaN	NaN	NaN	NaN	NaN	NaN	NaN	NaN	NaN	20.0799	NaN	NaN
sp|Q72W01|AROC_LEPIC	sp|Q72W01|AROC_LEPIC	304	sp|Q72W01|AROC_LEPIC Chorismate synthase OS=Leptospira interrogans serogroup Icterohaemorrhagiae serovar copenhageni (strain Fiocruz L1-130) OX=267671 GN=aroC PE=3 SV=1			0.998207	-0.495413	+	+	2.13313	-0.768111	0	0	0	6	6	6	13.4	13.4	13.4	41.574	0	23.366	152430000	79	23.7874	23.6323	23.4671	22.9534	22.7076	22.8744	22.6269	22.5589	23.1062	22.4363	23.072	23.2441
sp|Q72W38|RF1_LEPIC	sp|Q72W38|RF1_LEPIC	305	sp|Q72W38|RF1_LEPIC Peptide chain release factor 1 OS=Leptospira interrogans serogroup Icterohaemorrhagiae serovar copenhageni (strain Fiocruz L1-130) OX=267671 GN=prfA PE=3 SV=1			0	-0.0141807			0.600761	-0.297408	0	0	0	4	4	4	17.8	17.8	17.8	40.099	0	27.175	69103000	18	22.3992	22.3335	22.3079	22.7095	NaN	NaN	21.8583	22.422	NaN	NaN	22.4234	NaN
sp|Q72W63|DAPF_LEPIC	sp|Q72W63|DAPF_LEPIC	306	sp|Q72W63|DAPF_LEPIC Diaminopimelate epimerase OS=Leptospira interrogans serogroup Icterohaemorrhagiae serovar copenhageni (strain Fiocruz L1-130) OX=267671 GN=dapF PE=3 SV=1			1.13732	-0.533467	+	+	2.7331	-0.900838	0	0	0	5	5	5	16.7	16.7	16.7	30.867	0	30.676	397670000	24	24.5292	24.728	24.8297	25.0264	23.6474	23.6946	24.2383	23.9297	24.1502	23.672	24.7116	24.4456
sp|Q75FC8|DHAS_LEPIC	sp|Q75FC8|DHAS_LEPIC	309	sp|Q75FC8|DHAS_LEPIC Aspartate-semialdehyde dehydrogenase OS=Leptospira interrogans serogroup Icterohaemorrhagiae serovar copenhageni (strain Fiocruz L1-130) OX=267671 GN=asd PE=3 SV=1			0	NaN			0	NaN	0	0	0	2	2	2	6.3	6.3	6.3	38.032	0	3.1685	51523000	12	NaN	NaN	NaN	NaN	NaN	NaN	NaN	NaN	NaN	NaN	NaN	NaN
sp|Q75FF2|ALR_LEPIC	sp|Q75FF2|ALR_LEPIC	310	sp|Q75FF2|ALR_LEPIC Alanine racemase OS=Leptospira interrogans serogroup Icterohaemorrhagiae serovar copenhageni (strain Fiocruz L1-130) OX=267671 GN=alr PE=3 SV=1			0.0776098	0.0411282			0.502473	0.230926	0	0	0	3	3	3	7.7	7.7	7.7	43.276	0	32.491	48536000	18	NaN	21.4837	21.846	NaN	NaN	21.7272	21.8708	22.0893	21.6932	21.5263	21.9881	21.6163
sp|Q75FG2|MTND_LEPIC	sp|Q75FG2|MTND_LEPIC	311	sp|Q75FG2|MTND_LEPIC Acireductone dioxygenase OS=Leptospira interrogans serogroup Icterohaemorrhagiae serovar copenhageni (strain Fiocruz L1-130) OX=267671 GN=mtnD PE=3 SV=1			0.00866664	0.00165367			0.681223	0.128642	0	0	0	2	2	2	12.4	12.4	12.4	20.832	0	12.25	30521000	5	20.5017	20.6028	20.5409	20.7542	20.7759	20.5871	20.8227	NaN	20.6838	20.6204	20.5578	20.5443
sp|Q75FP1|HTPX_LEPIC	sp|Q75FP1|HTPX_LEPIC	313	sp|Q75FP1|HTPX_LEPIC Protease HtpX homolog OS=Leptospira interrogans serogroup Icterohaemorrhagiae serovar copenhageni (strain Fiocruz L1-130) OX=267671 GN=htpX PE=3 SV=1			0	-0.851796			0	-0.67622	0	0	0	5	5	5	16.6	16.6	16.6	32.189	0	8.4261	214180000	57	NaN	NaN	NaN	23.8091	NaN	NaN	23.0225	23.2433	23.1671	NaN	22.7476	NaN
sp|Q75FT0|CHED2_LEPIC	sp|Q75FT0|CHED2_LEPIC	314	sp|Q75FT0|CHED2_LEPIC Probable chemoreceptor glutamine deamidase CheD 2 OS=Leptospira interrogans serogroup Icterohaemorrhagiae serovar copenhageni (strain Fiocruz L1-130) OX=267671 GN=cheD2 PE=3 SV=2			0	NaN			0	NaN	0	0	0	1	1	1	6	6	6	18.325	0	2.9194	44381000	16	NaN	NaN	NaN	NaN	NaN	NaN	NaN	NaN	NaN	NaN	NaN	NaN
sp|Q75FU8|SAHH_LEPIC	sp|Q75FU8|SAHH_LEPIC	315	sp|Q75FU8|SAHH_LEPIC Adenosylhomocysteinase OS=Leptospira interrogans serogroup Icterohaemorrhagiae serovar copenhageni (strain Fiocruz L1-130) OX=267671 GN=ahcY PE=3 SV=1			0.568872	-0.305669			0.20104	0.0979457	0	0	0	11	11	11	33.7	33.7	33.7	48.233	0	36.19	418480000	73	24.669	24.0979	24.0358	24.655	24.6549	24.2397	24.5121	24.4427	24.5632	24.0693	23.713	23.8895
sp|Q75FW3|AROB_LEPIC	sp|Q75FW3|AROB_LEPIC	316	sp|Q75FW3|AROB_LEPIC 3-dehydroquinate synthase OS=Leptospira interrogans serogroup Icterohaemorrhagiae serovar copenhageni (strain Fiocruz L1-130) OX=267671 GN=aroB PE=3 SV=1			0	NaN			0	NaN	0	0	0	1	1	1	4.2	4.2	4.2	39.73	0	98.389	23681000	3	NaN	NaN	NaN	NaN	NaN	NaN	NaN	NaN	NaN	NaN	NaN	NaN
sp|Q75FW6|ACP_LEPIC	sp|Q75FW6|ACP_LEPIC	317	sp|Q75FW6|ACP_LEPIC Acyl carrier protein OS=Leptospira interrogans serogroup Icterohaemorrhagiae serovar copenhageni (strain Fiocruz L1-130) OX=267671 GN=acpP PE=3 SV=1			0	NaN			0	NaN	0	0	0	3	3	3	29.9	29.9	29.9	8.5023	0	6.5755	422110000	22	NaN	NaN	NaN	NaN	25.5	25.5411	25.9239	NaN	25.6771	25.5052	NaN	NaN
sp|Q75G04|GSA_LEPIC	sp|Q75G04|GSA_LEPIC	318	sp|Q75G04|GSA_LEPIC Glutamate-1-semialdehyde 2,1-aminomutase OS=Leptospira interrogans serogroup Icterohaemorrhagiae serovar copenhageni (strain Fiocruz L1-130) OX=267671 GN=hemL PE=3 SV=1		+	2.04869	-1.95669	+	+	2.27042	-2.54866	0	0	0	3	3	3	7.4	7.4	7.4	48.526	0	85.108	119670000	21	23.7268	22.6626	23.8293	23.939	20.765	21.2166	NaN	NaN	20.7257	21.1284	21.8332	22.6437
tr|C6KGI2|C6KGI2_LEPIT;tr|Q72V74|Q72V74_LEPIC	tr|C6KGI2|C6KGI2_LEPIT;tr|Q72V74|Q72V74_LEPIC	319	tr|C6KGI2|C6KGI2_LEPIT UDP-N-acetylglucosamine pyrophosphorylase (Fragment) OS=Leptospira interrogans serogroup Icterohaemorrhagiae serovar copenhageni OX=44275 GN=glmU PE=4 SV=1;tr|Q72V74|Q72V74_LEPIC UDP-N-acetylglucosamine pyrophosphorylase OS=Leptospir			0	NaN			0	NaN	0	0	0	1	1	1	7.5	7.5	7.5	18.962	0	8.496	11798000	3	NaN	NaN	NaN	NaN	NaN	NaN	NaN	NaN	NaN	NaN	NaN	NaN
tr|G1UB65|G1UB65_LEPIC	tr|G1UB65|G1UB65_LEPIC	320	tr|G1UB65|G1UB65_LEPIC Ig-like repeat domain protein 1 OS=Leptospira interrogans serogroup Icterohaemorrhagiae serovar copenhageni (strain Fiocruz L1-130) OX=267671 GN=ligA PE=4 SV=1			0	NaN			0	0.351658	0	0	0	14	5	5	16.6	4.5	4.5	128.13	0	24.192	61533000	14	22.879	NaN	NaN	NaN	23.7067	23.7441	22.8069	22.6651	NaN	NaN	NaN	NaN
tr|Q72LQ9|Q72LQ9_LEPIC	tr|Q72LQ9|Q72LQ9_LEPIC	321	tr|Q72LQ9|Q72LQ9_LEPIC Branched-chain-amino-acid aminotransferase OS=Leptospira interrogans serogroup Icterohaemorrhagiae serovar copenhageni (strain Fiocruz L1-130) OX=267671 GN=ilvE PE=3 SV=1			0	0.0196323			0	-0.615089	0	0	0	2	2	2	4.7	4.7	4.7	36.272	0.0017437	2.2865	17563000	6	20.7343	NaN	NaN	NaN	NaN	20.1192	NaN	NaN	NaN	NaN	NaN	20.7539
tr|Q72LR1|Q72LR1_LEPIC	tr|Q72LR1|Q72LR1_LEPIC	322	tr|Q72LR1|Q72LR1_LEPIC Uncharacterized protein OS=Leptospira interrogans serogroup Icterohaemorrhagiae serovar copenhageni (strain Fiocruz L1-130) OX=267671 GN=LIC_13494 PE=4 SV=1			0	NaN			0	NaN	0	0	0	1	1	1	3.3	3.3	3.3	32.393	0	7.2001	24431000	30	NaN	NaN	NaN	NaN	NaN	NaN	NaN	NaN	NaN	NaN	NaN	NaN
tr|Q72LR2|Q72LR2_LEPIC	tr|Q72LR2|Q72LR2_LEPIC	323	tr|Q72LR2|Q72LR2_LEPIC Metallopeptidase OS=Leptospira interrogans serogroup Icterohaemorrhagiae serovar copenhageni (strain Fiocruz L1-130) OX=267671 GN=LIC_13491 PE=4 SV=1			0	NaN			0	NaN	0	0	0	2	2	2	3.1	3.1	3.1	53.757	0	3.7426	44169000	1	NaN	NaN	NaN	NaN	NaN	NaN	NaN	NaN	NaN	NaN	NaN	NaN
tr|Q72LR4|Q72LR4_LEPIC	tr|Q72LR4|Q72LR4_LEPIC	324	tr|Q72LR4|Q72LR4_LEPIC ParA OS=Leptospira interrogans serogroup Icterohaemorrhagiae serovar copenhageni (strain Fiocruz L1-130) OX=267671 GN=parA PE=4 SV=1			0	NaN			0	NaN	0	0	0	2	2	2	12.3	12.3	12.3	27.541	0	23.813	62566000	6	NaN	NaN	NaN	22.6839	NaN	NaN	NaN	NaN	NaN	NaN	NaN	NaN
tr|Q72LR5|Q72LR5_LEPIC	tr|Q72LR5|Q72LR5_LEPIC	325	tr|Q72LR5|Q72LR5_LEPIC ParB OS=Leptospira interrogans serogroup Icterohaemorrhagiae serovar copenhageni (strain Fiocruz L1-130) OX=267671 GN=parB PE=3 SV=1			0.583237	-0.209833			0.430264	-0.153139	0	0	0	5	5	5	19.9	19.9	19.9	32.511	0	6.5612	33784000	9	21.1368	21.1231	21.3745	NaN	20.9227	21.1939	NaN	NaN	21.0339	20.7479	NaN	21.2232
tr|Q72LR8|Q72LR8_LEPIC	tr|Q72LR8|Q72LR8_LEPIC	326	tr|Q72LR8|Q72LR8_LEPIC Uncharacterized protein OS=Leptospira interrogans serogroup Icterohaemorrhagiae serovar copenhageni (strain Fiocruz L1-130) OX=267671 GN=LIC_13483 PE=4 SV=1			0	NaN			0	NaN	0	0	0	1	1	1	14.8	14.8	14.8	12.33	0	49.557	50882000	10	NaN	NaN	NaN	NaN	NaN	NaN	NaN	NaN	NaN	NaN	NaN	NaN
tr|Q72LS0|Q72LS0_LEPIC	tr|Q72LS0|Q72LS0_LEPIC	327	tr|Q72LS0|Q72LS0_LEPIC Uncharacterized protein OS=Leptospira interrogans serogroup Icterohaemorrhagiae serovar copenhageni (strain Fiocruz L1-130) OX=267671 GN=LIC_13481 PE=4 SV=1			0	NaN			0	NaN	0	0	0	1	1	1	5.2	5.2	5.2	30.449	0	129.53	40372000	15	NaN	NaN	NaN	NaN	NaN	NaN	NaN	NaN	NaN	NaN	NaN	NaN
tr|Q72LS4|Q72LS4_LEPIC	tr|Q72LS4|Q72LS4_LEPIC	328	tr|Q72LS4|Q72LS4_LEPIC Uncharacterized protein OS=Leptospira interrogans serogroup Icterohaemorrhagiae serovar copenhageni (strain Fiocruz L1-130) OX=267671 GN=LIC_13477 PE=4 SV=1			0.36208	-0.156681		+	1.39127	-0.570937	0	0	0	2	2	2	4.2	4.2	4.2	59.408	0	52.046	38045000	23	21.7916	NaN	21.3205	21.5299	20.7614	20.9442	NaN	21.2236	21.474	21.0256	21.5441	21.519
tr|Q72LS7|Q72LS7_LEPIC	tr|Q72LS7|Q72LS7_LEPIC	329	tr|Q72LS7|Q72LS7_LEPIC DNA polymerase III subunit gamma/tau OS=Leptospira interrogans serogroup Icterohaemorrhagiae serovar copenhageni (strain Fiocruz L1-130) OX=267671 GN=dnaX PE=3 SV=1			0	NaN			0	NaN	0	0	0	2	2	2	5.2	5.2	5.2	54.406	0	106.5	22537000	6	NaN	NaN	NaN	NaN	NaN	NaN	NaN	20.7576	NaN	NaN	NaN	NaN
tr|Q72LS9|Q72LS9_LEPIC	tr|Q72LS9|Q72LS9_LEPIC	330	tr|Q72LS9|Q72LS9_LEPIC Transcriptional coactivator OS=Leptospira interrogans serogroup Icterohaemorrhagiae serovar copenhageni (strain Fiocruz L1-130) OX=267671 GN=LIC_13471 PE=4 SV=1			0	NaN			0	NaN	0	0	0	1	1	1	15.5	15.5	15.5	8.1392	0	3.3372	8605300	3	NaN	NaN	NaN	NaN	NaN	NaN	NaN	NaN	NaN	NaN	NaN	NaN
tr|Q72LT0|Q72LT0_LEPIC	tr|Q72LT0|Q72LT0_LEPIC	331	tr|Q72LT0|Q72LT0_LEPIC Ferredoxin--NADP reductase OS=Leptospira interrogans serogroup Icterohaemorrhagiae serovar copenhageni (strain Fiocruz L1-130) OX=267671 GN=LIC_13470 PE=4 SV=1			0.53976	-0.239142			0.558789	0.214023	0	0	0	8	8	8	23.9	23.9	23.9	34.904	0	139.09	76037000	29	21.8735	22.4974	22.0598	21.8999	22.2679	22.0193	22.5161	22.3833	22.0375	22.1498	21.5863	21.6004
tr|Q72LT8|Q72LT8_LEPIC	tr|Q72LT8|Q72LT8_LEPIC	332	tr|Q72LT8|Q72LT8_LEPIC Putative lipoprotein OS=Leptospira interrogans serogroup Icterohaemorrhagiae serovar copenhageni (strain Fiocruz L1-130) OX=267671 GN=LIC_13461 PE=4 SV=1			0	-1.78602			0	-2.0638	0	0	0	2	2	2	17.9	17.9	17.9	22.628	0	4.9638	17856000	8	22.288	NaN	NaN	NaN	NaN	20.488	NaN	19.9604	20.6673	20.3367	NaN	NaN
tr|Q72LU9|Q72LU9_LEPIC	tr|Q72LU9|Q72LU9_LEPIC	334	tr|Q72LU9|Q72LU9_LEPIC Glutathione-regulated potassium-efflux system protein OS=Leptospira interrogans serogroup Icterohaemorrhagiae serovar copenhageni (strain Fiocruz L1-130) OX=267671 GN=vc2606 PE=3 SV=1			0.278758	-0.147825		+	2.21614	-0.430024	0	0	0	3	3	3	4	4	4	65.695	0	4.4133	20663000	7	20.2301	20.5501	20.3787	20.312	19.9265	19.8414	20.0451	NaN	19.914	NaN	20.5257	NaN
tr|Q72LV0|Q72LV0_LEPIC	tr|Q72LV0|Q72LV0_LEPIC	335	tr|Q72LV0|Q72LV0_LEPIC Uncharacterized protein OS=Leptospira interrogans serogroup Icterohaemorrhagiae serovar copenhageni (strain Fiocruz L1-130) OX=267671 GN=LIC_13443 PE=4 SV=1			0.14445	-0.0921702			0.847257	-0.330464	0	0	0	5	5	5	15.7	15.7	15.7	28.506	0	14.157	169410000	53	23.2967	23.0056	22.8586	23.2804	22.5507	22.7483	22.5683	23.2521	22.9566	22.4486	23.1908	23.4765
tr|Q72LV1|Q72LV1_LEPIC	tr|Q72LV1|Q72LV1_LEPIC	336	tr|Q72LV1|Q72LV1_LEPIC Glutathione peroxidase OS=Leptospira interrogans serogroup Icterohaemorrhagiae serovar copenhageni (strain Fiocruz L1-130) OX=267671 GN=gpo PE=3 SV=1			0	0.614958			0	0.798405	0	0	0	2	2	2	14.5	14.5	14.5	19.077	0	4.2487	8274700	8	19.393	NaN	NaN	NaN	20.0887	20.0721	20.4135	NaN	NaN	20.008	NaN	NaN
tr|Q72LV7|Q72LV7_LEPIC	tr|Q72LV7|Q72LV7_LEPIC	337	tr|Q72LV7|Q72LV7_LEPIC Uncharacterized protein OS=Leptospira interrogans serogroup Icterohaemorrhagiae serovar copenhageni (strain Fiocruz L1-130) OX=267671 GN=LIC_13436 PE=4 SV=1			0	NaN			0	NaN	0	0	0	3	3	3	15.2	15.2	15.2	25.154	0	36.342	29654000	5	NaN	NaN	NaN	22.9166	NaN	NaN	NaN	NaN	NaN	NaN	NaN	NaN
tr|Q72LV8|Q72LV8_LEPIC	tr|Q72LV8|Q72LV8_LEPIC	338	tr|Q72LV8|Q72LV8_LEPIC Uncharacterized protein OS=Leptospira interrogans serogroup Icterohaemorrhagiae serovar copenhageni (strain Fiocruz L1-130) OX=267671 GN=LIC_13435 PE=4 SV=1			0	NaN			0	NaN	0	0	0	2	2	2	10	10	10	21.686	0	13.227	11035000	6	NaN	NaN	NaN	NaN	NaN	NaN	18.7988	NaN	NaN	NaN	NaN	NaN
tr|Q72LV9|Q72LV9_LEPIC	tr|Q72LV9|Q72LV9_LEPIC	339	tr|Q72LV9|Q72LV9_LEPIC Peptidase_M43 domain-containing protein OS=Leptospira interrogans serogroup Icterohaemorrhagiae serovar copenhageni (strain Fiocruz L1-130) OX=267671 GN=LIC_13434 PE=4 SV=1			0.215289	-0.163651			0.77458	-0.402474	0	0	0	5	5	5	12.9	12.9	12.9	51.82	0	69.207	554150000	99	25.9081	24.8913	24.9252	25.0554	25.0372	24.6819	24.6333	24.8178	24.998	24.5829	25.4889	25.0557
tr|Q72LW0|Q72LW0_LEPIC	tr|Q72LW0|Q72LW0_LEPIC	340	tr|Q72LW0|Q72LW0_LEPIC Dihydroorotate dehydrogenase (quinone) OS=Leptospira interrogans serogroup Icterohaemorrhagiae serovar copenhageni (strain Fiocruz L1-130) OX=267671 GN=pyrD PE=3 SV=1			0	NaN			0	NaN	0	0	0	1	1	1	2.6	2.6	2.6	42.971	0	32.89	34160000	16	NaN	NaN	NaN	NaN	NaN	NaN	21.3151	NaN	NaN	NaN	NaN	NaN
tr|Q72LW5|Q72LW5_LEPIC	tr|Q72LW5|Q72LW5_LEPIC	341	tr|Q72LW5|Q72LW5_LEPIC Uncharacterized protein OS=Leptospira interrogans serogroup Icterohaemorrhagiae serovar copenhageni (strain Fiocruz L1-130) OX=267671 GN=LIC_13428 PE=4 SV=1			1.41237	-0.435638	+	+	2.37649	-0.992037	0	0	0	5	5	5	13.2	13.2	13.2	54.616	0	10.055	76913000	26	22.4975	22.3209	22.1774	22.3727	21.0307	21.2496	NaN	21.77	21.7389	NaN	21.7505	22.2301
tr|Q72LY3|Q72LY3_LEPIC	tr|Q72LY3|Q72LY3_LEPIC	344	tr|Q72LY3|Q72LY3_LEPIC Uncharacterized protein OS=Leptospira interrogans serogroup Icterohaemorrhagiae serovar copenhageni (strain Fiocruz L1-130) OX=267671 GN=LIC_13410 PE=4 SV=1			0	NaN			0	NaN	0	0	0	3	3	3	20.9	20.9	20.9	15.397	0	18.49	1364800	1	NaN	NaN	NaN	NaN	NaN	NaN	NaN	NaN	NaN	NaN	NaN	NaN
tr|Q72LZ5|Q72LZ5_LEPIC	tr|Q72LZ5|Q72LZ5_LEPIC	345	tr|Q72LZ5|Q72LZ5_LEPIC Hydrolase_4 domain-containing protein OS=Leptospira interrogans serogroup Icterohaemorrhagiae serovar copenhageni (strain Fiocruz L1-130) OX=267671 GN=LIC_13398 PE=4 SV=1			0	NaN			0	NaN	0	0	0	1	1	1	2.9	2.9	2.9	32.07	0.008965	1.9005	12308000	5	NaN	NaN	NaN	NaN	NaN	NaN	NaN	NaN	NaN	NaN	NaN	NaN
tr|Q72LZ9|Q72LZ9_LEPIC;tr|Q72LZ2|Q72LZ2_LEPIC	tr|Q72LZ9|Q72LZ9_LEPIC	346	tr|Q72LZ9|Q72LZ9_LEPIC Methyl-accepting chemotaxis transmembrane protein OS=Leptospira interrogans serogroup Icterohaemorrhagiae serovar copenhageni (strain Fiocruz L1-130) OX=267671 GN=dmcA PE=4 SV=1			0.0572312	0.020347			0.430021	-0.141933	0	0	0	4	4	4	9.2	9.2	9.2	59.325	0	10.981	52254000	24	21.3661	21.6638	21.6962	21.4606	21.1707	NaN	21.4192	21.6244	21.4557	21.4847	NaN	21.7606
tr|Q72M01|Q72M01_LEPIC	tr|Q72M01|Q72M01_LEPIC	347	tr|Q72M01|Q72M01_LEPIC Polysaccharide deacetylase OS=Leptospira interrogans serogroup Icterohaemorrhagiae serovar copenhageni (strain Fiocruz L1-130) OX=267671 GN=LIC_13392 PE=4 SV=1		+	2.66879	-1.45661		+	1.43157	-1.00096	0	0	0	9	9	9	21.3	21.3	21.3	59.231	0	138.59	264640000	50	24.3907	24.1497	23.8824	24.4613	22.9134	22.3848	23.9259	23.6562	23.5099	22.4358	22.6202	22.4917
tr|Q72M03|Q72M03_LEPIC	tr|Q72M03|Q72M03_LEPIC	348	tr|Q72M03|Q72M03_LEPIC Uncharacterized protein OS=Leptospira interrogans serogroup Icterohaemorrhagiae serovar copenhageni (strain Fiocruz L1-130) OX=267671 GN=LIC_13390 PE=4 SV=1			0	NaN			0	NaN	0	0	0	3	3	3	15.4	15.4	15.4	9.2095	0	3.6538	0	0	NaN	NaN	NaN	NaN	NaN	NaN	NaN	NaN	NaN	NaN	NaN	NaN
tr|Q72M04|Q72M04_LEPIC	tr|Q72M04|Q72M04_LEPIC	349	tr|Q72M04|Q72M04_LEPIC DNA mismatch repair protein OS=Leptospira interrogans serogroup Icterohaemorrhagiae serovar copenhageni (strain Fiocruz L1-130) OX=267671 GN=LIC_13389 PE=4 SV=1			0	NaN			0	NaN	0	0	0	1	1	1	1.8	1.8	1.8	70.698	0.0017637	2.3503	15535000	3	NaN	NaN	NaN	NaN	NaN	NaN	NaN	NaN	NaN	NaN	NaN	20.0303
tr|Q72M08|Q72M08_LEPIC	tr|Q72M08|Q72M08_LEPIC	350	tr|Q72M08|Q72M08_LEPIC ABC transporter, ATP-binding protein OS=Leptospira interrogans serogroup Icterohaemorrhagiae serovar copenhageni (strain Fiocruz L1-130) OX=267671 GN=LIC_13385 PE=4 SV=1			0	NaN			0	NaN	0	0	0	1	1	1	3.2	3.2	3.2	35.563	0.0059423	2.1218	16236000	10	NaN	NaN	NaN	NaN	NaN	NaN	NaN	NaN	NaN	NaN	NaN	NaN
tr|Q72M16|Q72M16_LEPIC	tr|Q72M16|Q72M16_LEPIC	352	tr|Q72M16|Q72M16_LEPIC FAD-dependent oxidoreductase OS=Leptospira interrogans serogroup Icterohaemorrhagiae serovar copenhageni (strain Fiocruz L1-130) OX=267671 GN=LIC_13376 PE=4 SV=1			0	NaN			0	NaN	0	0	0	1	1	1	2.4	2.4	2.4	50.278	0	4.7171	4367400	2	NaN	NaN	NaN	NaN	NaN	NaN	NaN	NaN	NaN	NaN	NaN	NaN
tr|Q72M20|Q72M20_LEPIC	tr|Q72M20|Q72M20_LEPIC	353	tr|Q72M20|Q72M20_LEPIC ATP-sulfurylase small subunit OS=Leptospira interrogans serogroup Icterohaemorrhagiae serovar copenhageni (strain Fiocruz L1-130) OX=267671 GN=cysD PE=3 SV=1			0	NaN			0	NaN	0	0	0	2	2	2	7.5	7.5	7.5	35.184	0	4.0501	19008000	6	NaN	NaN	NaN	NaN	NaN	NaN	NaN	NaN	NaN	NaN	NaN	NaN
tr|Q72M21|Q72M21_LEPIC	tr|Q72M21|Q72M21_LEPIC	354	tr|Q72M21|Q72M21_LEPIC ATP-sulfurylase large subunit OS=Leptospira interrogans serogroup Icterohaemorrhagiae serovar copenhageni (strain Fiocruz L1-130) OX=267671 GN=cysN PE=4 SV=1			0	NaN			0	NaN	0	0	0	2	2	2	6.7	6.7	6.7	46.536	0.00092421	2.6423	7730600	0	NaN	20.2591	NaN	NaN	NaN	NaN	NaN	NaN	NaN	NaN	NaN	NaN
tr|Q72M24|Q72M24_LEPIC	tr|Q72M24|Q72M24_LEPIC	355	tr|Q72M24|Q72M24_LEPIC Sulfite reductase OS=Leptospira interrogans serogroup Icterohaemorrhagiae serovar copenhageni (strain Fiocruz L1-130) OX=267671 GN=cysI PE=4 SV=1			0.166952	-0.098134		+	1.98909	-0.546102	0	0	0	5	5	5	11.8	11.8	11.8	62.467	0	32.891	400710000	41	24.8925	24.6139	24.5534	24.7319	24.4256	24.1812	24.1934	23.8071	24.5898	23.9971	24.8813	24.931
tr|Q72M26|Q72M26_LEPIC	tr|Q72M26|Q72M26_LEPIC	356	tr|Q72M26|Q72M26_LEPIC LysM domain-containing protein OS=Leptospira interrogans serogroup Icterohaemorrhagiae serovar copenhageni (strain Fiocruz L1-130) OX=267671 GN=LIC_13365 PE=4 SV=1			0	NaN			0	NaN	0	0	0	1	1	1	2.1	2.1	2.1	39.098	0.0089141	1.8659	26181000	1	NaN	NaN	NaN	NaN	NaN	NaN	NaN	NaN	NaN	NaN	NaN	NaN
tr|Q72M28|Q72M28_LEPIC	tr|Q72M28|Q72M28_LEPIC	357	tr|Q72M28|Q72M28_LEPIC Uncharacterized protein OS=Leptospira interrogans serogroup Icterohaemorrhagiae serovar copenhageni (strain Fiocruz L1-130) OX=267671 GN=LIC_13363 PE=4 SV=1			0.216081	0.0760231			0.233204	0.0717945	0	0	0	3	3	3	11.6	11.6	11.6	29.527	0	10.593	16326000	34	20.2857	20.0372	19.8405	20.0398	20.2395	20.1325	19.9959	NaN	20.1191	NaN	20.1346	NaN
tr|Q72M30|Q72M30_LEPIC	tr|Q72M30|Q72M30_LEPIC	358	tr|Q72M30|Q72M30_LEPIC Uncharacterized protein OS=Leptospira interrogans serogroup Icterohaemorrhagiae serovar copenhageni (strain Fiocruz L1-130) OX=267671 GN=LIC_13361 PE=4 SV=1			1.31402	-0.739063	+	+	2.04358	-0.849295	0	0	0	7	7	7	7.9	7.9	7.9	79.083	0	15.834	57408000	44	21.9078	21.9308	21.6438	22.2741	20.8358	20.9504	20.9402	21.6329	21.1534	20.4561	21.6531	21.5376
tr|Q72M31|Q72M31_LEPIC	tr|Q72M31|Q72M31_LEPIC	359	tr|Q72M31|Q72M31_LEPIC Uncharacterized protein OS=Leptospira interrogans serogroup Icterohaemorrhagiae serovar copenhageni (strain Fiocruz L1-130) OX=267671 GN=LIC_13360 PE=4 SV=1			0	NaN			0	NaN	0	0	0	1	1	1	1.8	1.8	1.8	69.453	0	4.8286	37119000	16	NaN	NaN	NaN	NaN	NaN	NaN	NaN	NaN	NaN	NaN	NaN	NaN
tr|Q72M32|Q72M32_LEPIC	tr|Q72M32|Q72M32_LEPIC	360	tr|Q72M32|Q72M32_LEPIC VWFA domain-containing protein OS=Leptospira interrogans serogroup Icterohaemorrhagiae serovar copenhageni (strain Fiocruz L1-130) OX=267671 GN=LIC_13359 PE=4 SV=1			0	NaN			0	NaN	0	0	0	1	1	1	2.4	2.4	2.4	42.75	0.0017809	2.4441	7786600	3	NaN	NaN	NaN	NaN	NaN	NaN	NaN	NaN	NaN	NaN	NaN	NaN
tr|Q72M38|Q72M38_LEPIC	tr|Q72M38|Q72M38_LEPIC	361	tr|Q72M38|Q72M38_LEPIC L-amino acid oxidase OS=Leptospira interrogans serogroup Icterohaemorrhagiae serovar copenhageni (strain Fiocruz L1-130) OX=267671 GN=lao PE=4 SV=1			0.828394	0.380373			0.169701	-0.11194	0	0	0	6	6	6	20.4	20.4	20.4	49.194	0	47.804	175790000	48	22.8655	23.3684	23.21	23.5083	22.7292	23.1217	NaN	23.5274	23.3047	NaN	23.6202	23.9304
tr|Q72M40|Q72M40_LEPIC	tr|Q72M40|Q72M40_LEPIC	362	tr|Q72M40|Q72M40_LEPIC Uncharacterized protein OS=Leptospira interrogans serogroup Icterohaemorrhagiae serovar copenhageni (strain Fiocruz L1-130) OX=267671 GN=LIC_13351 PE=4 SV=1			2.15028	-0.670154			1.08257	-0.396659	0	0	0	7	7	7	25.7	25.7	25.7	37.21	0	125.69	336980000	41	24.4704	24.2869	24.3802	24.7513	23.9062	23.746	24.1611	24.489	23.9963	23.6009	23.5438	24.0673
tr|Q72M43|Q72M43_LEPIC	tr|Q72M43|Q72M43_LEPIC	363	tr|Q72M43|Q72M43_LEPIC DNA topoisomerase (ATP-hydrolyzing) OS=Leptospira interrogans serogroup Icterohaemorrhagiae serovar copenhageni (strain Fiocruz L1-130) OX=267671 GN=gyrB PE=4 SV=1			0.0741627	0.0541635			0.155911	0.130529	0	0	0	9	9	9	17.3	17.3	17.3	81.524	0	17.155	674240000	58	25.316	25.0499	24.9142	25.974	25.1752	24.9977	25.6538	25.9496	25.4447	25.0763	25.6236	25.3262
tr|Q72M44|Q72M44_LEPIC	tr|Q72M44|Q72M44_LEPIC	364	tr|Q72M44|Q72M44_LEPIC DNA topoisomerase (ATP-hydrolyzing) OS=Leptospira interrogans serogroup Icterohaemorrhagiae serovar copenhageni (strain Fiocruz L1-130) OX=267671 GN=LIC_13347 PE=4 SV=1			0.491594	-0.212156		+	1.66075	0.371633	0	0	0	8	8	8	16.5	16.5	16.5	54.076	0	32.241	61310000	43	21.7702	21.8019	21.5039	21.9799	22.2837	22.0655	21.9745	22.2186	21.7182	21.9461	21.3373	21.2056
tr|Q72M50|Q72M50_LEPIC	tr|Q72M50|Q72M50_LEPIC	365	tr|Q72M50|Q72M50_LEPIC Putative lipoprotein OS=Leptospira interrogans serogroup Icterohaemorrhagiae serovar copenhageni (strain Fiocruz L1-130) OX=267671 GN=LIC_13341 PE=4 SV=1			0	0.553032			0	NaN	0	0	0	1	1	1	2.4	2.4	2.4	46.34	0.0017256	2.206	23759000	3	NaN	20.8706	NaN	NaN	NaN	NaN	NaN	NaN	NaN	NaN	NaN	21.4237
tr|Q72M58|Q72M58_LEPIC	tr|Q72M58|Q72M58_LEPIC	367	tr|Q72M58|Q72M58_LEPIC Uncharacterized protein OS=Leptospira interrogans serogroup Icterohaemorrhagiae serovar copenhageni (strain Fiocruz L1-130) OX=267671 GN=LIC_13333 PE=4 SV=1			0	NaN			0	NaN	0	0	0	1	1	1	5.9	5.9	5.9	21.711	0.0089431	1.8921	101650000	0	NaN	NaN	NaN	NaN	NaN	NaN	NaN	NaN	NaN	NaN	NaN	23.6001
tr|Q72M59|Q72M59_LEPIC	tr|Q72M59|Q72M59_LEPIC	368	tr|Q72M59|Q72M59_LEPIC Ferredoxin OS=Leptospira interrogans serogroup Icterohaemorrhagiae serovar copenhageni (strain Fiocruz L1-130) OX=267671 GN=LIC_13332 PE=4 SV=1			0	NaN			0	NaN	0	0	0	1	1	1	15	15	15	9	0.0017138	2.156	80605000	6	NaN	NaN	NaN	NaN	NaN	NaN	NaN	NaN	NaN	NaN	NaN	22.9377
tr|Q72M63|Q72M63_LEPIC	tr|Q72M63|Q72M63_LEPIC	369	tr|Q72M63|Q72M63_LEPIC Isocitrate dehydrogenase [NADP] OS=Leptospira interrogans serogroup Icterohaemorrhagiae serovar copenhageni (strain Fiocruz L1-130) OX=267671 GN=LIC_13328 PE=3 SV=1			0.174801	-0.145732			0.949999	-0.75822	0	0	0	2	2	2	4.1	4.1	4.1	53.887	0	98.741	233170000	36	24.3095	24.0731	24.1911	23.022	23.6165	23.6279	22.7402	22.5781	23.4869	23.6268	24.0953	23.8037
tr|Q72M72|Q72M72_LEPIC	tr|Q72M72|Q72M72_LEPIC	370	tr|Q72M72|Q72M72_LEPIC Fatty acid synthase subunit beta OS=Leptospira interrogans serogroup Icterohaemorrhagiae serovar copenhageni (strain Fiocruz L1-130) OX=267671 GN=fas1 PE=4 SV=1			0.147621	-0.0678225			0.0148079	0.00809097	0	0	0	10	10	10	37.4	37.4	37.4	42.463	0	218.63	635030000	97	24.8022	25.0755	25.1409	25.2509	25.3525	25.1229	25.2032	24.6232	25.2312	25.2736	24.7172	24.7762
[truncated: 943 more rows]
